# Supplementary material for: Differentially expressed host long intergenic noncoding RNA and mRNA in HIV-1 and HIV-2 infection
Source: Sci Rep. 2018 Feb 7;8:2546. doi: 10.1038/s41598-018-20791-6 (PMC5803214; doi:10.1038/s41598-018-20791-6)
Supplement: Supplementary file 2 — Supplementary Table S1 [file 41598_2018_20791_MOESM2_ESM.xlsx]

## Sheet: HIV-1 vs uninfected Control_up
Supplementary Table S1: List of differentially expressed lincRNAs in HIV-1 and HIV-2 infected MDMs compared with uninfected controls
Upregulated lincRNAs: HIV-1 Infection vs Uninfected control
ProbeName	P-value	FCAbsolute	regulation	GenomicCoordinates	GeneSymbol	Description
A_19_P00327030	8.75969e-05	10.2136	up	chr2:165516847-165516906		lincRNA:chr2:165509129-165519404 forward strand
A_19_P00317604	0.00559853	9.02332	up	chr8:128994723-128994664		lincRNA:chr8:128994603-128996300 reverse strand
A_19_P00324769	0.00148066	8.9319	up	chrX:113010821-113010762		lincRNA:chrX:113008710-113015135 reverse strand
A_19_P00324491	0.000328108	7.81694	up	chr11:29339821-29339880		lincRNA:chr11:29331349-29342299 forward strand
A_19_P00331909	0.0168747	7.11211	up	chr2:238359347-238359288		lincRNA:chr2:238357611-238370161 reverse strand
A_19_P00321512	0.0324894	7.0012	up	chr12:57762082-57762023		lincRNA:chr12:57761837-57762303 reverse strand
A_19_P00324945	0.00163108	6.95425	up	chr2:232226651-232226710		lincRNA:chr2:232219356-232231081 forward strand
A_19_P00331004	0.00230547	6.63385	up	chr2:8006884-8006825		lincRNA:chr2:8001249-8036724 reverse strand
A_19_P00813587	0.000946108	6.25605	up	chr5:115739532-115739591		lincRNA:chr5:115694926-115767051 forward strand
A_19_P00317194	0.0097901	6.21874	up	chr5:157747917-157747858		lincRNA:chr5:157747709-157836781 reverse strand
A_19_P00324786	0.00456223	6.12018	up	chr1:153772801-153772742		lincRNA:chr1:153768876-153777076 reverse strand
A_19_P00802390	0.00704938	5.12357	up	chr11:094646541-094646482	XLOC_007231	BROAD Institute lincRNA (XLOC_007231), lincRNA [TCONS_00015178]
A_19_P00329007	0.000104788	5.12101	up	chr5:139119077-139119018		lincRNA:chr5:139117291-139127116 reverse strand
A_19_P00328893	0.000503939	4.96966	up	chr15:41584930-41584871		lincRNA:chr15:41577883-41589833 reverse strand
A_19_P00807686	0.0070146	4.93346	up	chr7:112398674-112398615		lincRNA:chr7:112395539-112401639 reverse strand
A_19_P00316071	0.000286909	4.6904	up	chr3:16729650-16729709		lincRNA:chr3:16729492-16738986 forward strand
A_19_P00316951	0.0166417	4.67755	up	chr6:125238177-125238236		lincRNA:chr6:125237916-125256255 forward strand
A_19_P00812092	0.0281761	4.50911	up	chr10:112777653-112777594		lincRNA:chr10:112776685-112783085 reverse strand
A_19_P00331871	0.00709458	4.45765	up	chr3:13815443-13815502		lincRNA:chr3:13807699-13818124 forward strand
A_19_P00321756	0.00393983	4.43916	up	chr4:53586361-53586420		lincRNA:chr4:53578989-53586518 forward strand
A_19_P00330614	0.0110125	4.27914	up	chr9:7793789-7793730		lincRNA:chr9:7788125-7796325 reverse strand
A_19_P00331784	0.000338767	4.27501	up	chrX:45604650-45604591		lincRNA:chrX:45598006-45710454 reverse strand
A_19_P00811930	0.0258054	4.27258	up	chr10:91454466-91454525		lincRNA:chr10:91449495-91455120 forward strand
A_19_P00331798	0.00773478	4.27092	up	chr8:129621329-129621388		lincRNA:chr8:129599518-129624118 forward strand
A_19_P00808335	0.000364284	4.15555	up	chr6:2254588-2254529		lincRNA:chr6:2253151-2277426 reverse strand
A_19_P00324324	0.0285065	4.11563	up	chr2:133030696-133030637		lincRNA:chr2:133030255-133039274 reverse strand
A_19_P00331977	0.0462062	3.97961	up	chr6:74573481-74573422		lincRNA:chr6:74563192-74577746 reverse strand
A_19_P00802496	0.00238302	3.90871	up	chr8:16349904-16349845		lincRNA:chr8:16347304-16355399 reverse strand
A_19_P00323064	0.00368889	3.90536	up	chr2:183774655-183774596		lincRNA:chr2:183773530-183787464 reverse strand
A_19_P00318455	0.000140281	3.8476	up	chr7:130630520-130630579		lincRNA:chr7:130628926-130668868 forward strand
A_19_P00321506	0.000102882	3.8409	up	chr2:67095351-67095410		lincRNA:chr2:66918526-67172533 forward strand
A_19_P00324339	0.000550926	3.8331	up	chr10:80511767-80511708		lincRNA:chr10:80511394-80516912 reverse strand
A_19_P00316770	0.00115121	3.81684	up	chr7:32956885-32956944		lincRNA:chr7:32956467-32957984 forward strand
A_19_P00803567	0.000113774	3.80911	up	chr9:14588057-14588116		lincRNA:chr9:14587837-14588176 forward strand
A_19_P00812133	0.000154999	3.70834	up	chr9:36456576-36456635		lincRNA:chr9:36456325-36463750 forward strand
A_19_P00809242	0.0146056	3.65372	up	chr4:13205400-13205341		lincRNA:chr4:13067152-13347902 reverse strand
A_19_P00804174	0.011402	3.6513	up	chr8:118763476-118763535		lincRNA:chr8:118763328-118763702 forward strand
A_19_P00803025	0.000667924	3.54206	up	chr9:21506429-21506370		lincRNA:chr9:21506160-21506630 reverse strand
A_19_P00332336	0.00197413	3.44012	up	chr21:40971460-40971401		lincRNA:chr21:40970930-40983380 reverse strand
A_19_P00331753	0.000280177	3.41717	up	chr1:232509068-232509009		lincRNA:chr1:232506977-232521324 reverse strand
A_19_P00324590	0.000424905	3.4129	up	chr13:74258257-74258316		lincRNA:chr13:74245699-74258424 forward strand
A_19_P00330765	0.000384992	3.41008	up	chr9:33024311-33024370		lincRNA:chr9:33011575-33024766 forward strand
A_19_P00809803	0.000110409	3.40564	up	chr20:57403093-57403152		lincRNA:chr20:57391455-57403780 forward strand
A_19_P00330523	0.0460868	3.39545	up	chr8:133073455-133073396		lincRNA:chr8:133071643-133092468 reverse strand
A_19_P00801127	6.12631e-05	3.39112	up	chr8:104460070-104460011		lincRNA:chr8:104455674-104461874 reverse strand
A_19_P00324002	5.25673e-05	3.35825	up	chr1:163288058-163287999		lincRNA:chr1:163281351-163291607 reverse strand
A_19_P00805499	0.0105187	3.3175	up	chr10:67392914-67392855		lincRNA:chr10:67330944-67543094 reverse strand
A_19_P00811523	0.0179457	3.29319	up	chr2:75152677-75152618		lincRNA:chr2:75147817-75175517 reverse strand
A_19_P00810067	0.00113197	3.27546	up	chr12:9813295-9813236		lincRNA:chr12:9811483-9818158 reverse strand
A_19_P00327437	0.00902084	3.25206	up	chrX:53688658-53688599		lincRNA:chrX:53685100-53710450 reverse strand
A_19_P00317585	0.00044199	3.24313	up	chr1:204539711-204539652		lincRNA:chr1:204539047-204544359 reverse strand
A_19_P00801295	0.000272924	3.23582	up	chr16:16911643-16911584		lincRNA:chr16:16908174-16915024 reverse strand
A_19_P00809634	0.0176248	3.21637	up	chr3:64680953-64680894		lincRNA:chr3:64674935-64681735 reverse strand
A_19_P00326972	0.000163207	3.19145	up	chr2:64472300-64472241		lincRNA:chr2:64469571-64523396 reverse strand
A_19_P00325491	7.44148e-05	3.17859	up	chr1:95191928-95191869		lincRNA:chr1:95186012-95196686 reverse strand
A_19_P00800909	3.0584e-05	3.16445	up	chr8:107617592-107617651		lincRNA:chr8:107613724-107623124 forward strand
A_19_P00316895	0.00345745	3.1522	up	chr9:132251574-132251515		lincRNA:chr9:132251514-132265917 reverse strand
A_19_P00319888	0.00434351	3.14001	up	chr2:224569582-224569523		lincRNA:chr2:224569352-224588757 reverse strand
A_19_P00809492	0.00106717	3.1373	up	chr1:59096531-59096590		lincRNA:chr1:59095585-59097250 forward strand
A_19_P00322508	0.00431156	3.13412	up	chr14:32395187-32395128		lincRNA:chr14:32395006-32399352 reverse strand
A_19_P00326570	0.0297977	3.12078	up	chr3:136792395-136792454		lincRNA:chr3:136790035-136808485 forward strand
A_19_P00800656	0.00103773	3.12061	up	chr15:25576630-25576571		lincRNA:chr15:25561832-25577032 reverse strand
A_19_P00327755	0.0442384	3.08391	up	chr3:119820965-119820906		lincRNA:chr3:119814735-119822760 reverse strand
A_19_P00324132	0.000684865	3.05744	up	chr7:105550532-105550473		lincRNA:chr7:105546714-105564714 reverse strand
A_19_P00330256	9.35795e-06	2.98487	up	chr1:244483028-244482969		lincRNA:chr1:244470502-244488052 reverse strand
A_19_P00315730	0.000363688	2.96224	up	chr3:162917667-162917726		lincRNA:chr3:162917365-162937926 forward strand
A_19_P00809688	0.00126902	2.95508	up	chr16:1437208-1437149		lincRNA:chr16:1430124-1444874 reverse strand
A_19_P00317152	2.01889e-05	2.93581	up	chr17:78301674-78301615		lincRNA:chr17:78301614-78302212 reverse strand
A_19_P00811910	4.24152e-05	2.93184	up	chr8:124475118-124475059		lincRNA:chr8:124471619-124499694 reverse strand
A_19_P00804580	0.00789247	2.92815	up	chr7:65204924-65204865		lincRNA:chr7:65196065-65206265 reverse strand
A_19_P00808287	0.000166233	2.92	up	chr16:10480511-10480452		lincRNA:chr16:10431249-10511799 reverse strand
A_19_P00321312	0.00770758	2.91189	up	chr5:134474999-134474940		lincRNA:chr5:134456215-134475371 reverse strand
A_19_P00812234	0.000150684	2.89828	up	chr6:3901921-3901862		lincRNA:chr6:3897476-3911792 reverse strand
A_19_P00324473	0.000559979	2.89209	up	chr8:49340559-49340500		lincRNA:chr8:49334747-49345797 reverse strand
A_19_P00326613	0.0124879	2.88397	up	chr11:107180392-107180333		lincRNA:chr11:107175165-107186315 reverse strand
A_19_P00316026	0.000111718	2.87847	up	chr2:54284461-54284402		lincRNA:chr2:54284401-54307601 reverse strand
A_19_P00331747	0.00292258	2.86285	up	chr15:64768228-64768287		lincRNA:chr15:64753847-64771422 forward strand
A_19_P00808812	0.000376583	2.86047	up	chr12:9816949-9817008		lincRNA:chr12:9811483-9818158 forward strand
A_19_P00803304	5.57628e-05	2.85507	up	chr1:23632705-23632764		lincRNA:chr1:23627538-23635063 forward strand
A_19_P00804386	0.00900003	2.8494	up	chr21:44564612-44564671		lincRNA:chr21:44558606-44572806 forward strand
A_19_P00809368	0.0170133	2.83508	up	chr3:107856895-107856954	XLOC_002749	BROAD Institute lincRNA (XLOC_002749), lincRNA [TCONS_00006148]
A_19_P00323294	0.000208115	2.81893	up	chr5:34051560-34051619		lincRNA:chr5:34044618-34052993 forward strand
A_19_P00326885	0.000177514	2.80712	up	chrX:107273210-107273151		lincRNA:chrX:107264119-107280819 reverse strand
A_19_P00807807	0.0265756	2.80265	up	chr7:116213586-116213645		lincRNA:chr7:116209814-116238889 forward strand
A_19_P00800105	3.87606e-05	2.78039	up	chr4:24524549-24524608		lincRNA:chr4:24517527-24528002 forward strand
A_19_P00320935	4.8698e-05	2.76418	up	chr2:39811804-39811745		lincRNA:chr2:39745754-39826679 reverse strand
A_19_P00322385	1.6978e-05	2.74097	up	chr15:80125171-80125230		lincRNA:chr15:80124807-80125896 forward strand
A_19_P00808710	0.00038748	2.73504	up	chr7:139037331-139037390		lincRNA:chr7:139033860-139042410 forward strand
A_19_P00331683	0.00562339	2.73459	up	chr7:86971021-86971080		lincRNA:chr7:86962864-86972889 forward strand
A_19_P00321664	0.00544821	2.73165	up	chr4:6672601-6672660		lincRNA:chr4:6672454-6675524 forward strand
A_19_P00318078	0.00247708	2.71496	up	chr5:39524498-39524439		lincRNA:chr5:39521667-39524810 reverse strand
A_19_P00804808	0.0299644	2.70564	up	chr13:112180061-112180120		lincRNA:chr13:112180014-112180256 forward strand
A_19_P00315603	0.0357833	2.70534	up	chrX:73498186-73498127	XLOC_l2_015760	BROAD Institute lincRNA (XLOC_l2_015760), lincRNA [TCONS_l2_00030536]
A_19_P00327628	0.0464248	2.66074	up	chr6:155160028-155159969		lincRNA:chr6:155158708-155212383 reverse strand
A_19_P00323487	0.00752894	2.64983	up	chr8:29431781-29431722		lincRNA:chr8:29414656-29675506 reverse strand
A_19_P00804601	0.000275148	2.62751	up	chr11:3407727-3407786		lincRNA:chr11:3402374-3408174 forward strand
A_19_P00804157	0.001342	2.62453	up	chr2:54053854-54053913		lincRNA:chr2:54053608-54054069 forward strand
A_19_P00802944	0.000292864	2.61444	up	chr1:116647064-116647123		lincRNA:chr1:116633727-116647123 forward strand
A_19_P00329925	0.020374	2.61129	up	chr4:9814420-9814479		lincRNA:chr4:9804677-9819152 forward strand
A_19_P00323451	0.00150786	2.60009	up	chr13:63633258-63633199		lincRNA:chr13:63629474-63649324 reverse strand
A_19_P00801265	0.000355736	2.5941	up	chrX:128176808-128176867		lincRNA:chrX:128167719-128249244 forward strand
A_19_P00332481	0.0150615	2.57521	up	chr8:110237535-110237476		lincRNA:chr8:110235749-110247024 reverse strand
A_19_P00807126	0.0327506	2.57315	up	chr1:156855902-156855961		lincRNA:chr1:156851776-156860276 forward strand
A_19_P00317746	0.00115957	2.56991	up	chr2:39745834-39745775		lincRNA:chr2:39745774-39826761 reverse strand
A_19_P00317089	0.00471867	2.55525	up	chr12:5283335-5283394		lincRNA:chr12:5282998-5283451 forward strand
A_19_P00805072	0.0162199	2.54022	up	chr1:9234001-9233942		lincRNA:chr1:9233849-9234611 reverse strand
A_19_P00331432	0.000245882	2.53005	up	chr14:100225704-100225763		lincRNA:chr14:100197322-100227747 forward strand
A_19_P00326033	0.0272769	2.52784	up	chr1:113540542-113540483		lincRNA:chr1:113540052-113551227 reverse strand
A_19_P00325181	0.036546	2.52669	up	chr1:247139012-247138953		lincRNA:chr1:247136652-247145277 reverse strand
A_19_P00321740	0.000664799	2.50903	up	chr18:60251823-60251764		lincRNA:chr18:60251678-60254943 reverse strand
A_19_P00329233	0.0179137	2.49158	up	chr22:25431657-25431598		lincRNA:chr22:25408700-25464025 reverse strand
A_19_P00329414	0.00241443	2.48822	up	chr2:866893-866834		lincRNA:chr2:866250-885200 reverse strand
A_19_P00808589	0.0101607	2.48631	up	chr6:44057362-44057303		lincRNA:chr6:44057124-44057461 reverse strand
A_19_P00327330	0.0018722	2.48521	up	chr6:94538462-94538521		lincRNA:chr6:94515779-94539472 forward strand
A_19_P00321602	0.0262831	2.47635	up	chr19:19897425-19897484		lincRNA:chr19:19887575-19897484 forward strand
A_19_P00803882	6.23533e-06	2.47623	up	chr4:1626866-1626807		lincRNA:chr4:1619441-1635208 reverse strand
A_19_P00807249	0.00107595	2.45257	up	chr1:35642903-35642962		lincRNA:chr1:35640663-35648813 forward strand
A_19_P00322990	0.000909146	2.45174	up	chr5:127324004-127323945		lincRNA:chr5:127323780-127324190 reverse strand
A_19_P00812715	0.00150013	2.45153	up	chr3:14396700-14396641	XLOC_l2_010118	BROAD Institute lincRNA (XLOC_l2_010118), lincRNA [TCONS_l2_00019181]
A_19_P00806935	0.00358359	2.44568	up	chr7:93601457-93601516		lincRNA:chr7:93587664-93605164 forward strand
A_19_P00806769	0.000817861	2.44153	up	chr2:59158616-59158675		lincRNA:chr2:58800921-59349346 forward strand
A_19_P00811858	0.000660687	2.44008	up	chr8:60147400-60147341		lincRNA:chr8:60062921-60832721 reverse strand
A_19_P00320236	0.00997105	2.42153	up	chr2:201629509-201629450		lincRNA:chr2:201626997-201633254 reverse strand
A_19_P00321823	0.0162094	2.41454	up	chr2:179783570-179783629		lincRNA:chr2:179783305-179809331 forward strand
A_19_P00806923	0.0489547	2.38434	up	chr7:66005637-66005578		lincRNA:chr7:66004115-66042779 reverse strand
A_19_P00321351	0.0110219	2.38091	up	chr19:52597405-52597346		lincRNA:chr19:52588038-52597513 reverse strand
A_19_P00806107	3.05331e-05	2.37192	up	chr6:53486136-53486077		lincRNA:chr6:53480866-53497141 reverse strand
A_19_P00810938	0.0205464	2.36942	up	chr6:3191368-3191427		lincRNA:chr6:3176201-3194126 forward strand
A_19_P00317436	0.0405923	2.3585	up	chr15:50659291-50659350		lincRNA:chr15:50656197-50659350 forward strand
A_19_P00807895	0.000675477	2.34954	up	chr4:3305802-3305743		lincRNA:chr4:3297502-3310352 reverse strand
A_19_P00808711	0.00415739	2.3297	up	chr1:71173318-71173377		lincRNA:chr1:71141937-71239037 forward strand
A_19_P00805428	5.73213e-05	2.3246	up	chr4:74140536-74140477		lincRNA:chr4:74135486-74162711 reverse strand
A_19_P00327290	0.0471168	2.32442	up	chr12:48011833-48011774		lincRNA:chr12:48006783-48017683 reverse strand
A_19_P00325490	0.00937039	2.30701	up	chr2:238359269-238359210		lincRNA:chr2:238357611-238370161 reverse strand
A_19_P00803278	0.0010466	2.30269	up	chr7:39658784-39658843		lincRNA:chr7:39657750-39662750 forward strand
A_19_P00813206	0.00566429	2.29564	up	chr2:47146769-47146828		lincRNA:chr2:47144121-47150696 forward strand
A_19_P00318116	0.000189766	2.28927	up	chr2:134883697-134883638		lincRNA:chr2:134883236-134883806 reverse strand
A_19_P00320531	7.84062e-05	2.28619	up	chr17:73599328-73599269		lincRNA:chr17:73598995-73599388 reverse strand
A_19_P00318572	0.000336015	2.28542	up			hg18:lincRNA:chr3:196920184-196924223 forward strand
A_19_P00800868	0.00108264	2.28342	up	chr2:196447555-196447614		lincRNA:chr2:196188105-196512905 forward strand
A_19_P00807674	0.00171143	2.27274	up	chr5:150321816-150321875		lincRNA:chr5:150310020-150326371 forward strand
A_19_P00321399	7.65855e-05	2.26911	up	chr5:148795205-148795264	XLOC_004598	BROAD Institute lincRNA (XLOC_004598), lincRNA [TCONS_00009539]
A_19_P00327243	0.0458093	2.25911	up	chr8:123991858-123991917		lincRNA:chr8:123989344-123994919 forward strand
A_19_P00325338	0.000583298	2.25328	up	chr2:179815272-179815213		lincRNA:chr2:179803305-179829380 reverse strand
A_19_P00315691	0.0121073	2.24757	up	chr7:19982961-19982902	XLOC_l2_013734	BROAD Institute lincRNA (XLOC_l2_013734), lincRNA [TCONS_l2_00027288]
A_19_P00326471	0.000205907	2.23754	up	chr2:131603577-131603518		lincRNA:chr2:131595455-131614380 reverse strand
A_19_P00800808	0.00501299	2.23324	up	chr10:31605467-31605526		lincRNA:chr10:31600144-31607369 forward strand
A_19_P00317516	0.000101135	2.23219	up	chr3:13729642-13729583		lincRNA:chr3:13729409-13734274 reverse strand
A_19_P00328788	0.0146837	2.22872	up	chr6:56818353-56818412		lincRNA:chr6:56809416-56818656 forward strand
A_19_P00807944	0.00314861	2.22719	up	chr10:47006571-47006630		lincRNA:chr10:47000944-47006919 forward strand
A_19_P00804310	0.00120471	2.22328	up	chr1:119704170-119704229		lincRNA:chr1:119700127-119706377 forward strand
A_19_P00801734	0.0303348	2.21987	up	chr8:138373419-138373478		lincRNA:chr8:138331518-138433693 forward strand
A_19_P00325391	0.014119	2.21954	up	chr7:30448425-30448484		lincRNA:chr7:30439125-30454050 forward strand
A_19_P00805808	0.000852833	2.21802	up	chr5:43053282-43053341		lincRNA:chr5:43048118-43053793 forward strand
A_19_P00323792	0.00491335	2.20486	up	chr5:3620509-3620450		lincRNA:chr5:3612325-3623500 reverse strand
A_19_P00804088	0.00363359	2.20468	up	chr3:43774792-43774733		lincRNA:chr3:43773896-43779096 reverse strand
A_19_P00811201	0.00236839	2.20295	up	chr12:14408044-14407985		lincRNA:chr12:14381683-14430508 reverse strand
A_19_P00320043	0.00100541	2.18414	up	chr8:67834005-67833946		lincRNA:chr8:67833876-67837755 reverse strand
A_19_P00805063	0.00801958	2.18114	up	chr22:41327912-41327853		lincRNA:chr22:41324879-41330529 reverse strand
A_19_P00809846	0.00408493	2.17733	up	chr8:91684332-91684391		lincRNA:chr8:91681974-91687749 forward strand
A_19_P00329326	0.000738258	2.16192	up	chr2:70273107-70273048		lincRNA:chr2:70267946-70313395 reverse strand
A_19_P00326182	0.0434476	2.15878	up	chr2:74208471-74208530		lincRNA:chr2:74193717-74210392 forward strand
A_19_P00317892	0.0085104	2.15639	up	chr19:56774844-56774785		lincRNA:chr19:56774586-56824754 reverse strand
A_19_P00331359	0.000174522	2.12608	up	chr3:106558645-106558586		lincRNA:chr3:106549885-106564160 reverse strand
A_19_P00326756	0.000519697	2.12493	up	chr1:204527125-204527066		lincRNA:chr1:204525202-204541352 reverse strand
A_19_P00813030	0.000542549	2.11961	up	chr3:15938196-15938255		lincRNA:chr3:15928546-15939996 forward strand
A_19_P00808147	0.0215604	2.11727	up	chr15:34425093-34425152		lincRNA:chr15:34421358-34427283 forward strand
A_19_P00801741	0.0329032	2.10766	up	chr6:2483219-2483160		lincRNA:chr6:2469151-2539476 reverse strand
A_19_P00325902	0.00261263	2.10055	up	chr1:246954361-246954302		lincRNA:chr1:246948452-246962677 reverse strand
A_19_P00321073	0.0153128	2.09825	up	chr11:129103963-129103904		lincRNA:chr11:129103672-129153059 reverse strand
A_19_P00804574	0.000473051	2.08677	up	chr19:56817677-56817736		lincRNA:chr19:56789963-56824563 forward strand
A_19_P00321897	0.0302648	2.06634	up	chr2:162103006-162103065		lincRNA:chr2:162102827-162107557 forward strand
A_19_P00323633	0.0126739	2.05997	up	chr11:70576324-70576265		lincRNA:chr11:70576052-70591364 reverse strand
A_19_P00808928	0.0400081	2.05366	up	chr2:74258699-74258758		lincRNA:chr2:74212792-74262017 forward strand
A_19_P00331516	0.000282581	2.04343	up	chr14:96344315-96344256		lincRNA:chr14:96344047-96390722 reverse strand
A_19_P00323403	0.0362787	2.03858	up	chr4:9811194-9811135		lincRNA:chr4:9804677-9819152 reverse strand
A_19_P00323941	0.00847154	2.03786	up	chrX:71329922-71329981		lincRNA:chrX:71327175-71339200 forward strand
A_19_P00807827	0.00422758	2.03381	up	chr11:17378544-17378485		lincRNA:chr11:17378149-17406149 reverse strand
A_19_P00811809	0.00396017	2.03103	up	chr1:113541605-113541664		lincRNA:chr1:113540052-113551227 forward strand
A_19_P00801348	0.0305736	2.02873	up	chr13:31384731-31384672		lincRNA:chr13:31356825-31411675 reverse strand
A_19_P00808889	0.00716419	2.02697	up	chr4:95291080-95291021		lincRNA:chr4:95276702-95292977 reverse strand
A_19_P00323039	0.0165352	2.01933	up	chr3:130574770-130574829		lincRNA:chr3:130569626-130575060 forward strand
A_19_P00327758	0.0419572	2.01213	up	chr5:5334986-5335045		lincRNA:chr5:5323800-5337800 forward strand
A_19_P00810948	0.0106121	2.00728	up	chr7:93380306-93380365		lincRNA:chr7:93228814-93381514 forward strand
A_19_P00318035	0.0254564	2.00183	up	chr8:134377995-134377936		lincRNA:chr8:134377868-134378275 reverse strand

## Sheet: HIV-1 vs uninfectedControl_down
Supplementary Table S1: List of differentially expressed lincRNAs in HIV-1 and HIV-2 infected MDMs compared with uninfected controls
Downregulated lincRNAs: HIV-1 Infection vs Uninfected control
ProbeName	P-value	FCAbsolute	regulation	GenomicCoordinates	GeneSymbol	Description
A_19_P00807189	0.0363425	6.44771	down	chr6:21990967-21991026		lincRNA:chr6:21990588-21991076 forward strand
A_19_P00317698	0.0337654	4.23924	down	chr7:130727475-130727534		lincRNA:chr7:130723313-130727663 forward strand
A_19_P00316039	0.0459811	4.21057	down	chr3:106531600-106531541		lincRNA:chr3:106531384-106556814 reverse strand
A_19_P00321442	0.0340554	4.03613	down	chr6:167397165-167397224		lincRNA:chr6:167397093-167399807 forward strand
A_19_P00803807	0.0374282	3.82827	down	chr10:72186772-72186713		lincRNA:chr10:72183844-72190869 reverse strand
A_19_P00810822	0.0462034	3.65063	down	chr2:70310652-70310711		lincRNA:chr2:70267946-70313346 forward strand
A_19_P00802906	0.0228413	3.24022	down	chr6:79562687-79562746		lincRNA:chr6:79555431-79563106 forward strand
A_19_P00811480	0.0403821	2.51852	down	chr7:20042303-20042362		lincRNA:chr7:19951575-20160200 forward strand
A_19_P00324389	0.0496037	2.36254	down	chr18:65927712-65927653		lincRNA:chr18:65925195-65936620 reverse strand
A_19_P00807216	0.0419898	2.33121	down	chr2:24362308-24362249		lincRNA:chr2:24355021-24385921 reverse strand
A_19_P00322819	0.0125055	2.29545	down	chr9:132104322-132104263		lincRNA:chr9:132104183-132109743 reverse strand
A_19_P00811418	0.0482781	2.28557	down	chr1:101503848-101503907		lincRNA:chr1:101492262-101505162 forward strand
A_19_P00332178	0.0337116	2.03065	down	chr5:139124984-139125043		lincRNA:chr5:139117291-139127116 forward strand
A_19_P00812868	0.0432873	2.01482	down	chr5:37890054-37889995		lincRNA:chr5:37874593-37892693 reverse strand

## Sheet: HIV-2 vs Uninfeccted Control_up
Supplementary Table S1: List of differentially expressed lincRNAs in HIV-1 and HIV-2 infected MDMs compared with uninfected controls
Upregulated lincRNAs: HIV-2 Infection vs Uninfected control
ProbeName	P-value	FCAbsolute	regulation	GenomicCoordinates	GeneSymbol	Description
A_19_P00326033	0.0151315	2.97623	up	chr1:113540542-113540483		lincRNA:chr1:113540052-113551227 reverse strand
A_19_P00802944	0.00080577	3.13438	up	chr1:116647064-116647123		lincRNA:chr1:116633727-116647123 forward strand
A_19_P00804310	0.000657108	2.14479	up	chr1:119704170-119704229		lincRNA:chr1:119700127-119706377 forward strand
A_19_P00324786	0.0088604	5.31146	up	chr1:153772801-153772742		lincRNA:chr1:153768876-153777076 reverse strand
A_19_P00807126	0.0280292	2.28249	up	chr1:156855902-156855961		lincRNA:chr1:156851776-156860276 forward strand
A_19_P00324002	0.000375011	2.91562	up	chr1:163288058-163287999		lincRNA:chr1:163281351-163291607 reverse strand
A_19_P00315826	0.00506041	3.529	up	chr1:198867710-198867651	XLOC_001148	BROAD Institute lincRNA (XLOC_001148), lincRNA [TCONS_00000111]
A_19_P00317585	0.00024605	2.72304	up	chr1:204539711-204539652		lincRNA:chr1:204539047-204544359 reverse strand
A_19_P00331753	0.000574121	3.09322	up	chr1:232509068-232509009		lincRNA:chr1:232506977-232521324 reverse strand
A_19_P00803399	0.000634251	2.20192	up	chr1:23627654-23627595		lincRNA:chr1:23627538-23635063 reverse strand
A_19_P00803304	9.81513e-06	2.85873	up	chr1:23632705-23632764		lincRNA:chr1:23627538-23635063 forward strand
A_19_P00330256	0.000959434	2.46196	up	chr1:244483028-244482969		lincRNA:chr1:244470502-244488052 reverse strand
A_19_P00325181	0.0241426	2.71032	up	chr1:247139012-247138953		lincRNA:chr1:247136652-247145277 reverse strand
A_19_P00807100	0.0373997	2.18553	up	chr1:247306702-247306643		lincRNA:chr1:247305102-247313777 reverse strand
A_19_P00807249	0.00160187	2.32371	up	chr1:35642903-35642962		lincRNA:chr1:35640663-35648813 forward strand
A_19_P00809492	0.00172662	3.02241	up	chr1:59096531-59096590		lincRNA:chr1:59095585-59097250 forward strand
A_19_P00804053	0.0044667	2.05683	up	chr1:90084547-90084606		lincRNA:chr1:90076762-90085787 forward strand
A_19_P00805072	0.0106702	3.33306	up	chr1:9234001-9233942		lincRNA:chr1:9233849-9234611 reverse strand
A_19_P00325491	0.000192233	2.86377	up	chr1:95191928-95191869		lincRNA:chr1:95186012-95196686 reverse strand
A_19_P00812092	0.0287902	4.01926	up	chr10:112777653-112777594		lincRNA:chr10:112776685-112783085 reverse strand
A_19_P00805499	0.0108855	3.424	up	chr10:67392914-67392855		lincRNA:chr10:67330944-67543094 reverse strand
A_19_P00327303	0.00371002	2.25065	up	chr10:74761823-74761764		lincRNA:chr10:74758344-74765569 reverse strand
A_19_P00324339	0.00538365	3.25535	up	chr10:80511767-80511708		lincRNA:chr10:80511394-80516912 reverse strand
A_19_P00811930	0.0147837	5.86241	up	chr10:91454466-91454525		lincRNA:chr10:91449495-91455120 forward strand
A_19_P00802390	0.0100213	4.47051	up	chr11:094646541-094646482	XLOC_007231	BROAD Institute lincRNA (XLOC_007231), lincRNA [TCONS_00015178]
A_19_P00326613	0.020945	2.45341	up	chr11:107180392-107180333		lincRNA:chr11:107175165-107186315 reverse strand
A_19_P00328162	0.0325738	2.15396	up	chr11:128937628-128937687		lincRNA:chr11:128923190-128939765 forward strand
A_19_P00321073	0.0188829	2.26881	up	chr11:129103963-129103904		lincRNA:chr11:129103672-129153059 reverse strand
A_19_P00324491	0.000150433	7.89384	up	chr11:29339821-29339880		lincRNA:chr11:29331349-29342299 forward strand
A_19_P00804601	0.00175404	2.46102	up	chr11:3407727-3407786		lincRNA:chr11:3402374-3408174 forward strand
A_19_P00811201	0.00293839	2.1179	up	chr12:14408044-14407985		lincRNA:chr12:14381683-14430508 reverse strand
A_19_P00812584	0.0365539	2.31093	up	chr12:47018946-47019005		lincRNA:chr12:46996033-47032733 forward strand
A_19_P00327290	0.0118993	3.54402	up	chr12:48011833-48011774		lincRNA:chr12:48006783-48017683 reverse strand
A_19_P00317089	0.0133139	2.20888	up	chr12:5283335-5283394		lincRNA:chr12:5282998-5283451 forward strand
A_19_P00321512	0.0090251	14.3298	up	chr12:57762082-57762023		lincRNA:chr12:57761837-57762303 reverse strand
A_19_P00802577	0.011802	2.12058	up	chr12:76319946-76320005		lincRNA:chr12:76316708-76327283 forward strand
A_19_P00810067	0.00156376	3.03798	up	chr12:9813295-9813236		lincRNA:chr12:9811483-9818158 reverse strand
A_19_P00808812	0.000901975	2.68568	up	chr12:9816949-9817008		lincRNA:chr12:9811483-9818158 forward strand
A_19_P00804808	0.0397784	2.19307	up	chr13:112180061-112180120		lincRNA:chr13:112180014-112180256 forward strand
A_19_P00328042	0.00238178	2.01541	up	chr13:33897253-33897194		lincRNA:chr13:33888375-33923595 reverse strand
A_19_P00323451	0.00189641	2.36064	up	chr13:63633258-63633199		lincRNA:chr13:63629474-63649324 reverse strand
A_19_P00324590	0.000318789	3.0606	up	chr13:74258257-74258316		lincRNA:chr13:74245699-74258424 forward strand
A_19_P00331432	0.00215966	2.12675	up	chr14:100225704-100225763		lincRNA:chr14:100197322-100227747 forward strand
A_19_P00322508	0.000678568	3.04192	up	chr14:32395187-32395128		lincRNA:chr14:32395006-32399352 reverse strand
A_19_P00331516	0.00288314	2.07801	up	chr14:96344315-96344256		lincRNA:chr14:96344047-96390722 reverse strand
A_19_P00800656	0.00117046	2.45697	up	chr15:25576630-25576571		lincRNA:chr15:25561832-25577032 reverse strand
A_19_P00328893	0.000876723	4.30376	up	chr15:41584930-41584871		lincRNA:chr15:41577883-41589833 reverse strand
A_19_P00317436	0.00950072	3.44464	up	chr15:50659291-50659350		lincRNA:chr15:50656197-50659350 forward strand
A_19_P00319317	0.0281776	2.19839	up	chr15:58623399-58623458		lincRNA:chr15:58549646-58623578 forward strand
A_19_P00331747	0.0173286	3.4795	up	chr15:64768228-64768287		lincRNA:chr15:64753847-64771422 forward strand
A_19_P00325352	0.0251215	2.02051	up	chr15:64768364-64768423		lincRNA:chr15:64753847-64771422 forward strand
A_19_P00322385	0.000119543	2.36541	up	chr15:80125171-80125230		lincRNA:chr15:80124807-80125896 forward strand
A_19_P00808287	0.000211876	2.44812	up	chr16:10480511-10480452		lincRNA:chr16:10431249-10511799 reverse strand
A_19_P00809688	0.00160487	2.78547	up	chr16:1437208-1437149		lincRNA:chr16:1430124-1444874 reverse strand
A_19_P00801295	0.000943525	3.08807	up	chr16:16911643-16911584		lincRNA:chr16:16908174-16915024 reverse strand
A_19_P00320531	0.000254562	2.0485	up	chr17:73599328-73599269		lincRNA:chr17:73598995-73599388 reverse strand
A_19_P00317152	0.000359448	2.73101	up	chr17:78301674-78301615		lincRNA:chr17:78301614-78302212 reverse strand
A_19_P00321740	0.000636438	2.32853	up	chr18:60251823-60251764		lincRNA:chr18:60251678-60254943 reverse strand
A_19_P00321602	0.023281	3.14661	up	chr19:19897425-19897484		lincRNA:chr19:19887575-19897484 forward strand
A_19_P00317529	0.0100037	2.91977	up	chr19:28266203-28266144		lincRNA:chr19:28266143-28266711 reverse strand
A_19_P00316993	0.014556	2.22932	up	chr19:28267018-28266959		lincRNA:chr19:28266664-28268543 reverse strand
A_19_P00321351	0.0141614	2.30032	up	chr19:52597405-52597346		lincRNA:chr19:52588038-52597513 reverse strand
A_19_P00317892	0.00894846	2.0124	up	chr19:56774844-56774785		lincRNA:chr19:56774586-56824754 reverse strand
A_19_P00804574	0.00127954	2.03179	up	chr19:56817677-56817736		lincRNA:chr19:56789963-56824563 forward strand
A_19_P00324324	0.0230024	3.93608	up	chr2:133030696-133030637		lincRNA:chr2:133030255-133039274 reverse strand
A_19_P00318116	0.00183716	2.0459	up	chr2:134883697-134883638		lincRNA:chr2:134883236-134883806 reverse strand
A_19_P00321897	0.0159009	2.244	up	chr2:162103006-162103065		lincRNA:chr2:162102827-162107557 forward strand
A_19_P00327030	0.000542273	8.84518	up	chr2:165516847-165516906		lincRNA:chr2:165509129-165519404 forward strand
A_19_P00321823	0.0203483	2.19139	up	chr2:179783570-179783629		lincRNA:chr2:179783305-179809331 forward strand
A_19_P00325338	0.000205515	2.27491	up	chr2:179815272-179815213		lincRNA:chr2:179803305-179829380 reverse strand
A_19_P00323064	0.00265913	3.37169	up	chr2:183774655-183774596		lincRNA:chr2:183773530-183787464 reverse strand
A_19_P00800868	0.00111658	2.38399	up	chr2:196447555-196447614		lincRNA:chr2:196188105-196512905 forward strand
A_19_P00320236	0.0133803	2.13988	up	chr2:201629509-201629450		lincRNA:chr2:201626997-201633254 reverse strand
A_19_P00319888	0.00235111	2.63947	up	chr2:224569582-224569523		lincRNA:chr2:224569352-224588757 reverse strand
A_19_P00324945	0.00268136	5.93764	up	chr2:232226651-232226710		lincRNA:chr2:232219356-232231081 forward strand
A_19_P00325490	0.00525704	2.6657	up	chr2:238359269-238359210		lincRNA:chr2:238357611-238370161 reverse strand
A_19_P00331909	0.0165152	7.28135	up	chr2:238359347-238359288		lincRNA:chr2:238357611-238370161 reverse strand
A_19_P00317746	0.000586511	2.3684	up	chr2:39745834-39745775		lincRNA:chr2:39745774-39826761 reverse strand
A_19_P00320935	0.000306165	2.59551	up	chr2:39811804-39811745		lincRNA:chr2:39745754-39826679 reverse strand
A_19_P00804157	0.00110023	3.4308	up	chr2:54053854-54053913		lincRNA:chr2:54053608-54054069 forward strand
A_19_P00316026	0.000159883	2.52164	up	chr2:54284461-54284402		lincRNA:chr2:54284401-54307601 reverse strand
A_19_P00806769	0.00157844	2.19237	up	chr2:59158616-59158675		lincRNA:chr2:58800921-59349346 forward strand
A_19_P00326972	1.4481e-05	2.90448	up	chr2:64472300-64472241		lincRNA:chr2:64469571-64523396 reverse strand
A_19_P00321506	0.000187883	3.36908	up	chr2:67095351-67095410		lincRNA:chr2:66918526-67172533 forward strand
A_19_P00811523	0.0351853	2.66827	up	chr2:75152677-75152618		lincRNA:chr2:75147817-75175517 reverse strand
A_19_P00331004	0.0034058	5.3828	up	chr2:8006884-8006825		lincRNA:chr2:8001249-8036724 reverse strand
A_19_P00329414	0.00292046	2.08489	up	chr2:866893-866834		lincRNA:chr2:866250-885200 reverse strand
A_19_P00800071	0.03751	2.94981	up	chr20:37049579-37049520		lincRNA:chr20:37037086-37082161 reverse strand
A_19_P00318569	0.0426395	2.18454	up	chr20:37049686-37049745		lincRNA:chr20:37049663-37063889 forward strand
A_19_P00809803	7.19671e-05	3.3472	up	chr20:57403093-57403152		lincRNA:chr20:57391455-57403780 forward strand
A_19_P00332336	0.00471078	3.01712	up	chr21:40971460-40971401		lincRNA:chr21:40970930-40983380 reverse strand
A_19_P00804386	0.00824482	2.5766	up	chr21:44564612-44564671		lincRNA:chr21:44558606-44572806 forward strand
A_19_P00807518	0.040453	2.69882	up	chr22:25777391-25777450		lincRNA:chr22:25764825-25777600 forward strand
A_19_P00805063	0.00992878	2.06612	up	chr22:41327912-41327853		lincRNA:chr22:41324879-41330529 reverse strand
A_19_P00809368	0.0177115	2.47009	up	chr3:107856895-107856954	XLOC_002749	BROAD Institute lincRNA (XLOC_002749), lincRNA [TCONS_00006148]
A_19_P00323039	0.00294993	2.12859	up	chr3:130574770-130574829		lincRNA:chr3:130569626-130575060 forward strand
A_19_P00326570	0.0306415	3.14465	up	chr3:136792395-136792454		lincRNA:chr3:136790035-136808485 forward strand
A_19_P00317516	0.00112192	2.00012	up	chr3:13729642-13729583		lincRNA:chr3:13729409-13734274 reverse strand
A_19_P00331871	0.0136574	3.7954	up	chr3:13815443-13815502		lincRNA:chr3:13807699-13818124 forward strand
A_19_P00812715	0.000672807	2.17128	up	chr3:14396700-14396641	XLOC_l2_010118	BROAD Institute lincRNA (XLOC_l2_010118), lincRNA [TCONS_l2_00019181]
A_19_P00813030	0.000214479	2.53073	up	chr3:15938196-15938255		lincRNA:chr3:15928546-15939996 forward strand
A_19_P00315730	0.000185439	2.74543	up	chr3:162917667-162917726		lincRNA:chr3:162917365-162937926 forward strand
A_19_P00316071	0.00235025	4.05449	up	chr3:16729650-16729709		lincRNA:chr3:16729492-16738986 forward strand
A_19_P00804478	0.00272782	2.18379	up	chr3:27875292-27875233		lincRNA:chr3:27866096-27905121 reverse strand
A_19_P00804088	0.00247088	2.21467	up	chr3:43774792-43774733		lincRNA:chr3:43773896-43779096 reverse strand
A_19_P00809634	0.0257157	2.85706	up	chr3:64680953-64680894		lincRNA:chr3:64674935-64681735 reverse strand
A_19_P00809242	0.0237811	3.02038	up	chr4:13205400-13205341		lincRNA:chr4:13067152-13347902 reverse strand
A_19_P00803882	0.00152241	2.15571	up	chr4:1626866-1626807		lincRNA:chr4:1619441-1635208 reverse strand
A_19_P00800105	1.75115e-05	2.50542	up	chr4:24524549-24524608		lincRNA:chr4:24517527-24528002 forward strand
A_19_P00807895	0.000766588	2.23203	up	chr4:3305802-3305743		lincRNA:chr4:3297502-3310352 reverse strand
A_19_P00321756	0.00189562	2.84347	up	chr4:53586361-53586420		lincRNA:chr4:53578989-53586518 forward strand
A_19_P00321664	0.00311315	2.82539	up	chr4:6672601-6672660		lincRNA:chr4:6672454-6675524 forward strand
A_19_P00805428	0.000502546	2.09927	up	chr4:74140536-74140477		lincRNA:chr4:74135486-74162711 reverse strand
A_19_P00329925	0.00296417	2.76731	up	chr4:9814420-9814479		lincRNA:chr4:9804677-9819152 forward strand
A_19_P00813587	0.00060477	5.2392	up	chr5:115739532-115739591		lincRNA:chr5:115694926-115767051 forward strand
A_19_P00322990	0.000557339	2.17792	up	chr5:127324004-127323945		lincRNA:chr5:127323780-127324190 reverse strand
A_19_P00324260	0.0210815	2.92829	up	chr5:127374973-127374914		lincRNA:chr5:127292876-127379626 reverse strand
A_19_P00321312	0.00835496	2.93507	up	chr5:134474999-134474940		lincRNA:chr5:134456215-134475371 reverse strand
A_19_P00329007	0.000101691	4.06065	up	chr5:139119077-139119018		lincRNA:chr5:139117291-139127116 reverse strand
A_19_P00807674	0.00168867	2.28484	up	chr5:150321816-150321875		lincRNA:chr5:150310020-150326371 forward strand
A_19_P00317194	0.0124018	5.67391	up	chr5:157747917-157747858		lincRNA:chr5:157747709-157836781 reverse strand
A_19_P00323294	1.17489e-05	2.35854	up	chr5:34051560-34051619		lincRNA:chr5:34044618-34052993 forward strand
A_19_P00318078	0.00588413	2.24441	up	chr5:39524498-39524439		lincRNA:chr5:39521667-39524810 reverse strand
A_19_P00805808	0.0013283	2.15883	up	chr5:43053282-43053341		lincRNA:chr5:43048118-43053793 forward strand
A_19_P00319582	0.0410124	3.97351	up	chr5:43068728-43068787		lincRNA:chr5:43067140-43069386 forward strand
A_19_P00317423	0.0405681	4.06943	up	chr5:87582738-87582797		lincRNA:chr5:87580664-87583451 forward strand
A_19_P00316951	0.028593	3.72384	up	chr6:125238177-125238236		lincRNA:chr6:125237916-125256255 forward strand
A_19_P00327628	0.0414594	2.11232	up	chr6:155160028-155159969		lincRNA:chr6:155158708-155212383 reverse strand
A_19_P00808335	0.000914008	3.33193	up	chr6:2254588-2254529		lincRNA:chr6:2253151-2277426 reverse strand
A_19_P00810938	0.0270367	2.20156	up	chr6:3191368-3191427		lincRNA:chr6:3176201-3194126 forward strand
A_19_P00812234	0.000344353	2.60109	up	chr6:3901921-3901862		lincRNA:chr6:3897476-3911792 reverse strand
A_19_P00808589	0.0378813	2.20327	up	chr6:44057362-44057303		lincRNA:chr6:44057124-44057461 reverse strand
A_19_P00806107	8.39413e-05	3.03361	up	chr6:53486136-53486077		lincRNA:chr6:53480866-53497141 reverse strand
A_19_P00327330	0.0034588	2.10217	up	chr6:94538462-94538521		lincRNA:chr6:94515779-94539472 forward strand
A_19_P00324132	0.00122626	2.55526	up	chr7:105550532-105550473		lincRNA:chr7:105546714-105564714 reverse strand
A_19_P00807686	0.0128644	3.72502	up	chr7:112398674-112398615		lincRNA:chr7:112395539-112401639 reverse strand
A_19_P00807807	0.0384982	2.64884	up	chr7:116213586-116213645		lincRNA:chr7:116209814-116238889 forward strand
A_19_P00318455	7.16882e-06	3.50227	up	chr7:130630520-130630579		lincRNA:chr7:130628926-130668868 forward strand
A_19_P00808710	0.000213386	2.61356	up	chr7:139037331-139037390		lincRNA:chr7:139033860-139042410 forward strand
A_19_P00325391	0.0024609	2.507	up	chr7:30448425-30448484		lincRNA:chr7:30439125-30454050 forward strand
A_19_P00316770	0.00191785	3.5554	up	chr7:32956885-32956944		lincRNA:chr7:32956467-32957984 forward strand
A_19_P00803278	0.00329096	2.06491	up	chr7:39658784-39658843		lincRNA:chr7:39657750-39662750 forward strand
A_19_P00804580	0.0149387	2.53598	up	chr7:65204924-65204865		lincRNA:chr7:65196065-65206265 reverse strand
A_19_P00810729	0.000621493	2.48637	up	chr7:77297804-77297863		lincRNA:chr7:77278214-77303939 forward strand
A_19_P00331683	0.000807045	2.42828	up	chr7:86971021-86971080		lincRNA:chr7:86962864-86972889 forward strand
A_19_P00806935	0.00595576	2.37969	up	chr7:93601457-93601516		lincRNA:chr7:93587664-93605164 forward strand
A_19_P00801127	0.000184008	3.12299	up	chr8:104460070-104460011		lincRNA:chr8:104455674-104461874 reverse strand
A_19_P00800909	4.42579e-06	2.98805	up	chr8:107617592-107617651		lincRNA:chr8:107613724-107623124 forward strand
A_19_P00332481	0.0184126	2.36221	up	chr8:110237535-110237476		lincRNA:chr8:110235749-110247024 reverse strand
A_19_P00804174	0.00515622	3.59044	up	chr8:118763476-118763535		lincRNA:chr8:118763328-118763702 forward strand
A_19_P00327243	0.0373037	2.53329	up	chr8:123991858-123991917		lincRNA:chr8:123989344-123994919 forward strand
A_19_P00811910	0.00021577	2.36719	up	chr8:124475118-124475059		lincRNA:chr8:124471619-124499694 reverse strand
A_19_P00317604	0.00661292	8.26368	up	chr8:128994723-128994664		lincRNA:chr8:128994603-128996300 reverse strand
A_19_P00331798	0.00852778	3.28928	up	chr8:129621329-129621388		lincRNA:chr8:129599518-129624118 forward strand
A_19_P00802496	0.00283163	3.44334	up	chr8:16349904-16349845		lincRNA:chr8:16347304-16355399 reverse strand
A_19_P00323487	0.00819575	2.02863	up	chr8:29431781-29431722		lincRNA:chr8:29414656-29675506 reverse strand
A_19_P00327406	0.0315894	2.48603	up	chr8:37183739-37183680	XLOC_007052	BROAD Institute lincRNA (XLOC_007052), lincRNA [TCONS_00014970]
A_19_P00324473	0.00878316	2.67527	up	chr8:49340559-49340500		lincRNA:chr8:49334747-49345797 reverse strand
A_19_P00811858	0.00923091	2.0285	up	chr8:60147400-60147341		lincRNA:chr8:60062921-60832721 reverse strand
A_19_P00805613	0.0186343	2.20744	up	chr8:94969833-94969892		lincRNA:chr8:94969544-94969892 forward strand
A_19_P00316895	0.0040803	2.78035	up	chr9:132251574-132251515		lincRNA:chr9:132251514-132265917 reverse strand
A_19_P00802450	0.0267478	3.67606	up	chr9:132271169-132271228	XLOC_l2_015037	BROAD Institute lincRNA (XLOC_l2_015037), lincRNA [TCONS_l2_00029068]
A_19_P00803567	0.000144649	3.06992	up	chr9:14588057-14588116		lincRNA:chr9:14587837-14588176 forward strand
A_19_P00803025	0.000185776	3.4175	up	chr9:21506429-21506370		lincRNA:chr9:21506160-21506630 reverse strand
A_19_P00804590	0.0340431	2.11067	up	chr9:2744808-2744749		lincRNA:chr9:2739400-2746875 reverse strand
A_19_P00330765	0.00071541	3.03771	up	chr9:33024311-33024370		lincRNA:chr9:33011575-33024766 forward strand
A_19_P00812133	0.000436492	3.31116	up	chr9:36456576-36456635		lincRNA:chr9:36456325-36463750 forward strand
A_19_P00801676	0.0388709	2.22708	up	chr9:36463352-36463293		lincRNA:chr9:36456325-36463750 reverse strand
A_19_P00330614	0.0132181	3.62365	up	chr9:7793789-7793730		lincRNA:chr9:7788125-7796325 reverse strand
A_19_P00326885	7.70727e-05	2.71823	up	chrX:107273210-107273151		lincRNA:chrX:107264119-107280819 reverse strand
A_19_P00324769	0.00127305	8.35708	up	chrX:113010821-113010762		lincRNA:chrX:113008710-113015135 reverse strand
A_19_P00801265	0.000115017	2.57776	up	chrX:128176808-128176867		lincRNA:chrX:128167719-128249244 forward strand
A_19_P00800124	0.0488983	4.83348	up	chrX:37326609-37326668		lincRNA:chrX:37320554-37332754 forward strand
A_19_P00331784	0.000374545	3.4539	up	chrX:45604650-45604591		lincRNA:chrX:45598006-45710454 reverse strand
A_19_P00327437	0.000815045	2.2447	up	chrX:53688658-53688599		lincRNA:chrX:53685100-53710450 reverse strand
A_19_P00323941	0.0114139	2.06853	up	chrX:71329922-71329981		lincRNA:chrX:71327175-71339200 forward strand
A_19_P00319082	0.0366821	3.64838	up	chrX:73470520-73470461		lincRNA:chrX:73470227-73470871 reverse strand
A_19_P00315603	0.019311	3.70649	up	chrX:73498186-73498127	XLOC_l2_015760	BROAD Institute lincRNA (XLOC_l2_015760), lincRNA [TCONS_l2_00030536]
A_19_P00318572	0.00258446	2.1976	up			hg18:lincRNA:chr3:196920184-196924223 forward strand

## Sheet: HIV-2 vs uninfectedControl_down
Supplementary Table S1: List of differentially expressed lincRNAs in HIV-1 and HIV-2 infected MDMs compared with uninfected controls
Downregulated lincRNAs: HIV-2 Infection vs Uninfected control
ProbeName	P-value	FCAbsolute	regulation	GenomicCoordinates	GeneSymbol	Description
A_19_P00807550	0.039962	3.21439	down	chr14:56183129-56183188		lincRNA:chr14:56156722-56183472 forward strand
A_19_P00810822	0.0446663	2.59047	down	chr2:70310652-70310711		lincRNA:chr2:70267946-70313346 forward strand
A_19_P00328823	0.0324954	2.36292	down	chr2:47547723-47547664		lincRNA:chr2:47547646-47560546 reverse strand
A_19_P00810853	0.0128376	2.27985	down	chr3:105829016-105828957		lincRNA:chr3:105688710-105839760 reverse strand
A_19_P00330956	0.0398336	2.24386	down	chr2:43153648-43153589		lincRNA:chr2:43148721-43166396 reverse strand
A_19_P00327815	0.0484723	2.21553	down	chr6:95255997-95255938		lincRNA:chr6:95250854-95263604 reverse strand
A_19_P00805452	0.0193444	2.21539	down	chr4:6678056-6678115	XLOC_l2_010558	BROAD Institute lincRNA (XLOC_l2_010558), lincRNA [TCONS_l2_00020391]
A_19_P00318052	0.017605	2.20376	down	chr15:47841348-47841407		lincRNA:chr15:47631314-47841473 forward strand
A_19_P00324468	0.0362487	2.03541	down	chr11:130477483-130477424		lincRNA:chr11:130467065-130478238 reverse strand
A_19_P00808877	0.0432338	2.03113	down	chr10:128590576-128590635		lincRNA:chr10:128586385-128592960 forward strand
A_19_P00801981	6.64818e-05	2.00588	down	chr6:41108356-41108297		lincRNA:chr6:41105597-41111597 reverse strand
