# Supplementary material for: Differentially expressed host long intergenic noncoding RNA and mRNA in HIV-1 and HIV-2 infection
Source: Sci Rep. 2018 Feb 7;8:2546. doi: 10.1038/s41598-018-20791-6 (PMC5803214; doi:10.1038/s41598-018-20791-6)
Supplement: Supplementary file 3 — Supplementary Table S2 [file 41598_2018_20791_MOESM3_ESM.xlsx]

## Sheet: HIV-1 vs uninfected Control_up
Supplementary Table S2: List of differentially expressed mRNAs in HIV-1 and HIV-2 infected MDMs compared with uninfected controls
				Up-regulated mRNAs: HIV-1 infection vs Uninfected control
ProbeName	P-value	FCAbsolute	regulation	GeneSymbol	Description
A_33_P3533377	0.0357242	2.4399	up	ZNF847P	DA571583 HEMBA1 Homo sapiens cDNA clone HEMBA1006880 5', mRNA sequence [DA571583]
A_33_P3307960	0.0335079	2.24099	up	AADACL3	Homo sapiens arylacetamide deacetylase-like 3 (AADACL3), transcript variant 1, mRNA [NM_001103170]
A_33_P3223990	0.0128833	2.45221	up	TPM3	Homo sapiens tropomyosin 3 (TPM3), transcript variant 1, mRNA [NM_152263]
A_23_P48740	0.025138	3.08106	up	DIO2	Homo sapiens deiodinase, iodothyronine, type II (DIO2), transcript variant 1, mRNA [NM_013989]
A_23_P217269	0.0347693	2.33039	up	VSIG4	Homo sapiens V-set and immunoglobulin domain containing 4 (VSIG4), transcript variant 1, mRNA [NM_007268]
A_23_P117971	0.0452955	2.28328	up		Human B-cell growth factor (BCGF1) mRNA, complete cds. [M15530]
A_23_P24294	0.035315	2.97183	up	SLC17A6	Homo sapiens solute carrier family 17 (sodium-dependent inorganic phosphate cotransporter), member 6 (SLC17A6), mRNA [NM_020346]
A_23_P371039	0.0128159	2.31482	up	NTSR1	Homo sapiens neurotensin receptor 1 (high affinity) (NTSR1), mRNA [NM_002531]
A_23_P163113	0.0481342	2.19187	up	PRPF39	Homo sapiens PRP39 pre-mRNA processing factor 39 homolog (S. cerevisiae) (PRPF39), mRNA [NM_017922]
A_33_P3283984	0.00338403	4.16561	up	AFG3L1P	Homo sapiens AFG3 ATPase family gene 3-like 1 (S. cerevisiae), pseudogene (AFG3L1P), transcript variant 3, non-coding RNA [NR_003228]
A_33_P3338698	0.0194001	2.01235	up	IHH	Homo sapiens Indian hedgehog (IHH), mRNA [NM_002181]
A_32_P153892	0.0110839	2.45564	up	TAF3	Homo sapiens TAF3 RNA polymerase II, TATA box binding protein (TBP)-associated factor, 140kDa (TAF3), mRNA [NM_031923]
A_33_P3307775	0.0290904	2.07925	up	DENR	Homo sapiens density-regulated protein (DENR), mRNA [NM_003677]
A_33_P3335624	0.0471081	2.1322	up	PSMD10	proteasome (prosome, macropain) 26S subunit, non-ATPase, 10 [Source:HGNC Symbol;Acc:9555] [ENST00000338548]
A_23_P13094	0.0272299	2.72439	up	MMP10	Homo sapiens matrix metallopeptidase 10 (stromelysin 2) (MMP10), mRNA [NM_002425]
A_23_P98121	0.00799696	2.01006	up	FXYD4	Homo sapiens FXYD domain containing ion transport regulator 4 (FXYD4), transcript variant 1, mRNA [NM_173160]
A_33_P3292635	0.047136	2.37434	up		ZBTB20 antisense RNA 1 (non-protein coding) [Source:HGNC Symbol;Acc:40640] [ENST00000460210]
A_33_P3347787	0.0385876	2.26087	up
A_33_P3405571	0.00828579	2.64494	up
A_33_P3405434	0.021286	2.62669	up	VWA5B1	von Willebrand factor A domain containing 5B1 [Source:HGNC Symbol;Acc:26538] [ENST00000375083]
A_33_P3253596	0.0125517	2.22186	up	KIF4A	Homo sapiens kinesin family member 4A (KIF4A), mRNA [NM_012310]
A_23_P376704	0.0117435	2.22516	up	CIDEA	Homo sapiens cell death-inducing DFFA-like effector a (CIDEA), transcript variant 1, mRNA [NM_001279]
A_23_P5654	0.020071	2.05866	up	IL37	Homo sapiens interleukin 37 (IL37), transcript variant 1, mRNA [NM_014439]
A_24_P146683	0.0499472	2.0049	up	MSMB	Homo sapiens microseminoprotein, beta- (MSMB), transcript variant PSP94, mRNA [NM_002443]
A_33_P3417305	0.0293491	2.04513	up
A_23_P83599	0.00518665	2.09355	up	PRKAR1B	Homo sapiens protein kinase, cAMP-dependent, regulatory, type I, beta (PRKAR1B), transcript variant 2, mRNA [NM_002735]
A_33_P3374258	0.042484	2.08535	up	NHLH2	nescient helix loop helix 2 [Source:HGNC Symbol;Acc:7818] [ENST00000369506]
A_33_P3337574	0.00317929	2.57447	up	FGF14-IT1	Homo sapiens FGF14 intronic transcript 1 (non-protein coding) (FGF14-IT1), non-coding RNA [NR_036486]
A_33_P3237487	0.0171199	2.19447	up		Homo sapiens cDNA FLJ41481 fis, clone BRTHA2002721. [AK123475]
A_33_P3378962	0.00347919	2.5609	up		PREDICTED: Homo sapiens hypothetical LOC644135 (LOC644135), miscRNA [XR_112910]
A_33_P3805839	0.00770389	2.04329	up		BC033622 inosine monophosphate dehydrogenase 1, isoform b {Homo sapiens} (exp=-1; wgp=0; cg=0), partial (44%) [THC2568076]
A_33_P3265749	0.0149409	2.45564	up	PTGER3	Homo sapiens prostaglandin E receptor 3 (subtype EP3) (PTGER3), transcript variant 7, mRNA [NM_198717]
A_33_P3297345	0.00117004	2.61453	up	TTC24	Homo sapiens tetratricopeptide repeat domain 24 (TTC24), mRNA [NM_001105669]
A_33_P3630777	0.000897603	4.3794	up	C8orf8	Homo sapiens partial mRNA for hypothetical protein (C8orf8 gene). [AJ301561]
A_33_P3346552	0.00180302	2.11608	up	RN28S1	Homo sapiens RNA, 28S ribosomal 1 (RN28S1), ribosomal RNA [NR_003287]
A_32_P524904	0.0231081	3.27319	up	C11orf86	Homo sapiens chromosome 11 open reading frame 86 (C11orf86), mRNA [NM_001136485]
A_33_P3687604	0.00820972	2.64839	up	LOC285173	Homo sapiens cDNA FLJ35996 fis, clone TESTI2014988. [AK093315]
A_24_P314681	0.0114398	2.66911	up		BX281397 Soares_NFL_T_GBC_S1 Homo sapiens cDNA clone IMAGp998G075145 ; IMAGE:2087454, mRNA sequence [BX281397]
A_33_P3303463	0.00159639	2.52508	up	LOC100128348	Homo sapiens cDNA FLJ46249 fis, clone TESTI4021377. [AK128128]
A_33_P3375259	0.00417702	2.47523	up	LOC100128830	Homo sapiens cDNA FLJ40265 fis, clone TESTI2026291. [AK097584]
A_23_P385766	0.0410763	4.01272	up	ANKS4B	Homo sapiens ankyrin repeat and sterile alpha motif domain containing 4B (ANKS4B), mRNA [NM_145865]
A_33_P3270237	0.000211307	3.14535	up	LOC100506128	PREDICTED: Homo sapiens hypothetical LOC100506128, transcript variant 1 (LOC100506128), miscRNA [XR_108311]
A_24_P366566	0.0113109	2.39735	up	OR5H1	Homo sapiens olfactory receptor, family 5, subfamily H, member 1 (OR5H1), mRNA [NM_001005338]
A_33_P3347012	0.00122131	4.71977	up		DB462629 RIKEN full-length enriched human cDNA library, testis Homo sapiens cDNA clone H013099E03 5', mRNA sequence [DB462629]
A_33_P3297302	0.0221767	2.29547	up	ELMOD3	Homo sapiens ELMO/CED-12 domain containing 3 (ELMOD3), transcript variant 2, mRNA [NM_001135021]
A_19_P00316565	0.00205571	3.53376	up	TSIX	Homo sapiens TSIX transcript, XIST antisense RNA (non-protein coding) (TSIX), antisense RNA [NR_003255]
A_33_P3305088	0.00136711	2.75644	up	LOC100129840	Homo sapiens cDNA FLJ44675 fis, clone BRACE3007869. [AK126633]
A_33_P3293753	0.000360552	2.63684	up	KRTAP10-9	Homo sapiens keratin associated protein 10-9 (KRTAP10-9), mRNA [NM_198690]
A_33_P3261828	0.00309836	2.78445	up	LOC390660	Homo sapiens mRNA for FLJ00317 protein. [AK131095]
A_33_P3254579	0.000143875	2.40474	up	KRTAP1-5	Homo sapiens keratin associated protein 1-5 (KRTAP1-5), mRNA [NM_031957]
A_33_P3417422	0.00198626	2.23158	up		Homo sapiens cDNA FLJ46097 fis, clone TESTI2021112. [AK127982]
A_33_P3390246	0.000255332	3.18066	up		Homo sapiens cDNA FLJ41707 fis, clone HLUNG2010464. [AK123701]
A_33_P3339436	0.000317565	3.17502	up	LOC145845	Homo sapiens uncharacterized LOC145845 (LOC145845), non-coding RNA [NR_024264]
A_33_P3404729	0.00794254	2.01999	up		Homo sapiens cDNA FLJ90701 fis, clone PLACE1007081. [AK075182]
A_23_P340376	0.0147942	5.55174	up	MST1P9	Homo sapiens macrophage stimulating 1 (hepatocyte growth factor-like) pseudogene 9 (MST1P9), non-coding RNA [NR_002729]
A_33_P3297285	0.000709765	2.17997	up	LOC100131667	Homo sapiens cDNA FLJ42768 fis, clone BRAWH3003522. [AK124758]
A_33_P3257005	0.000953578	2.70418	up		BT009812 transcription factor-like 4 {Homo sapiens} (exp=-1; wgp=0; cg=0), partial (73%) [THC2496362]
A_33_P3373446	8.14135e-05	3.42574	up	LOC100507505	Uncharacterized protein [Source:UniProtKB/TrEMBL;Acc:F5H8E9] [ENST00000453638]
A_33_P3240497	0.00021437	3.13132	up		Homo sapiens cDNA FLJ38411 fis, clone FEBRA2009352. [AK095730]
A_23_P97606	0.00129522	2.11012	up	GSTM5	Homo sapiens glutathione S-transferase mu 5 (GSTM5), mRNA [NM_000851]
A_24_P186943	0.000288653	3.66509	up	ELN	Homo sapiens elastin (ELN), transcript variant 1, mRNA [NM_000501]
A_33_P3317752	0.00428065	2.95415	up	KRTAP4-7	Homo sapiens keratin associated protein 4-7 (KRTAP4-7), mRNA [NM_033061]
A_33_P3755781	5.48269e-05	2.04379	up	C2orf65	Homo sapiens chromosome 2 open reading frame 65 (C2orf65), mRNA [NM_138804]
A_23_P154050	0.0274938	3.78588	up	CDK15	Homo sapiens cyclin-dependent kinase 15 (CDK15), mRNA [NM_139158]
A_33_P3294302	0.00764034	2.18563	up	PHLDA1	pleckstrin homology-like domain, family A, member 1 [Source:HGNC Symbol;Acc:8933] [ENST00000266671]
A_33_P3285097	0.00825087	2.60914	up
A_33_P3260006	0.00584884	2.65882	up
A_23_P141847	0.0120916	2.05496	up	UBE2M	Homo sapiens ubiquitin-conjugating enzyme E2M (UBE2M), mRNA [NM_003969]
A_33_P3374589	0.0404116	2.00308	up	ATXN10	ataxin 10 [Source:HGNC Symbol;Acc:10549] [ENST00000402380]
A_23_P217554	0.00916667	2.32948	up	MAGEA8	Homo sapiens melanoma antigen family A, 8 (MAGEA8), transcript variant 3, mRNA [NM_005364]
A_23_P165921	0.0048581	2.41782	up	LINC00029	Homo sapiens long intergenic non-protein coding RNA 29 (LINC00029), non-coding RNA [NR_028295]
A_33_P3693034	0.00278589	2.82953	up	LOC402779	Homo sapiens uncharacterized LOC402779 (LOC402779), non-coding RNA [NR_038372]
A_23_P27709	0.000683181	2.26919	up	CGB2	Homo sapiens chorionic gonadotropin, beta polypeptide 2 (CGB2), mRNA [NM_033378]
A_24_P794458	0.000108765	2.77228	up	MOBP	Homo sapiens myelin-associated oligodendrocyte basic protein (MOBP), mRNA [NM_182935]
A_33_P3274090	0.00380143	3.24282	up
A_19_P00316871	0.00756184	6.94657	up	LOC338588	Homo sapiens uncharacterized LOC338588 (LOC338588), non-coding RNA [NR_015425]
A_19_P00808774	0.0180073	2.00894	up	FLJ90757	Homo sapiens uncharacterized LOC440465 (FLJ90757), non-coding RNA [NR_026857]
A_33_P3273000	0.011702	2.72485	up	PTK2B	Homo sapiens cDNA FLJ46514 fis, clone THYMU3032798, highly similar to Focal adhesion kinase 2 (EC 2.7.1.112). [AK128371]
A_33_P3309225	0.00290079	7.99493	up		BX090553 Soares_pregnant_uterus_NbHPU Homo sapiens cDNA clone IMAGp998G081157 ; IMAGE:486559, mRNA sequence [BX090553]
A_33_P3234447	0.000476051	3.94338	up	LOC100129744	PREDICTED: Homo sapiens hypothetical protein LOC100129744 (LOC100129744), mRNA [XM_001721446]
A_33_P3220437	0.0295499	2.82626	up	TNFAIP8L1	Homo sapiens tumor necrosis factor, alpha-induced protein 8-like 1 (TNFAIP8L1), transcript variant 1, mRNA [NM_001167942]
A_33_P3273599	0.00655672	2.10659	up	INTU	Homo sapiens inturned planar cell polarity effector homolog (Drosophila) (INTU), mRNA [NM_015693]
A_33_P3234124	0.00108746	2.42167	up	FAM132B	family with sequence similarity 132, member B [Source:HGNC Symbol;Acc:26727] [ENST00000481917]
A_33_P3377391	0.01636	2.51982	up		Q4NIX6_9MICC (Q4NIX6) Protein kinase, partial (4%) [THC2772049]
A_19_P00808452	0.0377552	2.10021	up	SHANK2	Homo sapiens SH3 and multiple ankyrin repeat domains 2 (SHANK2), transcript variant 1, mRNA [NM_012309]
A_23_P340263	0.000594448	2.4529	up	RNF175	Homo sapiens ring finger protein 175 (RNF175), mRNA [NM_173662]
A_19_P00319404	0.00252526	3.66817	up	LINC00472	Homo sapiens long intergenic non-protein coding RNA 472 (LINC00472), non-coding RNA [NR_026807]
A_33_P3235162	9.0194e-05	3.69311	up
A_19_P00315804	0.0121966	2.40262	up	FLJ35024	Homo sapiens uncharacterized LOC401491 (FLJ35024), non-coding RNA [NR_015375]
A_33_P3323934	0.000934387	2.24946	up
A_32_P78295	0.00193971	2.87498	up	ATOH7	Homo sapiens atonal homolog 7 (Drosophila) (ATOH7), mRNA [NM_145178]
A_33_P3267198	0.00253354	2.54429	up		Uncharacterized proteincDNA FLJ43696 fis, clone TBAES2007964 [Source:UniProtKB/TrEMBL;Acc:Q6ZUH9] [ENST00000372387]
A_33_P3386288	0.000211294	2.04768	up	SCD5	Homo sapiens stearoyl-CoA desaturase 5 (SCD5), transcript variant 2, mRNA [NM_024906]
A_33_P3372705	0.00691609	2.6409	up	SRGAP2P2	Homo sapiens SLIT-ROBO Rho GTPase activating protein 2 pseudogene 2 (SRGAP2P2), non-coding RNA [NR_034178]
A_33_P3275174	0.00114916	2.1484	up	ZNF705G	Homo sapiens zinc finger protein 705G (ZNF705G), mRNA [NM_001164457]
A_33_P3329301	4.59354e-05	3.03271	up	LOC646014	Homo sapiens cDNA FLJ44593 fis, clone BLADE2002744. [AK126557]
A_33_P3255001	0.0199595	3.84007	up	LOC152024	Homo sapiens uncharacterized LOC152024 (LOC152024), non-coding RNA [NR_026834]
A_33_P3228295	0.00242197	2.38338	up	RCL1	RNA terminal phosphate cyclase-like 1 [Source:HGNC Symbol;Acc:17687] [ENST00000381732]
A_33_P3369829	0.0111342	3.7437	up	LOC154822	Homo sapiens uncharacterized LOC154822 (LOC154822), non-coding RNA [NR_024394]
A_33_P3464025	0.0461462	2.95492	up	LOC646241	Homo sapiens cDNA clone IMAGE:5201079. [BC028204]
A_33_P3223106	0.0180239	2.03732	up	ZNF890P	Homo sapiens zinc finger protein 890, pseudogene (ZNF890P), non-coding RNA [NR_034163]
A_33_P3374117	0.000657427	2.54372	up		anoctamin 7-like 1 [Source:HGNC Symbol;Acc:32248] [ENST00000475369]
A_33_P3291484	0.0199898	2.1398	up	ST8SIA4	Homo sapiens ST8 alpha-N-acetyl-neuraminide alpha-2,8-sialyltransferase 4 (ST8SIA4), transcript variant 1, mRNA [NM_005668]
A_33_P3278968	0.00406689	2.2319	up	HLA-DOA	Homo sapiens major histocompatibility complex, class II, DO alpha (HLA-DOA), mRNA [NM_002119]
A_33_P3408577	0.000594209	2.91206	up	POM121L10P	Homo sapiens POM121 membrane glycoprotein-like 10, pseudogene (POM121L10P), non-coding RNA [NR_024593]
A_33_P3382041	0.0325012	2.74129	up
A_33_P3378935	0.000661643	3.99762	up	RBM14	Homo sapiens mRNA for RNA binding motif protein 14 variant protein. [AB209007]
A_33_P3284252	0.00129915	2.76812	up		glycogenin 2 pseudogene 1 [Source:HGNC Symbol;Acc:4701] [ENST00000382965]
A_24_P330385	0.0197644	2.32703	up	SLC22A17	Homo sapiens solute carrier family 22, member 17 (SLC22A17), transcript variant 2, mRNA [NM_016609]
A_23_P43238	0.0153916	2.20053	up	NAPRT1	Homo sapiens nicotinate phosphoribosyltransferase domain containing 1 (NAPRT1), mRNA [NM_145201]
A_33_P3269885	0.00438989	5.08312	up	SLC30A10	Homo sapiens solute carrier family 30, member 10 (SLC30A10), mRNA [NM_018713]
A_33_P3319331	0.00237801	2.56766	up	PRDM2	Homo sapiens cDNA FLJ41611 fis, clone CTONG3002020. [AK123605]
A_33_P3305625	0.0107234	2.63648	up	LOC100131015	Homo sapiens cDNA FLJ42518 fis, clone BRACE3000697. [AK124509]
A_33_P3242075	0.0141846	2.00556	up	LOC100132339	PREDICTED: Homo sapiens hypothetical protein LOC100132339 (LOC100132339), mRNA [XM_001716934]
A_19_P00322762	0.000999186	2.8874	up	Q3KR39	Q3KR39_HUMAN (Q3KR39) LOC125893 protein, partial (10%) [THC2550949]
A_33_P3350259	0.0116852	2.44385	up	FAM129C	Homo sapiens family with sequence similarity 129, member C (FAM129C), transcript variant 2, mRNA [NM_001098524]
A_24_P134850	0.00460832	2.49673	up	PLEKHH1	Homo sapiens pleckstrin homology domain containing, family H (with MyTH4 domain) member 1 (PLEKHH1), mRNA [NM_020715]
A_33_P3333327	0.0345706	2.98676	up
A_24_P408767	0.00291014	2.14527	up	PRSS42	Homo sapiens protease, serine, 42 (PRSS42), mRNA [NM_182702]
A_33_P3215797	0.0471237	2.28158	up	AHDC1	Homo sapiens AT hook, DNA binding motif, containing 1 (AHDC1), mRNA [NM_001029882]
A_33_P3261803	2.32031e-05	2.1647	up	FAAH	Homo sapiens fatty acid amide hydrolase (FAAH), mRNA [NM_001441]
A_24_P219378	0.00100234	2.58025	up	CASKIN1	Homo sapiens CASK interacting protein 1 (CASKIN1), mRNA [NM_020764]
A_33_P3216635	0.00790551	2.40526	up
A_33_P3363680	0.0167962	2.2448	up
A_33_P3331952	0.000942284	2.78849	up	OR2M3	Homo sapiens olfactory receptor, family 2, subfamily M, member 3 (OR2M3), mRNA [NM_001004689]
A_33_P3230837	0.000439792	3.30481	up	SCARNA6	Homo sapiens small Cajal body-specific RNA 6 (SCARNA6), guide RNA [NR_003006]
A_33_P3416127	0.00283665	3.90941	up	LOC100132800	Homo sapiens cDNA FLJ36480 fis, clone THYMU2017449. [AK093799]
A_33_P3217764	0.000240421	3.9617	up		PREDICTED: Homo sapiens FLJ35816 protein (FLJ35816), miscRNA [XR_110582]
A_33_P3422133	0.032638	2.57085	up	ADAP1	Homo sapiens ArfGAP with dual PH domains 1 (ADAP1), mRNA [NM_006869]
A_33_P3397955	0.0332915	2.21322	up	ITPK1-AS1	Homo sapiens ITPK1 antisense RNA 1 (non-protein coding) (ITPK1-AS1), non-coding RNA [NR_002808]
A_33_P3798989	0.0436743	2.4992	up	FLJ45950	Homo sapiens cDNA FLJ45950 fis, clone PLACE7008136. [AK127847]
A_33_P3280421	0.0142225	2.29416	up	CDC14C	Homo sapiens CDC14 cell division cycle 14 homolog C (S. cerevisiae) (CDC14C), non-coding RNA [NR_003595]
A_33_P3786807	0.0417636	2.22069	up	SNAR-E	UI-H-DF1-auh-i-18-0-UI.s1 NCI_CGAP_DF1 Homo sapiens cDNA clone UI-H-DF1-auh-i-18-0-UI 3', mRNA sequence [CA436475]
A_23_P28120	0.00139677	3.05172	up	SIX2	Homo sapiens SIX homeobox 2 (SIX2), mRNA [NM_016932]
A_33_P3333480	0.0125586	2.46517	up	ABHD11-AS1	Homo sapiens ABHD11 antisense RNA 1 (non-protein coding) (ABHD11-AS1), non-coding RNA [NR_026690]
A_19_P00812924	0.0388181	3.24285	up	LOC100507165	PREDICTED: Homo sapiens hypothetical LOC100507165 (LOC100507165), miscRNA [XR_110530]
A_33_P3296442	0.000889173	2.4698	up
A_33_P3403936	0.00187285	2.38887	up	SERINC4	Homo sapiens serine incorporator 4 (SERINC4), mRNA [NM_001033517]
A_33_P3411333	0.00668149	5.4686	up	CHIT1	chitinase 1 (chitotriosidase) [Source:HGNC Symbol;Acc:1936] [ENST00000460619]
A_33_P3293237	0.00268862	2.86471	up		Q86TZ0_HUMAN (Q86TZ0) Full-length cDNA clone CS0DC023YN15 of Neuroblastoma of Homo sapiens (human) (Fragment), partial (30%) [THC2780218]
A_33_P3327522	0.0365666	2.31042	up		Synthetic construct Homo sapiens gateway clone IMAGE:100018397 3' read OGFR mRNA. [CU680799]
A_33_P3239765	0.0122292	2.12425	up	LOC100129936	Homo sapiens cDNA FLJ42830 fis, clone BRCAN2017905. [AK124820]
A_33_P3275959	0.0297538	2.01707	up	SLC25A16	Homo sapiens solute carrier family 25 (mitochondrial carrier; Graves disease autoantigen), member 16, mRNA (cDNA clone IMAGE:3139311), with apparent retained intron. [BC001407]
A_33_P3349384	0.0015031	5.0611	up
A_23_P326760	0.00108165	2.58048	up	MYRIP	Homo sapiens myosin VIIA and Rab interacting protein (MYRIP), mRNA [NM_015460]
A_33_P3384148	0.000774732	3.19323	up	C12orf40	Homo sapiens chromosome 12 open reading frame 40 (C12orf40), mRNA [NM_001031748]
A_24_P62505	0.000579492	4.10958	up	GLT25D2	Homo sapiens glycosyltransferase 25 domain containing 2 (GLT25D2), mRNA [NM_015101]
A_33_P3270004	0.0161839	2.20017	up	PEG3-AS1	Homo sapiens PEG3 antisense RNA 1 (non-protein coding) (PEG3-AS1), antisense RNA [NR_023847]
A_33_P3290612	0.000395499	3.22986	up		Q921B4_MOUSE (Q921B4) Neurotrophin receptor interacting factor 2, partial (4%) [THC2675356]
A_33_P3362652	0.00487128	4.95533	up	OR5H14	Homo sapiens olfactory receptor, family 5, subfamily H, member 14 (OR5H14), mRNA [NM_001005514]
A_24_P215882	0.0100755	2.0096	up	ARHGDIG	Homo sapiens Rho GDP dissociation inhibitor (GDI) gamma (ARHGDIG), mRNA [NM_001176]
A_24_P203328	0.000907981	3.92707	up	TPRXL	Homo sapiens tetra-peptide repeat homeobox-like (TPRXL), non-coding RNA [NR_002223]
A_24_P251734	0.000393079	6.42912	up	FSTL5	Homo sapiens follistatin-like 5 (FSTL5), transcript variant 1, mRNA [NM_020116]
A_33_P3467933	0.00482355	2.65336	up	LOC286154	Homo sapiens cDNA FLJ39420 fis, clone PLACE6018769. [AK096739]
A_33_P3362952	0.0166318	2.65945	up	LRRC37BP1	Homo sapiens cDNA FLJ43993 fis, clone TESTI4020102. [AK125981]
A_24_P49199	0.0481477	3.87593	up	GLDN	Homo sapiens gliomedin (GLDN), mRNA [NM_181789]
A_23_P130194	0.0043741	2.10764	up	PYCR1	Homo sapiens pyrroline-5-carboxylate reductase 1 (PYCR1), transcript variant 1, mRNA [NM_006907]
A_19_P00319147	0.0102794	2.20555	up	IPW	Homo sapiens imprinted in Prader-Willi syndrome (non-protein coding) (IPW), non-coding RNA [NR_023915]
A_33_P3292886	0.000908826	2.20661	up	KRT6A	Homo sapiens keratin 6A (KRT6A), mRNA [NM_005554]
A_33_P3287507	0.000243293	2.55335	up		Homo sapiens cDNA, FLJ17721. [AK310679]
A_33_P3331776	0.00252819	2.22924	up
A_33_P3295200	0.0103539	3.78146	up	HAS1	Homo sapiens hyaluronan synthase 1 (HAS1), mRNA [NM_001523]
A_32_P154053	0.0297433	3.33381	up	ATG9B	Homo sapiens ATG9 autophagy related 9 homolog B (S. cerevisiae) (ATG9B), mRNA [NM_173681]
A_24_P109111	0.0344033	2.39806	up	GPX6	Homo sapiens glutathione peroxidase 6 (olfactory) (GPX6), mRNA [NM_182701]
A_33_P3269159	0.00352555	2.16915	up	NALCN	sodium leak channel, non-selective [Source:HGNC Symbol;Acc:19082] [ENST00000376196]
A_23_P255535	0.0238067	2.43488	up	ASMT	Homo sapiens acetylserotonin O-methyltransferase (ASMT), transcript variant 2, mRNA [NM_004043]
A_24_P237757	0.0145923	4.01672	up	ZMYM2	Homo sapiens mRNA; cDNA DKFZp564B162 (from clone DKFZp564B162). [AL136621]
A_24_P411863	0.0123753	2.47099	up	MLL5	Homo sapiens myeloid/lymphoid or mixed-lineage leukemia 5 (trithorax homolog, Drosophila) (MLL5), transcript variant 1, mRNA [NM_182931]
A_19_P00322418	0.0244542	2.00453	up	OXR1	Homo sapiens oxidation resistance 1 (OXR1), transcript variant 1, mRNA [NM_018002]
A_19_P00808086	0.00213563	6.10735	up	MBD5	Homo sapiens methyl-CpG binding domain protein 5 (MBD5), mRNA [NM_018328]
A_33_P3705339	0.0046704	2.09925	up	LOC339685	Homo sapiens uncharacterized LOC339685 (LOC339685), non-coding RNA [NR_038922]
A_23_P353679	0.0234116	3.71282	up	LENEP	Homo sapiens lens epithelial protein (LENEP), mRNA [NM_018655]
A_23_P342398	0.00859696	3.16716	up	C12orf33	Homo sapiens chromosome 12 open reading frame 33 (C12orf33), non-coding RNA [NR_034140]
A_33_P3367681	0.00321214	4.51491	up
A_33_P3363938	2.24793e-05	2.95174	up	NAP1L4	nucleosome assembly protein 1-like 4 [Source:HGNC Symbol;Acc:7640] [ENST00000534372]
A_24_P360206	0.00983578	2.31882	up	PCDHA11	Homo sapiens protocadherin alpha 11 (PCDHA11), transcript variant 1, mRNA [NM_018902]
A_33_P3416206	0.000624553	2.96701	up	ARHGAP17	Homo sapiens PP4534 mRNA, complete cds. [AF258580]
A_23_P11408	0.00138068	2.19294	up	PRY2	Homo sapiens PTPN13-like, Y-linked 2 (PRY2), mRNA [NM_001002758]
A_33_P3219138	0.000538492	3.36505	up
A_33_P3648597	0.000929315	2.56775	up	LOC283075	Homo sapiens cDNA FLJ39053 fis, clone NT2RP7012291. [AK096372]
A_23_P412603	0.0238323	2.08854	up	PROKR2	Homo sapiens prokineticin receptor 2 (PROKR2), mRNA [NM_144773]
A_33_P3368334	0.00201802	2.56436	up	FCRL3	Fc receptor-like 3 [Source:HGNC Symbol;Acc:18506] [ENST00000368186]
A_19_P00322662	0.00116882	4.6027	up	LINC00277	Homo sapiens long intergenic non-protein coding RNA 277 (LINC00277), non-coding RNA [NR_026949]
A_33_P3339256	0.00278781	4.74968	up		Homo sapiens cDNA FLJ44991 fis, clone BRAWH3008867. [AK126938]
A_23_P253123	0.000826945	3.24503	up	VGLL1	Homo sapiens vestigial like 1 (Drosophila) (VGLL1), mRNA [NM_016267]
A_33_P3403708	0.000104751	2.95358	up
A_33_P3354646	0.00011432	2.16419	up	PNLIPRP1	Homo sapiens pancreatic lipase-related protein 1 (PNLIPRP1), mRNA [NM_006229]
A_32_P211248	0.000798395	3.82283	up	LOC100131138	Homo sapiens uncharacterized LOC100131138 (LOC100131138), non-coding RNA [NR_036513]
A_23_P81262	0.000213931	3.29955	up	PCDHB4	Homo sapiens protocadherin beta 4 (PCDHB4), mRNA [NM_018938]
A_24_P93720	0.0410706	3.30468	up	LOC645984	Homo sapiens cDNA FLJ38117 fis, clone D3OST2003797. [AK095436]
A_33_P3282060	0.000950164	2.01578	up	FAM186A	Homo sapiens family with sequence similarity 186, member A (FAM186A), mRNA [NM_001145475]
A_33_P3354604	0.0201	2.34487	up		chemokine (C-C motif) ligand 4-like 1 [Source:HGNC Symbol;Acc:10631] [ENST00000400702]
A_33_P3399980	0.00662225	2.11242	up	TYRP1	Homo sapiens tyrosinase-related protein 1 (TYRP1), mRNA [NM_000550]
A_33_P3390743	0.0294964	2.60446	up	COL20A1	collagen, type XX, alpha 1 [Source:HGNC Symbol;Acc:14670] [ENST00000494913]
A_33_P3390955	9.30342e-05	2.00144	up	HPVC1	Homo sapiens human papillomavirus (type 18) E5 central sequence-like 1 (HPVC1), non-coding RNA [NR_004422]
A_24_P194730	0.00130255	2.31641	up	ZSCAN22	Homo sapiens zinc finger and SCAN domain containing 22 (ZSCAN22), mRNA [NM_181846]
A_33_P3326892	0.000108688	2.97663	up		Uncharacterized proteincDNA FLJ26718 fis, clone PNC03325 [Source:UniProtKB/TrEMBL;Acc:Q6ZP17] [ENST00000398957]
A_33_P3785051	0.0091236	2.26928	up	EFCAB10	Homo sapiens cDNA clone IMAGE:6616931, partial cds. [BC062748]
A_33_P3340560	0.0231701	2.26802	up
A_23_P427136	0.00253603	4.76916	up	TSSK1B	Homo sapiens testis-specific serine kinase 1B (TSSK1B), mRNA [NM_032028]
A_33_P3354965	0.000226311	6.26219	up	CRIP1	cysteine-rich protein 1 (intestinal) [Source:HGNC Symbol;Acc:2360] [ENST00000330233]
A_33_P3315982	0.00152569	2.50023	up	LOC100130342	Homo sapiens solute carrier family 30, member 10, mRNA (cDNA clone IMAGE:40033384), complete cds. [BC114619]
A_23_P78201	0.00158139	5.05547	up	KRT35	Homo sapiens keratin 35 (KRT35), mRNA [NM_002280]
A_33_P3365305	0.00279266	2.5791	up	CHRNA1	Homo sapiens cholinergic receptor, nicotinic, alpha 1 (muscle) (CHRNA1), transcript variant 1, mRNA [NM_001039523]
A_33_P3266350	0.00686248	4.22857	up	YY1AP1	YY1 associated protein 1 [Source:HGNC Symbol;Acc:30935] [ENST00000405763]
A_33_P3371460	0.000186339	2.11658	up	POLR2F	polymerase (RNA) II (DNA directed) polypeptide F [Source:HGNC Symbol;Acc:9193] [ENST00000333418]
A_33_P3875565	0.0410969	3.90807	up	LOC100270679	Homo sapiens uncharacterized LOC100270679 (LOC100270679), non-coding RNA [NR_038394]
A_33_P3630780	0.0141247	2.44661	up	LOC286058	Homo sapiens mRNA; cDNA DKFZp686J2011 (from clone DKFZp686J2011). [AL833160]
A_33_P3419567	0.000260628	3.22961	up	RAD21L1	Homo sapiens RAD21-like 1 (S. pombe) (RAD21L1), mRNA [NM_001136566]
A_33_P3372859	0.00620273	2.26778	up	DDX54	Homo sapiens DEAD (Asp-Glu-Ala-Asp) box polypeptide 54 (DDX54), transcript variant 1, mRNA [NM_001111322]
A_33_P3815064	0.0163178	2.04721	up	LOC283575	Homo sapiens cDNA FLJ35003 fis, clone OCBBF2011960. [AK092322]
A_33_P3420446	0.014927	2.52343	up	LRRD1	Homo sapiens leucine-rich repeats and death domain containing 1 (LRRD1), mRNA [NM_001161528]
A_23_P15832	0.000628354	3.23884	up	OR1D5	Homo sapiens olfactory receptor, family 1, subfamily D, member 5 (OR1D5), mRNA [NM_014566]
A_33_P3287636	0.00367131	3.58929	up		T cell receptor alpha variable 21 [Source:HGNC Symbol;Acc:12118] [ENST00000390449]
A_23_P389465	2.63922e-05	2.83479	up	KSR2	Homo sapiens kinase suppressor of ras 2 (KSR2), mRNA [NM_173598]
A_33_P3218649	0.00602682	2.38063	up	GPM6B	Homo sapiens glycoprotein M6B (GPM6B), transcript variant 1, mRNA [NM_001001995]
A_33_P3408227	0.0422763	2.28171	up
A_24_P50818	0.0279832	4.42145	up	GTF3C3	Homo sapiens general transcription factor IIIC, polypeptide 3, 102kDa (GTF3C3), transcript variant 2, mRNA [NM_001206774]
A_23_P149946	0.00208089	2.71163	up	CDHR1	Homo sapiens cadherin-related family member 1 (CDHR1), transcript variant 1, mRNA [NM_033100]
A_24_P348925	0.0266319	2.75067	up	CCNK	Homo sapiens cyclin K (CCNK), mRNA [NM_001099402]
A_33_P3793702	0.00800458	2.0755	up	LOC157381	Homo sapiens uncharacterized LOC157381 (LOC157381), non-coding RNA [NR_027321]
A_32_P203528	0.00767222	5.89932	up	SYCE2	Homo sapiens synaptonemal complex central element protein 2 (SYCE2), mRNA [NM_001105578]
A_33_P3324949	0.0293992	2.47039	up	C3orf65	Homo sapiens chromosome 3 open reading frame 65 (C3orf65), non-coding RNA [NR_027317]
A_33_P3226788	0.0466882	4.25317	up
A_23_P144126	0.00810957	8.73794	up	FETUB	Homo sapiens fetuin B (FETUB), mRNA [NM_014375]
A_32_P213330	9.02526e-05	2.34737	up	RGNEF	Homo sapiens 190 kDa guanine nucleotide exchange factor (RGNEF), transcript variant 2, mRNA [NM_001177693]
A_33_P3313846	0.000744442	5.3664	up	ZDHHC8	Homo sapiens zinc finger, DHHC-type containing 8 (ZDHHC8), transcript variant 2, mRNA [NM_013373]
A_33_P3325330	0.002713	2.63222	up
A_23_P211326	0.0458771	2.64412	up	CECR2	Homo sapiens cat eye syndrome chromosome region, candidate 2 (CECR2), mRNA [NM_031413]
A_33_P3274001	0.0385725	3.18481	up
A_33_P3358511	0.000201943	5.32737	up	IMPG1	interphotoreceptor matrix proteoglycan 1 [Source:HGNC Symbol;Acc:6055] [ENST00000369963]
A_33_P3399718	0.017896	2.39329	up	LOC128322	PREDICTED: Homo sapiens nuclear transport factor 2-like (LOC128322), mRNA [XM_001716411]
A_33_P3409620	0.00613542	3.1878	up	LOC100131860	Homo sapiens cDNA FLJ39790 fis, clone SPLEN2003204. [AK097109]
A_33_P3383381	0.0359045	2.31306	up	SPHKAP	Homo sapiens SPHK1 interactor, AKAP domain containing (SPHKAP), transcript variant 1, mRNA [NM_001142644]
A_23_P209360	0.00190247	2.15468	up	KLHL29	Homo sapiens kelch-like 29 (Drosophila) (KLHL29), mRNA [NM_052920]
A_23_P216038	0.0420908	2.20927	up	PHF20L1	Homo sapiens PHD finger protein 20-like 1 (PHF20L1), transcript variant 2, mRNA [NM_032205]
A_19_P00322212	0.00108964	4.25419	up		602721518F1 NIH_MGC_97 Homo sapiens cDNA clone IMAGE:4838333 5', mRNA sequence [BG772076]
A_33_P3265314	1.02976e-06	3.77408	up	FLJ44054	Homo sapiens uncharacterized LOC643365 (FLJ44054), non-coding RNA [NR_024609]
A_33_P3335047	0.0277034	2.7634	up		olfactory receptor, family 14, subfamily A, member 2 [Source:HGNC Symbol;Acc:15024] [ENST00000366485]
A_24_P83075	0.00128942	2.98527	up	LOC100509196	PREDICTED: Homo sapiens putative uncharacterized protein encoded by NCRNA00205-like (LOC100509196), mRNA [XM_003119833]
A_33_P3365506	5.91894e-05	2.79181	up
A_33_P3414507	0.00228513	6.47272	up	OR1I1	Homo sapiens olfactory receptor, family 1, subfamily I, member 1 (OR1I1), mRNA [NM_001004713]
A_33_P3401327	0.00743635	2.64017	up		T cell receptor delta variable 3 [Source:HGNC Symbol;Acc:12264] [ENST00000535880]
A_33_P3334292	0.0062818	3.44494	up	PPIAL4G	Homo sapiens cDNA FLJ16804 fis, clone TESTI4020460, highly similar to Peptidyl-prolyl cis-trans isomerase A (EC 5.2.1.8). [AK123006]
A_33_P3255627	0.0143987	5.90008	up	ZNF780A	Homo sapiens zinc finger protein 780A (ZNF780A), transcript variant 4, mRNA [NM_001142579]
A_33_P3407549	0.000542387	2.02556	up	ANKRD43	Homo sapiens ankyrin repeat domain 43 (ANKRD43), mRNA [NM_175873]
A_33_P3424462	0.0443192	2.1964	up	CNST	Homo sapiens consortin, connexin sorting protein (CNST), transcript variant 2, mRNA [NM_001139459]
A_33_P3280325	0.00405466	2.40032	up
A_23_P371254	0.0410368	2.07232	up	TAS2R43	Homo sapiens taste receptor, type 2, member 43 (TAS2R43), mRNA [NM_176884]
A_32_P219660	0.0215144	2.41745	up	SPANXA1	Homo sapiens sperm protein associated with the nucleus, X-linked, family member A1 (SPANXA1), mRNA [NM_013453]
A_33_P3882264	0.00114453	2.08209	up	GRASPOS	Homo sapiens cDNA clone IMAGE:5212507. [BC028005]
A_33_P3251940	0.000118825	5.18751	up	LOC100131608	PREDICTED: Homo sapiens hypothetical protein LOC100131608 (LOC100131608), mRNA [XM_001715126]
A_23_P340131	0.00058499	3.52864	up	PRSS16	Homo sapiens protease, serine, 16 (thymus) (PRSS16), mRNA [NM_005865]
A_33_P3418414	0.000361175	2.35256	up	GPX6	Homo sapiens glutathione peroxidase 6 (olfactory) (GPX6), mRNA [NM_182701]
A_33_P3356811	0.000607275	3.7958	up	LCE1E	Homo sapiens late cornified envelope 1E (LCE1E), mRNA [NM_178353]
A_23_P89649	0.000131955	6.07449	up	KRTAP3-3	Homo sapiens keratin associated protein 3-3 (KRTAP3-3), mRNA [NM_033185]
A_33_P3289000	0.00298562	2.34039	up	AP1S3	adaptor-related protein complex 1, sigma 3 subunit [Source:HGNC Symbol;Acc:18971] [ENST00000409375]
A_19_P00813140	0.000443064	3.60405	up	XLOC_014105	GB
A_32_P231617	0.00187516	2.51	up	TM4SF1	Homo sapiens transmembrane 4 L six family member 1 (TM4SF1), mRNA [NM_014220]
A_33_P3299110	0.021186	2.4616	up	ARHGAP42	Homo sapiens Rho GTPase activating protein 42 (ARHGAP42), mRNA [NM_152432]
A_23_P300087	0.00507877	2.64853	up	FKSG83	Homo sapiens FKSG83 (FKSG83), mRNA [NM_032030]
A_33_P3325606	0.0164563	2.52927	up	LOC100130451	Homo sapiens uncharacterized protein LOC100130451 (LOC100130451), mRNA [NM_001242575]
A_33_P3347457	0.000253239	2.80996	up
A_23_P251232	0.0105627	2.07584	up	TTTY14	Homo sapiens testis-specific transcript, Y-linked 14 (non-protein coding) (TTTY14), non-coding RNA [NR_001543]
A_23_P42684	0.0217128	3.29324	up	FLJ20712	PREDICTED: Homo sapiens hypothetical FLJ20712 (FLJ20712), miscRNA [XR_108766]
A_23_P315964	0.00468521	2.65942	up	UMODL1	Homo sapiens uromodulin-like 1 (UMODL1), transcript variant 2, mRNA [NM_173568]
A_23_P75529	0.000319053	3.70056	up	PKNOX2	Homo sapiens PBX/knotted 1 homeobox 2 (PKNOX2), mRNA [NM_022062]
A_23_P207125	0.0183154	2.00545	up	NLGN2	Homo sapiens neuroligin 2 (NLGN2), mRNA [NM_020795]
A_33_P3243935	0.00130247	4.04055	up		Homo sapiens clone FLB6613 PRO1737 mRNA, complete cds. [AF130083]
A_33_P3647427	0.0409476	2.5275	up	ZNF29P	Human Kox26 mRNA for zinc finger protein, partial. [X52357]
A_33_P3423270	0.004219	3.20709	up	TMEM40	Homo sapiens transmembrane protein 40 (TMEM40), mRNA [NM_018306]
A_23_P29723	0.00497565	3.07404	up	SGOL1	Homo sapiens shugoshin-like 1 (S. pombe) (SGOL1), transcript variant A2, mRNA [NM_001012410]
A_23_P13083	0.000519657	4.87456	up	BARX2	Homo sapiens BARX homeobox 2 (BARX2), mRNA [NM_003658]
A_24_P914940	0.000167775	2.2442	up	MEF2BNB	Homo sapiens MEF2B neighbor (MEF2BNB), transcript variant 1, mRNA [NM_001145784]
A_33_P3407384	0.0275339	2.2921	up	ZSCAN20	zinc finger and SCAN domain containing 20 [Source:HGNC Symbol;Acc:13093] [ENST00000373413]
A_33_P3315284	0.000168668	3.42539	up	KRT74	Homo sapiens keratin 74 (KRT74), mRNA [NM_175053]
A_23_P19428	0.000131589	5.58707	up	OR2J2	Homo sapiens olfactory receptor, family 2, subfamily J, member 2 (OR2J2), mRNA [NM_030905]
A_33_P3209537	0.000472023	3.17559	up	EBF4	Homo sapiens early B-cell factor 4 (EBF4), mRNA [NM_001110514]
A_32_P187704	0.0176546	2.37651	up	SNTG1	syntrophin, gamma 1 [Source:HGNC Symbol;Acc:13740] [ENST00000521574]
A_19_P00800667	0.046758	2.50279	up	FLAP	HSFLAP five-lipoxygenase activating protein (FLAP) {Homo sapiens} (exp=-1; wgp=0; cg=0), partial (66%) [THC2628030]
A_33_P3347099	0.000294259	5.0987	up	FLJ36000	Homo sapiens uncharacterized FLJ36000 (FLJ36000), non-coding RNA [NR_027084]
A_33_P3260868	1.89715e-05	9.37794	up
A_33_P3335391	0.00108205	2.20654	up	FAM83G	Homo sapiens family with sequence similarity 83, member G (FAM83G), mRNA [NM_001039999]
A_33_P3298382	0.00341044	2.0743	up		Homo sapiens cDNA clone IMAGE:40134159. [BC127811]
A_24_P382287	0.000941442	2.62148	up	CDH7	Homo sapiens cadherin 7, type 2 (CDH7), transcript variant b, mRNA [NM_004361]
A_33_P3387781	0.00208214	2.48361	up	OR2L1P	Homo sapiens olfactory receptor, family 2, subfamily L, member 1 pseudogene (OR2L1P), non-coding RNA [NR_002145]
A_24_P299769	0.00517365	3.24914	up	OR1C1	Homo sapiens olfactory receptor, family 1, subfamily C, member 1 (OR1C1), mRNA [NM_012353]
A_33_P3357935	0.0142707	2.66207	up	STRC	Homo sapiens stereocilin (STRC), mRNA [NM_153700]
A_33_P3399793	5.45338e-05	6.02965	up		Homo sapiens cDNA FLJ26780 fis, clone PRS03837. [AK130290]
A_33_P3217283	0.037292	2.99264	up	LOC100505488	PREDICTED: Homo sapiens hypothetical LOC100505488, transcript variant 1 (LOC100505488), miscRNA [XR_109295]
A_23_P314811	0.0444214	3.14957	up	SLC10A4	Homo sapiens solute carrier family 10 (sodium/bile acid cotransporter family), member 4 (SLC10A4), mRNA [NM_152679]
A_19_P00321344	0.000581178	2.43979	up	P39192	ALU5_HUMAN (P39192) Alu subfamily SC sequence contamination warning entry, partial (13%) [THC2717546]
A_33_P3298612	0.0442029	2.20878	up
A_32_P34876	0.000108834	4.67447	up	WDR93	Homo sapiens WD repeat domain 93 (WDR93), mRNA [NM_020212]
A_33_P3262575	0.00387467	2.34864	up	BAIAP2L1	Homo sapiens BAI1-associated protein 2-like 1 (BAIAP2L1), mRNA [NM_018842]
A_33_P3330120	0.00166295	4.31909	up
A_19_P00320371	0.0129928	2.00703	up	LOC100506694	PREDICTED: Homo sapiens hypothetical LOC100506694, transcript variant 3 (LOC100506694), miscRNA [XR_132650]
A_33_P3371109	0.00195277	2.42294	up	LOC100130597	Homo sapiens cDNA FLJ45767 fis, clone NETRP2000439. [AK127669]
A_33_P3391105	0.00252106	2.57921	up	LRP1	Homo sapiens low density lipoprotein receptor-related protein 1 (LRP1), mRNA [NM_002332]
A_33_P3320718	0.0491464	2.13599	up		Homo sapiens cDNA FLJ78176 complete cds. [AK293046]
A_33_P3217491	0.0477208	3.64813	up
A_23_P412515	0.006429	2.3207	up	CLDN12	Homo sapiens claudin 12 (CLDN12), transcript variant 3, mRNA [NM_012129]
A_32_P65533	0.000324921	7.9267	up	ZC3H12D	Homo sapiens zinc finger CCCH-type containing 12D (ZC3H12D), mRNA [NM_207360]
A_33_P3377851	0.000193727	3.37471	up	PNMAL2	Homo sapiens PNMA-like 2 (PNMAL2), mRNA [NM_020709]
A_33_P3325497	0.00608964	4.1086	up	FIBIN	Homo sapiens fin bud initiation factor homolog (zebrafish) (FIBIN), mRNA [NM_203371]
A_33_P3227716	0.00114875	2.78317	up	GATSL3	Homo sapiens GATS protein-like 3 (GATSL3), mRNA [NM_001037666]

## Sheet: HIV-1 vs uninfectedControl_down
Supplementary Table S2: List of differentially expressed mRNAs in HIV-1 and HIV-2 infected MDMs compared with uninfected controls
				Down-regulated mRNAs: HIV-1 infection vs Uninfected control
ProbeName	P-value	FCAbsolute	regulation	GeneSymbol	Description
A_23_P99906	0.0231734	3.96401	down	HOMER2	Homo sapiens homer homolog 2 (Drosophila) (HOMER2), transcript variant 2, mRNA [NM_199330]
A_33_P3417313	0.0160008	2.27145	down	PYCRL	Homo sapiens pyrroline-5-carboxylate reductase-like (PYCRL), mRNA [NM_023078]
A_33_P3696965	0.0483519	3.08146	down		nl83g08.s1 NCI_CGAP_Br2 Homo sapiens cDNA clone IMAGE:1057310 3' similar to contains L1.t2 L1 repetitive element ;, mRNA sequence [AA593742]
A_33_P3364433	0.0266897	2.39613	down	ACVR1B	Homo sapiens activin A receptor, type IB (ACVR1B), transcript variant 3, mRNA [NM_020328]
A_33_P3345126	0.0328157	4.49757	down	ZNF568	Homo sapiens zinc finger protein 568 (ZNF568), transcript variant 1, mRNA [NM_198539]
A_23_P218793	0.0402263	5.13453	down	XPNPEP3	Homo sapiens X-prolyl aminopeptidase (aminopeptidase P) 3, putative (XPNPEP3), nuclear gene encoding mitochondrial protein, transcript variant 1, mRNA [NM_022098]
A_23_P173	0.0282785	2.41451	down	CASQ1	Homo sapiens calsequestrin 1 (fast-twitch, skeletal muscle) (CASQ1), nuclear gene encoding mitochondrial protein, mRNA [NM_001231]
A_32_P228268	0.0457369	3.65901	down	DNAH10	Homo sapiens dynein, axonemal, heavy chain 10 (DNAH10), mRNA [NM_207437]
A_23_P361333	0.0118097	2.00636	down	C3orf20	Homo sapiens chromosome 3 open reading frame 20 (C3orf20), transcript variant 1, mRNA [NM_032137]
A_33_P3219295	0.0455721	2.59909	down		Q9BSH2_HUMAN (Q9BSH2) MARVELD3 protein (Fragment), partial (6%) [THC2703660]
A_19_P00321158	0.0133072	2.53622	down
A_23_P32135	0.0475128	2.81766	down	C9orf9	Homo sapiens chromosome 9 open reading frame 9 (C9orf9), mRNA [NM_018956]
A_23_P13479	0.0410385	2.69416	down	OR4S1	Homo sapiens olfactory receptor, family 4, subfamily S, member 1 (OR4S1), mRNA [NM_001004725]
A_33_P3867391	0.0388539	2.29187	down	OR7E19P	AGENCOURT_6564958 NIH_MGC_119 Homo sapiens cDNA clone IMAGE:5743918 5', mRNA sequence [BM563292]
A_33_P3216288	0.0447764	2.73612	down		Homo sapiens cDNA, FLJ99064. [AK309023]
A_32_P80245	0.0421177	2.35179	down	ZFP57	Homo sapiens zinc finger protein 57 homolog (mouse) (ZFP57), mRNA [NM_001109809]
A_33_P3433388	0.0438711	2.33454	down	TSL	Homo sapiens TSL-C mRNA, complete cds. [AB050003]
A_23_P81683	0.0487874	3.29939	down	GPRC6A	Homo sapiens G protein-coupled receptor, family C, group 6, member A (GPRC6A), mRNA [NM_148963]
A_33_P3365392	0.0453963	3.24038	down	LOC401557	Homo sapiens cDNA FLJ45328 fis, clone BRHIP3007172. [AK127261]
A_33_P3416882	0.0449426	2.82146	down	ARL9	Homo sapiens ADP-ribosylation factor-like 9 (ARL9), mRNA [NM_206919]
A_24_P383459	0.030844	4.88224	down	RNF157	Homo sapiens ring finger protein 157 (RNF157), mRNA [NM_052916]
A_32_P195065	0.0153955	2.28485	down	SEMA4F	Homo sapiens sema domain, immunoglobulin domain (Ig), transmembrane domain (TM) and short cytoplasmic domain, (semaphorin) 4F (SEMA4F), mRNA [NM_004263]
A_24_P239017	0.0372338	2.31557	down	UBE2MP1	Homo sapiens ubiquitin-conjugating enzyme E2M pseudogene 1 (UBE2MP1), non-coding RNA [NR_002837]
A_23_P502343	0.0152256	2.25135	down	ADAM33	Homo sapiens ADAM metallopeptidase domain 33 (ADAM33), transcript variant 1, mRNA [NM_025220]
A_23_P34496	0.0385292	2.2644	down	TMEM39B	Homo sapiens transmembrane protein 39B (TMEM39B), mRNA [NM_018056]
A_33_P3277688	0.0236543	2.4177	down	LOC100132344	Homo sapiens cDNA FLJ43495 fis, clone PEBLM2000338. [AK125484]
A_33_P3289721	0.0453832	2.43914	down	CDRT1	Homo sapiens CMT1A duplicated region transcript 1 (CDRT1), mRNA [NM_006382]
A_33_P3295415	0.00889544	2.31634	down	ZBTB3	Homo sapiens zinc finger and BTB domain containing 3 (ZBTB3), mRNA [NM_024784]
A_23_P77756	0.0273225	3.21421	down	GALR2	Homo sapiens galanin receptor 2 (GALR2), mRNA [NM_003857]
A_33_P3291559	0.00658655	2.4282	down		Homo sapiens cDNA FLJ12279 fis, clone MAMMA1001743, weakly similar to Y BOX BINDING PROTEIN-1. [AK022341]
A_32_P232411	0.0293994	2.0829	down	PTCHD2	Homo sapiens patched domain containing 2 (PTCHD2), mRNA [NM_020780]
A_33_P3316248	0.0146269	2.72027	down
A_33_P3363310	0.0113618	2.78305	down	KRTAP5-10	keratin associated protein 5-10 [Source:HGNC Symbol;Acc:23605] [ENST00000376536]
A_32_P160896	0.0296262	3.39084	down	FTMT	Homo sapiens ferritin mitochondrial (FTMT), nuclear gene encoding mitochondrial protein, mRNA [NM_177478]
A_33_P3381836	0.0089833	3.84212	down	SPINK14	Homo sapiens serine peptidase inhibitor, Kazal type 14 (putative) (SPINK14), mRNA [NM_001001325]
A_33_P3274756	0.0419765	2.71491	down	DOPEY1	Homo sapiens dopey family member 1 (DOPEY1), transcript variant 1, mRNA [NM_015018]
A_33_P3300430	0.0498237	3.12894	down	FBN3	Homo sapiens fibrillin 3 (FBN3), mRNA [NM_032447]
A_23_P26439	0.0278338	2.51964	down	DBNDD1	Homo sapiens dysbindin (dystrobrevin binding protein 1) domain containing 1 (DBNDD1), transcript variant 1, mRNA [NM_001042610]
A_33_P3346048	0.0413723	2.61615	down	POM121L1P	Homo sapiens POM121 membrane glycoprotein-like 1, pseudogene (POM121L1P), non-coding RNA [NR_024591]
A_23_P49559	0.0264052	4.8544	down	GPR142	Homo sapiens G protein-coupled receptor 142 (GPR142), mRNA [NM_181790]
A_33_P3256168	0.0267173	2.25891	down	SNX30	Homo sapiens sorting nexin family member 30 (SNX30), mRNA [NM_001012994]
A_19_P00319745	0.0178447	2.14612	down	RFX8	Homo sapiens regulatory factor X, 8 (RFX8), mRNA [NM_001145664]
A_24_P918384	0.0168619	2.06404	down	NSD1	Homo sapiens nuclear receptor binding SET domain protein 1 (NSD1), transcript variant 2, mRNA [NM_022455]
A_23_P338410	0.0445153	2.13603	down	WFDC9	Homo sapiens WAP four-disulfide core domain 9 (WFDC9), mRNA [NM_147198]
A_24_P145009	0.0494286	2.49483	down	ZNRF2P1	Homo sapiens zinc and ring finger 2 pseudogene 1 (ZNRF2P1), non-coding RNA [NR_003502]
A_33_P3260974	0.0225711	3.45965	down		DA734158 NT2RP2 Homo sapiens cDNA clone NT2RP2004573 5', mRNA sequence [DA734158]
A_33_P3335645	0.0461664	2.66548	down
A_33_P3395400	0.0343145	3.0704	down	LOC100130256	Homo sapiens cDNA FLJ45491 fis, clone BRTHA2006720. [AK127400]

## Sheet: HIV-2 vs uninfected Control_up
Supplementary Table S2: List of differentially expressed mRNAs in HIV-1 and HIV-2 infected MDMs compared with uninfected controls
				Up-regulated mRNAs: HIV-2 infection vs Uninfected control
ProbeName	P-value	FCAbsolute	regulation	GeneSymbol	Description
A_24_P943957	0.00410623	35.2722	up	PIKFYVE	Homo sapiens phosphoinositide kinase, FYVE finger containing (PIKFYVE), transcript variant 2, mRNA [NM_015040]
A_24_P126060	0.00795225	27.7645	up	DDX3X	Homo sapiens DEAD (Asp-Glu-Ala-Asp) box polypeptide 3, X-linked (DDX3X), transcript variant 1, mRNA [NM_001356]
A_24_P81965	0.0437318	26.5514	up	RAP2A	Homo sapiens RAP2A, member of RAS oncogene family (RAP2A), mRNA [NM_021033]
A_24_P36944	0.0183079	19.1172	up	CEP170	Homo sapiens centrosomal protein 170kDa (CEP170), transcript variant alpha, mRNA [NM_014812]
A_24_P153576	0.0104625	18.3559	up	SHPRH	Homo sapiens SNF2 histone linker PHD RING helicase (SHPRH), transcript variant 2, mRNA [NM_173082]
A_24_P313109	0.00898921	16.8521	up	UFM1	Homo sapiens ubiquitin-fold modifier 1 (UFM1), mRNA [NM_016617]
A_23_P122615	0.00671842	13.5922	up	PNISR	Homo sapiens PNN-interacting serine/arginine-rich protein (PNISR), transcript variant 1, mRNA [NM_032870]
A_33_P3351097	0.0454519	9.04531	up
A_24_P50818	0.00255261	8.82112	up	GTF3C3	Homo sapiens general transcription factor IIIC, polypeptide 3, 102kDa (GTF3C3), transcript variant 2, mRNA [NM_001206774]
A_23_P106194	0.0452257	8.69418	up	FOS	Homo sapiens FBJ murine osteosarcoma viral oncogene homolog (FOS), mRNA [NM_005252]
A_33_P3319486	0.0207767	8.13106	up
A_23_P144126	0.00887932	8.09514	up	FETUB	Homo sapiens fetuin B (FETUB), mRNA [NM_014375]
A_33_P3260868	0.000448693	7.93154	up
A_24_P237757	0.000269029	7.73935	up	ZMYM2	Homo sapiens mRNA; cDNA DKFZp564B162 (from clone DKFZp564B162). [AL136621]
A_33_P3232562	0.00484799	7.67802	up	RBBP4	Homo sapiens retinoblastoma binding protein 4 (RBBP4), transcript variant 1, mRNA [NM_005610]
A_23_P88470	0.0484274	7.64979	up	TRPM7	Homo sapiens transient receptor potential cation channel, subfamily M, member 7 (TRPM7), mRNA [NM_017672]
A_33_P3309225	0.00215829	6.98003	up		BX090553 Soares_pregnant_uterus_NbHPU Homo sapiens cDNA clone IMAGp998G081157 ; IMAGE:486559, mRNA sequence [BX090553]
A_33_P3225983	0.0388315	6.88613	up
A_23_P305507	0.0239657	6.86404	up	TOP1	Homo sapiens topoisomerase (DNA) I (TOP1), mRNA [NM_003286]
A_23_P3368	0.0297631	6.81734	up	FURIN	Homo sapiens furin (paired basic amino acid cleaving enzyme) (FURIN), mRNA [NM_002569]
A_23_P163113	0.0101609	6.78522	up	PRPF39	Homo sapiens PRP39 pre-mRNA processing factor 39 homolog (S. cerevisiae) (PRPF39), mRNA [NM_017922]
A_33_P3359869	0.00692402	6.72052	up
A_32_P65533	6.75361e-05	6.68038	up	ZC3H12D	Homo sapiens zinc finger CCCH-type containing 12D (ZC3H12D), mRNA [NM_207360]
A_33_P3307957	0.0365177	6.66492	up	ABCD3	Homo sapiens ATP-binding cassette, sub-family D (ALD), member 3 (ABCD3), transcript variant 2, mRNA [NM_001122674]
A_24_P93720	0.000283528	6.48385	up	LOC645984	Homo sapiens cDNA FLJ38117 fis, clone D3OST2003797. [AK095436]
A_23_P4353	0.0250213	6.297	up	WSB1	Homo sapiens WD repeat and SOCS box containing 1 (WSB1), transcript variant 1, mRNA [NM_015626]
A_33_P3423365	0.0352606	6.196	up	GSN	Homo sapiens gelsolin (GSN), transcript variant 4, mRNA [NM_001127663]
A_23_P133365	0.000451824	6.14184	up	TCERG1	Homo sapiens transcription elongation regulator 1 (TCERG1), transcript variant 1, mRNA [NM_006706]
A_33_P3283984	0.0115511	6.10095	up	AFG3L1P	Homo sapiens AFG3 ATPase family gene 3-like 1 (S. cerevisiae), pseudogene (AFG3L1P), transcript variant 3, non-coding RNA [NR_003228]
A_24_P693321	0.0464032	6.08521	up	LOC100190986	Homo sapiens uncharacterized LOC100190986 (LOC100190986), non-coding RNA [NR_024456]
A_33_P3236267	0.0120909	6.03608	up	REXO1L1	Homo sapiens REX1, RNA exonuclease 1 homolog (S. cerevisiae)-like 1 (REXO1L1), mRNA [NM_172239]
A_23_P58579	0.0261577	5.81558	up	TRIM52	Homo sapiens tripartite motif containing 52 (TRIM52), mRNA [NM_032765]
A_33_P3361811	0.00574546	5.7566	up	NAA16	Homo sapiens N(alpha)-acetyltransferase 16, NatA auxiliary subunit (NAA16), transcript variant 1, mRNA [NM_024561]
A_24_P390070	0.0209916	5.70676	up	SRSF9	Homo sapiens serine/arginine-rich splicing factor 9 (SRSF9), mRNA [NM_003769]
A_32_P203528	0.00800645	5.68979	up	SYCE2	Homo sapiens synaptonemal complex central element protein 2 (SYCE2), mRNA [NM_001105578]
A_33_P3407195	0.00707645	5.60964	up	BOD1L	Homo sapiens biorientation of chromosomes in cell division 1-like (BOD1L), mRNA [NM_148894]
A_23_P31389	0.0127595	5.59898	up	TRA2A	Homo sapiens transformer 2 alpha homolog (Drosophila) (TRA2A), mRNA [NM_013293]
A_33_P3248519	0.00616992	5.54354	up	SMC4	Homo sapiens structural maintenance of chromosomes 4 (SMC4), transcript variant 1, mRNA [NM_005496]
A_33_P3354965	0.000218042	5.50591	up	CRIP1	cysteine-rich protein 1 (intestinal) [Source:HGNC Symbol;Acc:2360] [ENST00000330233]
A_23_P126757	0.0284698	5.48601	up	INTS3	Homo sapiens integrator complex subunit 3 (INTS3), mRNA [NM_023015]
A_33_P3399793	0.000111623	5.48356	up		Homo sapiens cDNA FLJ26780 fis, clone PRS03837. [AK130290]
A_33_P3414507	0.000755307	5.46086	up	OR1I1	Homo sapiens olfactory receptor, family 1, subfamily I, member 1 (OR1I1), mRNA [NM_001004713]
A_24_P251734	0.000181098	5.45907	up	FSTL5	Homo sapiens follistatin-like 5 (FSTL5), transcript variant 1, mRNA [NM_020116]
A_33_P3362652	0.00914884	5.31867	up	OR5H14	Homo sapiens olfactory receptor, family 5, subfamily H, member 14 (OR5H14), mRNA [NM_001005514]
A_33_P3255627	0.0170415	5.29084	up	ZNF780A	Homo sapiens zinc finger protein 780A (ZNF780A), transcript variant 4, mRNA [NM_001142579]
A_23_P44617	0.00385683	5.24079	up	COPG	Homo sapiens coatomer protein complex, subunit gamma (COPG), mRNA [NM_016128]
A_24_P252794	0.0449939	5.21262	up	CUL2	Homo sapiens cullin 2 (CUL2), transcript variant 3, mRNA [NM_003591]
A_24_P349560	0.0295592	5.21235	up	EIF4E	Homo sapiens eukaryotic translation initiation factor 4E (EIF4E), transcript variant 1, mRNA [NM_001968]
A_19_P00316871	0.0175688	5.15911	up	LOC338588	Homo sapiens uncharacterized LOC338588 (LOC338588), non-coding RNA [NR_015425]
A_23_P317105	0.0103709	5.13018	up	AKAP10	Homo sapiens A kinase (PRKA) anchor protein 10 (AKAP10), nuclear gene encoding mitochondrial protein, mRNA [NM_007202]
A_33_P3280044	0.00370717	5.12811	up	ANKRD11	Homo sapiens ankyrin repeat domain 11 (ANKRD11), mRNA [NM_013275]
A_23_P127013	0.0357915	5.06149	up	TCF7L2	Homo sapiens transcription factor 7-like 2 (T-cell specific, HMG-box) (TCF7L2), transcript variant 2, mRNA [NM_030756]
A_23_P113462	0.0255986	4.94109	up	KIF21A	Homo sapiens kinesin family member 21A (KIF21A), transcript variant 2, mRNA [NM_017641]
A_33_P3397051	0.0348796	4.90119	up	EXOC8	Homo sapiens exocyst complex component 8 (EXOC8), mRNA [NM_175876]
A_33_P3358511	2.72755e-05	4.84062	up	IMPG1	interphotoreceptor matrix proteoglycan 1 [Source:HGNC Symbol;Acc:6055] [ENST00000369963]
A_33_P3349384	0.00306676	4.82045	up
A_23_P373927	0.00940147	4.81302	up	ERP44	Homo sapiens endoplasmic reticulum protein 44 (ERP44), mRNA [NM_015051]
A_23_P383422	0.0241483	4.80205	up	NFKBID	Homo sapiens nuclear factor of kappa light polypeptide gene enhancer in B-cells inhibitor, delta (NFKBID), mRNA [NM_139239]
A_24_P346101	0.0210103	4.79351	up	PRELID2	Homo sapiens PRELI domain containing 2 (PRELID2), transcript variant 3, mRNA [NM_138492]
A_33_P3347012	0.00104247	4.75518	up		DB462629 RIKEN full-length enriched human cDNA library, testis Homo sapiens cDNA clone H013099E03 5', mRNA sequence [DB462629]
A_33_P3313846	0.001236	4.75111	up	ZDHHC8	Homo sapiens zinc finger, DHHC-type containing 8 (ZDHHC8), transcript variant 2, mRNA [NM_013373]
A_33_P3266350	0.00601998	4.6618	up	YY1AP1	YY1 associated protein 1 [Source:HGNC Symbol;Acc:30935] [ENST00000405763]
A_33_P3251940	0.000246407	4.59432	up	LOC100131608	PREDICTED: Homo sapiens hypothetical protein LOC100131608 (LOC100131608), mRNA [XM_001715126]
A_23_P427136	0.00301859	4.57215	up	TSSK1B	Homo sapiens testis-specific serine kinase 1B (TSSK1B), mRNA [NM_032028]
A_33_P3325439	0.0206385	4.57135	up	USP16	Homo sapiens ubiquitin specific peptidase 16 (USP16), transcript variant 2, mRNA [NM_001001992]
A_23_P340376	0.0192834	4.56143	up	MST1P9	Homo sapiens macrophage stimulating 1 (hepatocyte growth factor-like) pseudogene 9 (MST1P9), non-coding RNA [NR_002729]
A_33_P3347099	0.000528289	4.54897	up	FLJ36000	Homo sapiens uncharacterized FLJ36000 (FLJ36000), non-coding RNA [NR_027084]
A_23_P92230	0.0227992	4.54294	up	TSC22D2	Homo sapiens TSC22 domain family, member 2 (TSC22D2), mRNA [NM_014779]
A_33_P3411333	0.00931802	4.53171	up	CHIT1	chitinase 1 (chitotriosidase) [Source:HGNC Symbol;Acc:1936] [ENST00000460619]
A_23_P13083	0.000899733	4.5057	up	BARX2	Homo sapiens BARX homeobox 2 (BARX2), mRNA [NM_003658]
A_23_P89649	0.0106597	4.47202	up	KRTAP3-3	Homo sapiens keratin associated protein 3-3 (KRTAP3-3), mRNA [NM_033185]
A_24_P179183	0.0133974	4.46156	up	ANKRD12	Homo sapiens ankyrin repeat domain 12 (ANKRD12), transcript variant 1, mRNA [NM_015208]
A_23_P167269	0.0308762	4.44169	up	C4orf43	Homo sapiens chromosome 4 open reading frame 43 (C4orf43), mRNA [NM_018352]
A_33_P3226788	0.0447524	4.43411	up
A_33_P3339256	0.00328991	4.42523	up		Homo sapiens cDNA FLJ44991 fis, clone BRAWH3008867. [AK126938]
A_32_P193822	0.0439049	4.3794	up	ZC3H11A	Homo sapiens zinc finger CCCH-type containing 11A (ZC3H11A), mRNA [NM_014827]
A_23_P78201	0.004435	4.31391	up	KRT35	Homo sapiens keratin 35 (KRT35), mRNA [NM_002280]
A_23_P19428	0.00056598	4.29221	up	OR2J2	Homo sapiens olfactory receptor, family 2, subfamily J, member 2 (OR2J2), mRNA [NM_030905]
A_24_P109432	0.035651	4.26594	up	NBEAL1	Homo sapiens neurobeachin-like 1 (NBEAL1), mRNA [NM_001114132]
A_19_P00808086	0.000859724	4.24533	up	MBD5	Homo sapiens methyl-CpG binding domain protein 5 (MBD5), mRNA [NM_018328]
A_33_P3254751	0.0421695	4.24253	up	LOC100131355	Homo sapiens cDNA FLJ42223 fis, clone THYMU2039989. [AK124217]
A_19_P00322662	0.00192781	4.20801	up	LINC00277	Homo sapiens long intergenic non-protein coding RNA 277 (LINC00277), non-coding RNA [NR_026949]
A_33_P3875565	0.0455272	4.14596	up	LOC100270679	Homo sapiens uncharacterized LOC100270679 (LOC100270679), non-coding RNA [NR_038394]
A_23_P55421	0.031854	4.12807	up	CBX8	Homo sapiens chromobox homolog 8 (CBX8), mRNA [NM_020649]
A_33_P3269885	0.00677318	4.11718	up	SLC30A10	Homo sapiens solute carrier family 30, member 10 (SLC30A10), mRNA [NM_018713]
A_33_P3255001	0.0113161	4.05087	up	LOC152024	Homo sapiens uncharacterized LOC152024 (LOC152024), non-coding RNA [NR_026834]
A_33_P3236030	0.0122606	4.03257	up	ARHGAP24	Rho GTPase activating protein 24 [Source:HGNC Symbol;Acc:25361] [ENST00000509709]
A_33_P3325497	0.00889392	3.96926	up	FIBIN	Homo sapiens fin bud initiation factor homolog (zebrafish) (FIBIN), mRNA [NM_203371]
A_33_P3367681	0.0036479	3.92496	up
A_23_P212552	0.0427268	3.92229	up	TBL1XR1	Homo sapiens transducin (beta)-like 1 X-linked receptor 1 (TBL1XR1), mRNA [NM_024665]
A_19_P00322212	0.00135114	3.88094	up		602721518F1 NIH_MGC_97 Homo sapiens cDNA clone IMAGE:4838333 5', mRNA sequence [BG772076]
A_23_P408285	0.0278099	3.79575	up	PRICKLE1	Homo sapiens prickle homolog 1 (Drosophila) (PRICKLE1), transcript variant 1, mRNA [NM_153026]
A_33_P3798989	0.0184689	3.74062	up	FLJ45950	Homo sapiens cDNA FLJ45950 fis, clone PLACE7008136. [AK127847]
A_23_P353679	0.0213419	3.7324	up	LENEP	Homo sapiens lens epithelial protein (LENEP), mRNA [NM_018655]
A_33_P3333327	0.0160344	3.6989	up
A_23_P38457	0.00603898	3.69397	up	TAOK1	Homo sapiens TAO kinase 1 (TAOK1), transcript variant 1, mRNA [NM_020791]
A_24_P62505	0.000260396	3.68489	up	GLT25D2	Homo sapiens glycosyltransferase 25 domain containing 2 (GLT25D2), mRNA [NM_015101]
A_33_P3330120	0.002218	3.68237	up
A_33_P3243935	0.0023172	3.64777	up		Homo sapiens clone FLB6613 PRO1737 mRNA, complete cds. [AF130083]
A_23_P103070	0.0359678	3.64413	up	YWHAH	Homo sapiens tyrosine 3-monooxygenase/tryptophan 5-monooxygenase activation protein, eta polypeptide (YWHAH), mRNA [NM_003405]
A_32_P153892	0.0121051	3.63745	up	TAF3	Homo sapiens TAF3 RNA polymerase II, TATA box binding protein (TBP)-associated factor, 140kDa (TAF3), mRNA [NM_031923]
A_24_P357465	0.0153942	3.63347	up	TP53INP2	Homo sapiens tumor protein p53 inducible nuclear protein 2 (TP53INP2), mRNA [NM_021202]
A_33_P3295200	0.0127167	3.61316	up	HAS1	Homo sapiens hyaluronan synthase 1 (HAS1), mRNA [NM_001523]
A_24_P255473	0.0237243	3.59794	up
A_23_P146325	0.0203411	3.59391	up	ASAP1-IT1	Homo sapiens ASAP1 intronic transcript 1 (non-protein coding) (ASAP1-IT1), non-coding RNA [NR_002765]
A_33_P3378935	0.00109262	3.59382	up	RBM14	Homo sapiens mRNA for RNA binding motif protein 14 variant protein. [AB209007]
A_23_P42684	0.0082281	3.55512	up	FLJ20712	PREDICTED: Homo sapiens hypothetical FLJ20712 (FLJ20712), miscRNA [XR_108766]
A_32_P62863	0.0370464	3.52385	up	SCHIP1	Homo sapiens schwannomin interacting protein 1 (SCHIP1), transcript variant 1, mRNA [NM_014575]
A_32_P211248	0.00479532	3.50707	up	LOC100131138	Homo sapiens uncharacterized LOC100131138 (LOC100131138), non-coding RNA [NR_036513]
A_33_P3416127	0.00408892	3.47053	up	LOC100132800	Homo sapiens cDNA FLJ36480 fis, clone THYMU2017449. [AK093799]
A_23_P340131	0.000411951	3.46974	up	PRSS16	Homo sapiens protease, serine, 16 (thymus) (PRSS16), mRNA [NM_005865]
A_23_P145681	0.0213676	3.46054	up	ACTL6B	Homo sapiens actin-like 6B (ACTL6B), mRNA [NM_016188]
A_33_P3369829	0.0193638	3.454	up	LOC154822	Homo sapiens uncharacterized LOC154822 (LOC154822), non-coding RNA [NR_024394]
A_33_P3464025	0.0384847	3.44301	up	LOC646241	Homo sapiens cDNA clone IMAGE:5201079. [BC028204]
A_33_P3217764	0.000259187	3.43679	up		PREDICTED: Homo sapiens FLJ35816 protein (FLJ35816), miscRNA [XR_110582]
A_19_P00813140	0.0007976	3.4315	up	XLOC_014105	GB
A_23_P35576	0.0417088	3.40904	up	ZNF518A	Homo sapiens zinc finger protein 518A (ZNF518A), mRNA [NM_014803]
A_32_P34876	0.00031546	3.38272	up	WDR93	Homo sapiens WD repeat domain 93 (WDR93), mRNA [NM_020212]
A_24_P382287	0.000381169	3.38179	up	CDH7	Homo sapiens cadherin 7, type 2 (CDH7), transcript variant b, mRNA [NM_004361]
A_33_P3235162	0.000405325	3.36307	up
A_32_P524904	0.0315176	3.34958	up	C11orf86	Homo sapiens chromosome 11 open reading frame 86 (C11orf86), mRNA [NM_001136485]
A_33_P3356811	6.79287e-05	3.34812	up	LCE1E	Homo sapiens late cornified envelope 1E (LCE1E), mRNA [NM_178353]
A_23_P48740	0.016662	3.34774	up	DIO2	Homo sapiens deiodinase, iodothyronine, type II (DIO2), transcript variant 1, mRNA [NM_013989]
A_23_P75529	0.000852464	3.33685	up	PKNOX2	Homo sapiens PBX/knotted 1 homeobox 2 (PKNOX2), mRNA [NM_022062]
A_33_P3265314	0.000675874	3.32902	up	FLJ44054	Homo sapiens uncharacterized LOC643365 (FLJ44054), non-coding RNA [NR_024609]
A_32_P117354	0.049674	3.32648	up	LIMCH1	Homo sapiens LIM and calponin homology domains 1 (LIMCH1), transcript variant 1, mRNA [NM_014988]
A_33_P3334292	0.00779924	3.32617	up	PPIAL4G	Homo sapiens cDNA FLJ16804 fis, clone TESTI4020460, highly similar to Peptidyl-prolyl cis-trans isomerase A (EC 5.2.1.8). [AK123006]
A_19_P00319476	0.000438709	3.32476	up	LOC100507645	PREDICTED: Homo sapiens hypothetical LOC100507645 (LOC100507645), miscRNA [XR_132900]
A_33_P3294524	0.0149472	3.32419	up	ANKRD12	Homo sapiens ankyrin repeat domain 12 (ANKRD12), transcript variant 3, mRNA [NM_001204056]
A_23_P314811	0.0356977	3.32092	up	SLC10A4	Homo sapiens solute carrier family 10 (sodium/bile acid cotransporter family), member 4 (SLC10A4), mRNA [NM_152679]
A_19_P00324839	0.036512	3.32067	up	MALAT1	Homo sapiens metastasis associated lung adenocarcinoma transcript 1 (non-protein coding) (MALAT1), non-coding RNA [NR_002819]
A_23_P128246	0.0299463	3.3136	up	FICD	Homo sapiens FIC domain containing (FICD), mRNA [NM_007076]
A_33_P3408227	0.0203121	3.30341	up
A_33_P3315284	0.00011506	3.29066	up	KRT74	Homo sapiens keratin 74 (KRT74), mRNA [NM_175053]
A_24_P414952	0.0280249	3.28502	up	TMEM168	Homo sapiens transmembrane protein 168 (TMEM168), mRNA [NM_022484]
A_24_P203328	0.00229761	3.26869	up	TPRXL	Homo sapiens tetra-peptide repeat homeobox-like (TPRXL), non-coding RNA [NR_002223]
A_24_P83379	0.00227604	3.26853	up	WDFY3	WD repeat and FYVE domain containing 3 [Source:HGNC Symbol;Acc:20751] [ENST00000426414]
A_23_P378926	0.029608	3.26654	up	ADRA2B	Homo sapiens adrenergic, alpha-2B-, receptor (ADRA2B), mRNA [NM_000682]
A_23_P81262	0.000235809	3.26111	up	PCDHB4	Homo sapiens protocadherin beta 4 (PCDHB4), mRNA [NM_018938]
A_33_P3234447	0.00313741	3.25139	up	LOC100129744	PREDICTED: Homo sapiens hypothetical protein LOC100129744 (LOC100129744), mRNA [XM_001721446]
A_23_P121356	0.0336655	3.24003	up	BBX	Homo sapiens bobby sox homolog (Drosophila) (BBX), transcript variant 2, mRNA [NM_020235]
A_24_P411863	0.00655958	3.20828	up	MLL5	Homo sapiens myeloid/lymphoid or mixed-lineage leukemia 5 (trithorax homolog, Drosophila) (MLL5), transcript variant 1, mRNA [NM_182931]
A_24_P186943	0.00202779	3.19034	up	ELN	Homo sapiens elastin (ELN), transcript variant 1, mRNA [NM_000501]
A_33_P3273000	0.011531	3.18772	up	PTK2B	Homo sapiens cDNA FLJ46514 fis, clone THYMU3032798, highly similar to Focal adhesion kinase 2 (EC 2.7.1.112). [AK128371]
A_23_P132438	0.0365109	3.18564	up	MSL2	Homo sapiens male-specific lethal 2 homolog (Drosophila) (MSL2), transcript variant 1, mRNA [NM_018133]
A_33_P3246829	0.0217653	3.18194	up	IL1RN	Homo sapiens interleukin 1 receptor antagonist (IL1RN), transcript variant 4, mRNA [NM_173843]
A_24_P81947	0.00496121	3.1717	up	CORO1C	Homo sapiens coronin, actin binding protein, 1C (CORO1C), transcript variant 1, mRNA [NM_014325]
A_33_P3409620	0.00699112	3.16445	up	LOC100131860	Homo sapiens cDNA FLJ39790 fis, clone SPLEN2003204. [AK097109]
A_33_P3687604	0.00391042	3.15834	up	LOC285173	Homo sapiens cDNA FLJ35996 fis, clone TESTI2014988. [AK093315]
A_24_P405298	0.0371907	3.14661	up	PPP1CB	Homo sapiens protein phosphatase 1, catalytic subunit, beta isozyme (PPP1CB), transcript variant 1, mRNA [NM_002709]
A_23_P31335	0.0355746	3.1423	up	ZNF12	Homo sapiens zinc finger protein 12 (ZNF12), transcript variant 1, mRNA [NM_016265]
A_33_P3373446	0.00522793	3.12085	up	LOC100507505	Uncharacterized protein [Source:UniProtKB/TrEMBL;Acc:F5H8E9] [ENST00000453638]
A_33_P3416206	0.00110646	3.11068	up	ARHGAP17	Homo sapiens PP4534 mRNA, complete cds. [AF258580]
A_33_P3655775	0.0453595	3.08993	up	LOC284630	Homo sapiens cDNA FLJ39065 fis, clone NT2RP7014721. [AK096384]
A_24_P83075	0.00205447	3.07911	up	LOC100509196	PREDICTED: Homo sapiens putative uncharacterized protein encoded by NCRNA00205-like (LOC100509196), mRNA [XM_003119833]
A_23_P218784	0.00913274	3.07706	up	DDX17	Homo sapiens DEAD (Asp-Glu-Ala-Asp) box polypeptide 17 (DDX17), transcript variant 1, mRNA [NM_006386]
A_33_P3391105	0.000790653	3.0719	up	LRP1	Homo sapiens low density lipoprotein receptor-related protein 1 (LRP1), mRNA [NM_002332]
A_33_P3396010	0.00301895	3.06745	up	AGER	Homo sapiens advanced glycosylation end product-specific receptor (AGER), transcript variant 9, mRNA [NM_001206966]
A_19_P00319404	0.00398131	3.05782	up	LINC00472	Homo sapiens long intergenic non-protein coding RNA 472 (LINC00472), non-coding RNA [NR_026807]
A_33_P3219138	0.000958907	3.04488	up
A_33_P3377851	0.000355616	3.03932	up	PNMAL2	Homo sapiens PNMA-like 2 (PNMAL2), mRNA [NM_020709]
A_33_P3364821	0.0162075	3.03853	up	PTPRC	Homo sapiens protein tyrosine phosphatase, receptor type, C (PTPRC), transcript variant 1, mRNA [NM_002838]
A_19_P00316565	0.00514574	3.01843	up	TSIX	Homo sapiens TSIX transcript, XIST antisense RNA (non-protein coding) (TSIX), antisense RNA [NR_003255]
A_33_P3354604	0.0142146	3.01824	up		chemokine (C-C motif) ligand 4-like 1 [Source:HGNC Symbol;Acc:10631] [ENST00000400702]
A_33_P3423270	0.00490903	2.99201	up	TMEM40	Homo sapiens transmembrane protein 40 (TMEM40), mRNA [NM_018306]
A_33_P3230837	0.000785927	2.99162	up	SCARNA6	Homo sapiens small Cajal body-specific RNA 6 (SCARNA6), guide RNA [NR_003006]
A_23_P74663	0.0179641	2.98211	up	TAF1A	Homo sapiens TATA box binding protein (TBP)-associated factor, RNA polymerase I, A, 48kDa (TAF1A), transcript variant 1, mRNA [NM_005681]
A_33_P3278068	0.0174792	2.97787	up	ELF1	Homo sapiens E74-like factor 1 (ets domain transcription factor) (ELF1), transcript variant 2, mRNA [NM_001145353]
A_23_P63798	0.0249173	2.96797	up	KLF6	Homo sapiens Kruppel-like factor 6 (KLF6), transcript variant A, mRNA [NM_001300]
A_24_P124624	0.0188433	2.96457	up	OLR1	Homo sapiens oxidized low density lipoprotein (lectin-like) receptor 1 (OLR1), transcript variant 1, mRNA [NM_002543]
A_23_P110492	0.04527	2.9561	up	MARCH6	Homo sapiens membrane-associated ring finger (C3HC4) 6 (MARCH6), mRNA [NM_005885]
A_33_P3335047	0.0228882	2.95021	up		olfactory receptor, family 14, subfamily A, member 2 [Source:HGNC Symbol;Acc:15024] [ENST00000366485]
A_24_P191664	0.0260292	2.94988	up	GOLIM4	Homo sapiens golgi integral membrane protein 4 (GOLIM4), mRNA [NM_014498]
A_33_P3349414	0.00981652	2.94637	up	ZBTB43	Homo sapiens zinc finger and BTB domain containing 43 (ZBTB43), transcript variant 1, mRNA [NM_014007]
A_23_P49338	0.0416981	2.94602	up	TNFRSF12A	Homo sapiens tumor necrosis factor receptor superfamily, member 12A (TNFRSF12A), mRNA [NM_016639]
A_33_P3290612	1.03434e-05	2.94105	up		Q921B4_MOUSE (Q921B4) Neurotrophin receptor interacting factor 2, partial (4%) [THC2675356]
A_33_P3287636	0.00658131	2.93242	up		T cell receptor alpha variable 21 [Source:HGNC Symbol;Acc:12118] [ENST00000390449]
A_33_P3274090	0.00133835	2.9294	up
A_33_P3317752	0.00633409	2.92282	up	KRTAP4-7	Homo sapiens keratin associated protein 4-7 (KRTAP4-7), mRNA [NM_033061]
A_23_P147826	0.0473036	2.91853	up	RAP2C	Homo sapiens RAP2C, member of RAS oncogene family (RAP2C), mRNA [NM_021183]
A_33_P3371727	0.0102282	2.91848	up	SAT1	spermidine/spermine N1-acetyltransferase 1 [Source:HGNC Symbol;Acc:10540] [ENST00000379253]
A_24_P179611	0.00624536	2.91047	up	TPR	Homo sapiens translocated promoter region (to activated MET oncogene) (TPR), mRNA [NM_003292]
A_33_P3416387	0.0365137	2.90846	up	RNU105C	Homo sapiens RNA, U105C small nucleolar (RNU105C), small nucleolar RNA [NR_004385]
A_23_P253123	0.00171089	2.90784	up	VGLL1	Homo sapiens vestigial like 1 (Drosophila) (VGLL1), mRNA [NM_016267]
A_24_P278172	0.00837802	2.90331	up	ZFAND5	Homo sapiens zinc finger, AN1-type domain 5 (ZFAND5), transcript variant c, mRNA [NM_006007]
A_33_P3419567	0.000125955	2.89953	up	RAD21L1	Homo sapiens RAD21-like 1 (S. pombe) (RAD21L1), mRNA [NM_001136566]
A_32_P154053	0.0216254	2.89788	up	ATG9B	Homo sapiens ATG9 autophagy related 9 homolog B (S. cerevisiae) (ATG9B), mRNA [NM_173681]
A_23_P15832	0.000348371	2.89652	up	OR1D5	Homo sapiens olfactory receptor, family 1, subfamily D, member 5 (OR1D5), mRNA [NM_014566]
A_33_P3270237	0.000422639	2.88608	up	LOC100506128	PREDICTED: Homo sapiens hypothetical LOC100506128, transcript variant 1 (LOC100506128), miscRNA [XR_108311]
A_23_P389465	0.000129743	2.85882	up	KSR2	Homo sapiens kinase suppressor of ras 2 (KSR2), mRNA [NM_173598]
A_33_P3296442	0.000682849	2.85882	up
A_33_P3630777	0.00942867	2.84724	up	C8orf8	Homo sapiens partial mRNA for hypothetical protein (C8orf8 gene). [AJ301561]
A_23_P156017	0.0407893	2.8433	up	GOLPH3	Homo sapiens golgi phosphoprotein 3 (coat-protein) (GOLPH3), mRNA [NM_022130]
A_33_P3220437	0.0461235	2.84089	up	TNFAIP8L1	Homo sapiens tumor necrosis factor, alpha-induced protein 8-like 1 (TNFAIP8L1), transcript variant 1, mRNA [NM_001167942]
A_33_P3240497	0.000627667	2.83477	up		Homo sapiens cDNA FLJ38411 fis, clone FEBRA2009352. [AK095730]
A_23_P28120	0.00165224	2.83319	up	SIX2	Homo sapiens SIX homeobox 2 (SIX2), mRNA [NM_016932]
A_24_P914940	0.000270235	2.83059	up	MEF2BNB	Homo sapiens MEF2B neighbor (MEF2BNB), transcript variant 1, mRNA [NM_001145784]
A_33_P3647427	0.0128836	2.82969	up	ZNF29P	Human Kox26 mRNA for zinc finger protein, partial. [X52357]
A_24_P161293	0.041423	2.81486	up		Novel protein [Source:UniProtKB/TrEMBL;Acc:A2BGT5] [ENST00000356801]
A_33_P3315982	0.00122951	2.81353	up	LOC100130342	Homo sapiens solute carrier family 30, member 10, mRNA (cDNA clone IMAGE:40033384), complete cds. [BC114619]
A_33_P3420259	0.00183329	2.80552	up	RN28S1	Homo sapiens RNA, 28S ribosomal 1 (RN28S1), ribosomal RNA [NR_003287]
A_33_P3275163	0.0341818	2.80481	up
A_33_P3390172	0.00797602	2.8031	up	ADAMDEC1	Homo sapiens ADAM-like, decysin 1 (ADAMDEC1), transcript variant 2, mRNA [NM_001145271]
A_33_P3390246	0.000152479	2.79792	up		Homo sapiens cDNA FLJ41707 fis, clone HLUNG2010464. [AK123701]
A_23_P107661	0.043863	2.78966	up	PPP2R1A	Homo sapiens protein phosphatase 2, regulatory subunit A, alpha (PPP2R1A), transcript variant 1, mRNA [NM_014225]
A_32_P57057	0.020707	2.78768	up	USP15	Homo sapiens ubiquitin specific peptidase 15 (USP15), transcript variant 2, mRNA [NM_006313]
A_23_P210300	0.00659932	2.78504	up	ASXL2	Homo sapiens additional sex combs like 2 (Drosophila) (ASXL2), mRNA [NM_018263]
A_33_P3329301	0.000134154	2.78017	up	LOC646014	Homo sapiens cDNA FLJ44593 fis, clone BLADE2002744. [AK126557]
A_24_P794458	0.000348252	2.77543	up	MOBP	Homo sapiens myelin-associated oligodendrocyte basic protein (MOBP), mRNA [NM_182935]
A_23_P144896	0.0241466	2.75955	up	PDLIM7	Homo sapiens PDZ and LIM domain 7 (enigma) (PDLIM7), transcript variant 1, mRNA [NM_005451]
A_33_P3372705	0.00591229	2.75127	up	SRGAP2P2	Homo sapiens SLIT-ROBO Rho GTPase activating protein 2 pseudogene 2 (SRGAP2P2), non-coding RNA [NR_034178]
A_33_P3379017	0.04191	2.74009	up	HIC2	Homo sapiens hypermethylated in cancer 2 (HIC2), mRNA [NM_015094]
A_33_P3227716	0.00124042	2.73935	up	GATSL3	Homo sapiens GATS protein-like 3 (GATSL3), mRNA [NM_001037666]
A_23_P318396	0.0461803	2.73783	up	CELF1	Homo sapiens CUGBP, Elav-like family member 1 (CELF1), transcript variant 2, mRNA [NM_198700]
A_24_P134850	0.0015732	2.73776	up	PLEKHH1	Homo sapiens pleckstrin homology domain containing, family H (with MyTH4 domain) member 1 (PLEKHH1), mRNA [NM_020715]
A_33_P3384148	0.00168522	2.73602	up	C12orf40	Homo sapiens chromosome 12 open reading frame 40 (C12orf40), mRNA [NM_001031748]
A_33_P3382041	0.0090285	2.7328	up
A_33_P3399638	0.0337821	2.71962	up	ZNF257	Homo sapiens zinc finger protein 257 (ZNF257), mRNA [NM_033468]
A_33_P3223980	0.046473	2.71432	up	TPM3	Homo sapiens tropomyosin 3 (TPM3), transcript variant 3, mRNA [NM_001043352]
A_33_P3410781	0.0221347	2.71256	up		CCZ1 vacuolar protein trafficking and biogenesis associated homolog (S. cerevisiae) [Source:HGNC Symbol;Acc:21691] [ENST00000478672]
A_24_P360206	0.000389465	2.70816	up	PCDHA11	Homo sapiens protocadherin alpha 11 (PCDHA11), transcript variant 1, mRNA [NM_018902]
A_33_P3217213	0.0309575	2.70779	up	PDLIM7	Homo sapiens PDZ and LIM domain 7 (enigma) (PDLIM7), transcript variant 1, mRNA [NM_005451]
A_24_P419309	0.0186074	2.69952	up	SNRNP40	Homo sapiens small nuclear ribonucleoprotein 40kDa (U5) (SNRNP40), mRNA [NM_004814]
A_23_P140738	0.0333029	2.69653	up	PIEZO1	Homo sapiens piezo-type mechanosensitive ion channel component 1 (PIEZO1), mRNA [NM_001142864]
A_23_P314191	0.0414751	2.69142	up	ZDHHC17	Homo sapiens zinc finger, DHHC-type containing 17 (ZDHHC17), mRNA [NM_015336]
A_33_P3267198	0.000197639	2.6884	up		Uncharacterized proteincDNA FLJ43696 fis, clone TBAES2007964 [Source:UniProtKB/TrEMBL;Acc:Q6ZUH9] [ENST00000372387]
A_23_P141555	0.0352043	2.68359	up	TBX21	Homo sapiens T-box 21 (TBX21), mRNA [NM_013351]
A_33_P3339436	0.00143567	2.6729	up	LOC145845	Homo sapiens uncharacterized LOC145845 (LOC145845), non-coding RNA [NR_024264]
A_23_P342398	0.0135854	2.67144	up	C12orf33	Homo sapiens chromosome 12 open reading frame 33 (C12orf33), non-coding RNA [NR_034140]
A_24_P710730	0.0276281	2.66213	up	LOC100170939	Homo sapiens glucuronidase, beta pseudogene (LOC100170939), non-coding RNA [NR_024054]
A_33_P3209537	4.75448e-05	2.65224	up	EBF4	Homo sapiens early B-cell factor 4 (EBF4), mRNA [NM_001110514]
A_33_P3405434	0.0197007	2.65051	up	VWA5B1	von Willebrand factor A domain containing 5B1 [Source:HGNC Symbol;Acc:26538] [ENST00000375083]
A_23_P119102	0.0220138	2.64601	up	VASP	Homo sapiens vasodilator-stimulated phosphoprotein (VASP), mRNA [NM_003370]
A_33_P3305088	0.000399611	2.64568	up	LOC100129840	Homo sapiens cDNA FLJ44675 fis, clone BRACE3007869. [AK126633]
A_33_P3274001	0.034487	2.64282	up
A_33_P3260006	0.00685495	2.63829	up
A_33_P3261828	0.00505698	2.63676	up	LOC390660	Homo sapiens mRNA for FLJ00317 protein. [AK131095]
A_33_P3365506	8.37133e-05	2.6364	up
A_24_P590560	0.0497725	2.63495	up	RRN3	Homo sapiens RRN3 RNA polymerase I transcription factor homolog (S. cerevisiae) (RRN3), mRNA [NM_018427]
A_24_P248606	0.0441945	2.62677	up	ACSL3	Homo sapiens acyl-CoA synthetase long-chain family member 3 (ACSL3), transcript variant 1, mRNA [NM_004457]
A_23_P149946	0.00284869	2.62558	up	CDHR1	Homo sapiens cadherin-related family member 1 (CDHR1), transcript variant 1, mRNA [NM_033100]
A_19_P00805812	0.0409922	2.62065	up	Q5A5F0	Q5A5F0_CANAL (Q5A5F0) Possible mitochondrial Complex I, subunit 1, partial (12%) [THC2535688]
A_23_P29723	0.00624225	2.61384	up	SGOL1	Homo sapiens shugoshin-like 1 (S. pombe) (SGOL1), transcript variant A2, mRNA [NM_001012410]
A_33_P3405571	0.00562286	2.60897	up
A_33_P3293237	0.00076976	2.60557	up		Q86TZ0_HUMAN (Q86TZ0) Full-length cDNA clone CS0DC023YN15 of Neuroblastoma of Homo sapiens (human) (Fragment), partial (30%) [THC2780218]
A_24_P306561	0.0048561	2.60412	up	TCF25	Homo sapiens transcription factor 25 (basic helix-loop-helix) (TCF25), mRNA [NM_014972]
A_24_P299769	0.00303558	2.59966	up	OR1C1	Homo sapiens olfactory receptor, family 1, subfamily C, member 1 (OR1C1), mRNA [NM_012353]
A_33_P3326892	0.000396031	2.59355	up		Uncharacterized proteincDNA FLJ26718 fis, clone PNC03325 [Source:UniProtKB/TrEMBL;Acc:Q6ZP17] [ENST00000398957]
A_23_P154050	0.0480912	2.57034	up	CDK15	Homo sapiens cyclin-dependent kinase 15 (CDK15), mRNA [NM_139158]
A_23_P209700	0.0331043	2.56938	up	NMUR1	Homo sapiens neuromedin U receptor 1 (NMUR1), mRNA [NM_006056]
A_33_P3371109	0.00156618	2.56035	up	LOC100130597	Homo sapiens cDNA FLJ45767 fis, clone NETRP2000439. [AK127669]
A_33_P3408577	0.000629687	2.55009	up	POM121L10P	Homo sapiens POM121 membrane glycoprotein-like 10, pseudogene (POM121L10P), non-coding RNA [NR_024593]
A_24_P11131	0.0345715	2.5497	up	SRRM1	Homo sapiens serine/arginine repetitive matrix 1 (SRRM1), mRNA [NM_005839]
A_33_P3242632	0.0491397	2.54909	up	LOC646743	Homo sapiens uncharacterized LOC646743 (LOC646743), non-coding RNA [NR_033930]
A_33_P3363938	0.000184154	2.54698	up	NAP1L4	nucleosome assembly protein 1-like 4 [Source:HGNC Symbol;Acc:7640] [ENST00000534372]
A_19_P00322762	0.00186574	2.54695	up	Q3KR39	Q3KR39_HUMAN (Q3KR39) LOC125893 protein, partial (10%) [THC2550949]
A_33_P3210516	0.0396399	2.54535	up	C2orf43	chromosome 2 open reading frame 43 [Source:HGNC Symbol;Acc:26145] [ENST00000419825]
A_33_P3574055	0.0228598	2.54398	up	LOC100506710	Homo sapiens endogenous Bornavirus-like nucleoprotein 2 pseudogene (LOC100506710), non-coding RNA [NR_036592]
A_24_P202558	0.0470767	2.53971	up	SIPA1L3	Homo sapiens signal-induced proliferation-associated 1 like 3 (SIPA1L3), mRNA [NM_015073]
A_23_P142738	5.87658e-05	2.52781	up	TMEM178	Homo sapiens transmembrane protein 178 (TMEM178), transcript variant 1, mRNA [NM_152390]
A_33_P3286218	0.0357275	2.52261	up	DLEU2L	Homo sapiens deleted in lymphocytic leukemia 2-like (DLEU2L), non-coding RNA [NR_002771]
A_33_P3350259	0.0101542	2.52093	up	FAM129C	Homo sapiens family with sequence similarity 129, member C (FAM129C), transcript variant 2, mRNA [NM_001098524]
A_24_P238744	0.0478839	2.51901	up	POTEM	Homo sapiens POTE ankyrin domain family, member M (POTEM), mRNA [NM_001145442]
A_24_P303989	0.0399237	2.51624	up	BMI1	Homo sapiens BMI1 polycomb ring finger oncogene (BMI1), mRNA [NM_005180]
A_23_P326760	0.000136036	2.50186	up	MYRIP	Homo sapiens myosin VIIA and Rab interacting protein (MYRIP), mRNA [NM_015460]
A_33_P3407384	0.00935023	2.49706	up	ZSCAN20	zinc finger and SCAN domain containing 20 [Source:HGNC Symbol;Acc:13093] [ENST00000373413]
A_24_P332230	0.0141449	2.48386	up	LARP7	Homo sapiens La ribonucleoprotein domain family, member 7 (LARP7), transcript variant 1, mRNA [NM_016648]
A_23_P72025	0.0462213	2.47185	up	SLC25A20	Homo sapiens solute carrier family 25 (carnitine/acylcarnitine translocase), member 20 (SLC25A20), nuclear gene encoding mitochondrial protein, mRNA [NM_000387]
A_24_P219378	0.00115144	2.47104	up	CASKIN1	Homo sapiens CASK interacting protein 1 (CASKIN1), mRNA [NM_020764]
A_23_P372638	0.0346314	2.46851	up	CHD9	Homo sapiens chromodomain helicase DNA binding protein 9 (CHD9), mRNA [NM_025134]
A_33_P3378962	0.00214119	2.46455	up		PREDICTED: Homo sapiens hypothetical LOC644135 (LOC644135), miscRNA [XR_112910]
A_33_P3306823	0.0360159	2.4639	up	ZNF846	Homo sapiens zinc finger protein 846 (ZNF846), mRNA [NM_001077624]
A_23_P208847	0.0493727	2.46195	up	SIRT6	Homo sapiens sirtuin 6 (SIRT6), transcript variant 1, mRNA [NM_016539]
A_33_P3399718	0.00864448	2.44831	up	LOC128322	PREDICTED: Homo sapiens nuclear transport factor 2-like (LOC128322), mRNA [XM_001716411]
A_24_P332862	0.0230015	2.44779	up	ZNF493	Homo sapiens zinc finger protein 493 (ZNF493), transcript variant 3, mRNA [NM_001076678]
A_19_P00321344	0.00201206	2.44072	up	P39192	ALU5_HUMAN (P39192) Alu subfamily SC sequence contamination warning entry, partial (13%) [THC2717546]
A_33_P3254579	0.000393775	2.43055	up	KRTAP1-5	Homo sapiens keratin associated protein 1-5 (KRTAP1-5), mRNA [NM_031957]
A_33_P3422133	0.0282926	2.42641	up	ADAP1	Homo sapiens ArfGAP with dual PH domains 1 (ADAP1), mRNA [NM_006869]
A_33_P3347457	0.000627538	2.41345	up
A_33_P3228762	0.0390136	2.41242	up	SLC25A36	Homo sapiens solute carrier family 25, member 36 (SLC25A36), transcript variant 1, mRNA [NM_001104647]
A_33_P3362952	0.029201	2.41144	up	LRRC37BP1	Homo sapiens cDNA FLJ43993 fis, clone TESTI4020102. [AK125981]
A_33_P3284252	0.000705298	2.40995	up		glycogenin 2 pseudogene 1 [Source:HGNC Symbol;Acc:4701] [ENST00000382965]
A_32_P78295	0.00613936	2.40924	up	ATOH7	Homo sapiens atonal homolog 7 (Drosophila) (ATOH7), mRNA [NM_145178]
A_33_P3297302	0.00758733	2.4063	up	ELMOD3	Homo sapiens ELMO/CED-12 domain containing 3 (ELMOD3), transcript variant 2, mRNA [NM_001135021]
A_33_P3303463	0.000719286	2.39945	up	LOC100128348	Homo sapiens cDNA FLJ46249 fis, clone TESTI4021377. [AK128128]
A_33_P3265749	0.011009	2.3948	up	PTGER3	Homo sapiens prostaglandin E receptor 3 (subtype EP3) (PTGER3), transcript variant 7, mRNA [NM_198717]
A_23_P107684	0.0389074	2.394	up	ZNF324	Homo sapiens zinc finger protein 324 (ZNF324), mRNA [NM_014347]
A_33_P3307775	0.0246877	2.39063	up	DENR	Homo sapiens density-regulated protein (DENR), mRNA [NM_003677]
A_33_P3225873	0.0249518	2.38053	up	FLJ45445	Homo sapiens uncharacterized LOC399844 (FLJ45445), non-coding RNA [NR_028324]
A_33_P3255354	0.0372526	2.37669	up	NT5C2	Homo sapiens 5'-nucleotidase, cytosolic II (NT5C2), transcript variant 1, mRNA [NM_012229]
A_33_P3552465	0.0273736	2.37134	up	ZNF852	zinc finger protein 852 [Source:HGNC Symbol;Acc:27713] [ENST00000463067]
A_33_P3223990	0.0133013	2.36778	up	TPM3	Homo sapiens tropomyosin 3 (TPM3), transcript variant 1, mRNA [NM_152263]
A_33_P3413168	0.0150219	2.36475	up	COL27A1	collagen, type XXVII, alpha 1 [Source:HGNC Symbol;Acc:22986] [ENST00000374106]
A_23_P211326	0.0304711	2.36351	up	CECR2	Homo sapiens cat eye syndrome chromosome region, candidate 2 (CECR2), mRNA [NM_031413]
A_33_P3306616	0.0185015	2.36257	up		Homo sapiens cDNA FLJ36759 fis, clone UTERU2018566. [AK094078]
A_33_P3397955	0.0175631	2.35927	up	ITPK1-AS1	Homo sapiens ITPK1 antisense RNA 1 (non-protein coding) (ITPK1-AS1), non-coding RNA [NR_002808]
A_33_P3297345	0.000889785	2.35592	up	TTC24	Homo sapiens tetratricopeptide repeat domain 24 (TTC24), mRNA [NM_001105669]
A_33_P3331952	0.00238495	2.35113	up	OR2M3	Homo sapiens olfactory receptor, family 2, subfamily M, member 3 (OR2M3), mRNA [NM_001004689]
A_33_P3368375	0.0176388	2.3493	up	RANBP3	Homo sapiens RAN binding protein 3 (RANBP3), transcript variant RANBP3-d, mRNA [NM_007322]
A_33_P3403708	0.000253495	2.3459	up
A_33_P3403714	0.0467366	2.34583	up	FLJ26850	Homo sapiens FLJ26850 protein (FLJ26850), non-coding RNA [NR_027257]
A_23_P406131	0.0230346	2.34503	up	TMEM159	Homo sapiens transmembrane protein 159 (TMEM159), mRNA [NM_020422]
A_33_P3293753	0.00181173	2.33994	up	KRTAP10-9	Homo sapiens keratin associated protein 10-9 (KRTAP10-9), mRNA [NM_198690]
A_23_P142574	0.0409358	2.33569	up	MOGAT1	Homo sapiens monoacylglycerol O-acyltransferase 1 (MOGAT1), mRNA [NM_058165]
A_24_P211206	0.0491148	2.33458	up	TPM3	Homo sapiens tropomyosin 3 (TPM3), transcript variant 3, mRNA [NM_001043352]
A_24_P314681	0.0274689	2.33155	up		BX281397 Soares_NFL_T_GBC_S1 Homo sapiens cDNA clone IMAGp998G075145 ; IMAGE:2087454, mRNA sequence [BX281397]
A_24_P312325	0.0498009	2.32444	up		Homo sapiens mRNA for hypothetical protein (C8ORF15). [AJ312027]
A_33_P3630780	0.0153526	2.32262	up	LOC286058	Homo sapiens mRNA; cDNA DKFZp686J2011 (from clone DKFZp686J2011). [AL833160]
A_32_P109704	0.0345166	2.32227	up	SFSWAP	Homo sapiens splicing factor, suppressor of white-apricot homolog (Drosophila) (SFSWAP), mRNA [NM_004592]
A_23_P340263	0.00255675	2.31563	up	RNF175	Homo sapiens ring finger protein 175 (RNF175), mRNA [NM_173662]
A_23_P48495	0.0083831	2.31379	up	TCL1B	Homo sapiens T-cell leukemia/lymphoma 1B (TCL1B), transcript variant 1, mRNA [NM_004918]
A_33_P3228295	0.00059832	2.31352	up	RCL1	RNA terminal phosphate cyclase-like 1 [Source:HGNC Symbol;Acc:17687] [ENST00000381732]
A_33_P3648597	0.000524339	2.30683	up	LOC283075	Homo sapiens cDNA FLJ39053 fis, clone NT2RP7012291. [AK096372]
A_24_P79808	0.0309322	2.30309	up	PBXIP1	Homo sapiens pre-B-cell leukemia homeobox interacting protein 1 (PBXIP1), mRNA [NM_020524]
A_24_P159181	0.0308849	2.29855	up	PDCD7	Homo sapiens programmed cell death 7 (PDCD7), mRNA [NM_005707]
A_33_P3343432	0.020266	2.29813	up	THEM4	Homo sapiens thioesterase superfamily member 4 (THEM4), mRNA [NM_053055]
A_23_P375566	0.0278744	2.29488	up	STXBP4	Homo sapiens syntaxin binding protein 4 (STXBP4), mRNA [NM_178509]
A_33_P3319331	0.00491255	2.28928	up	PRDM2	Homo sapiens cDNA FLJ41611 fis, clone CTONG3002020. [AK123605]
A_23_P43238	0.017043	2.28664	up	NAPRT1	Homo sapiens nicotinate phosphoribosyltransferase domain containing 1 (NAPRT1), mRNA [NM_145201]
A_33_P3467933	0.0211649	2.28622	up	LOC286154	Homo sapiens cDNA FLJ39420 fis, clone PLACE6018769. [AK096739]
A_33_P3365305	0.000130263	2.27957	up	CHRNA1	Homo sapiens cholinergic receptor, nicotinic, alpha 1 (muscle) (CHRNA1), transcript variant 1, mRNA [NM_001039523]
A_23_P164966	0.00818864	2.2728	up	NLRP4	Homo sapiens NLR family, pyrin domain containing 4 (NLRP4), mRNA [NM_134444]
A_33_P3280421	0.0199654	2.27242	up	CDC14C	Homo sapiens CDC14 cell division cycle 14 homolog C (S. cerevisiae) (CDC14C), non-coding RNA [NR_003595]
A_33_P3337574	0.00700284	2.26497	up	FGF14-IT1	Homo sapiens FGF14 intronic transcript 1 (non-protein coding) (FGF14-IT1), non-coding RNA [NR_036486]
A_23_P153286	0.0301639	2.2635	up	ZNF234	Homo sapiens zinc finger protein 234 (ZNF234), transcript variant 1, mRNA [NM_006630]
A_33_P3374117	0.00494733	2.25932	up		anoctamin 7-like 1 [Source:HGNC Symbol;Acc:32248] [ENST00000475369]
A_33_P3257005	0.0027399	2.25554	up		BT009812 transcription factor-like 4 {Homo sapiens} (exp=-1; wgp=0; cg=0), partial (73%) [THC2496362]
A_33_P3234124	0.00493022	2.25481	up	FAM132B	family with sequence similarity 132, member B [Source:HGNC Symbol;Acc:26727] [ENST00000481917]
A_23_P319640	0.049741	2.25139	up	LOC151534	Homo sapiens uncharacterized LOC151534 (LOC151534), non-coding RNA [NR_024606]
A_33_P3357935	0.0114079	2.25087	up	STRC	Homo sapiens stereocilin (STRC), mRNA [NM_153700]
A_33_P3325606	0.0238952	2.25051	up	LOC100130451	Homo sapiens uncharacterized protein LOC100130451 (LOC100130451), mRNA [NM_001242575]
A_23_P80940	0.0474389	2.24831	up	PPAT	Homo sapiens phosphoribosyl pyrophosphate amidotransferase (PPAT), mRNA [NM_002703]
A_33_P3327522	0.0103021	2.24598	up		Synthetic construct Homo sapiens gateway clone IMAGE:100018397 3' read OGFR mRNA. [CU680799]
A_23_P83599	0.00389772	2.24547	up	PRKAR1B	Homo sapiens protein kinase, cAMP-dependent, regulatory, type I, beta (PRKAR1B), transcript variant 2, mRNA [NM_002735]
A_33_P3361182	0.0406909	2.23421	up	PDCD11	Homo sapiens programmed cell death 11 (PDCD11), mRNA [NM_014976]
A_33_P3304107	0.00295016	2.22942	up	KLHL28	Homo sapiens kelch-like 28 (Drosophila) (KLHL28), mRNA [NM_017658]
A_33_P3377391	0.0255535	2.22794	up		Q4NIX6_9MICC (Q4NIX6) Protein kinase, partial (4%) [THC2772049]
A_32_P213330	0.00045076	2.21804	up	RGNEF	Homo sapiens 190 kDa guanine nucleotide exchange factor (RGNEF), transcript variant 2, mRNA [NM_001177693]
A_33_P3299110	0.0309989	2.21507	up	ARHGAP42	Homo sapiens Rho GTPase activating protein 42 (ARHGAP42), mRNA [NM_152432]
A_33_P3321050	0.0332777	2.21042	up	PHACTR2	Homo sapiens phosphatase and actin regulator 2 (PHACTR2), transcript variant 2, mRNA [NM_001100165]
A_23_P57534	0.0259286	2.20986	up	DDX17	Homo sapiens DEAD (Asp-Glu-Ala-Asp) box polypeptide 17 (DDX17), transcript variant 1, mRNA [NM_006386]
A_24_P158946	0.00744551	2.20743	up	FGD4	Homo sapiens FYVE, RhoGEF and PH domain containing 4 (FGD4), mRNA [NM_139241]
A_33_P3225630	0.0455846	2.20642	up	LOC400706	PREDICTED: Homo sapiens hypothetical LOC400706 (LOC400706), miscRNA [XR_111876]
A_33_P3358037	0.0489638	2.20221	up
A_24_P276385	0.039584	2.20017	up	SPACA5	Homo sapiens sperm acrosome associated 5 (SPACA5), mRNA [NM_205856]
A_33_P3347787	0.0417654	2.2001	up
A_33_P3285097	0.0231229	2.19628	up
A_32_P231617	0.000702236	2.18948	up	TM4SF1	Homo sapiens transmembrane 4 L six family member 1 (TM4SF1), mRNA [NM_014220]
A_33_P3383381	0.0258596	2.189	up	SPHKAP	Homo sapiens SPHK1 interactor, AKAP domain containing (SPHKAP), transcript variant 1, mRNA [NM_001142644]
A_33_P3325330	0.00542349	2.18887	up
A_23_P255884	0.00489589	2.18126	up	GSN	Homo sapiens gelsolin (GSN), transcript variant 2, mRNA [NM_198252]
A_33_P3224595	0.00639403	2.17884	up	OFD1	Homo sapiens oral-facial-digital syndrome 1 (OFD1), mRNA [NM_003611]
A_33_P3375259	0.00279567	2.17724	up	LOC100128830	Homo sapiens cDNA FLJ40265 fis, clone TESTI2026291. [AK097584]
A_33_P3405957	0.04703	2.1767	up	BCL9L	Homo sapiens B-cell CLL/lymphoma 9-like (BCL9L), mRNA [NM_182557]
A_23_P315964	0.0142296	2.17426	up	UMODL1	Homo sapiens uromodulin-like 1 (UMODL1), transcript variant 2, mRNA [NM_173568]
A_19_P00322409	0.0228506	2.17408	up	LOC729178	Homo sapiens uncharacterized LOC729178 (LOC729178), non-coding RNA [NR_034115]
A_33_P3410831	0.0497837	2.17393	up	LOC729609	Homo sapiens uncharacterized LOC729609 (LOC729609), non-coding RNA [NR_024440]
A_32_P187704	0.0253755	2.17332	up	SNTG1	syntrophin, gamma 1 [Source:HGNC Symbol;Acc:13740] [ENST00000521574]
A_24_P109111	0.0368601	2.16785	up	GPX6	Homo sapiens glutathione peroxidase 6 (olfactory) (GPX6), mRNA [NM_182701]
A_33_P3289000	0.00517461	2.16619	up	AP1S3	adaptor-related protein complex 1, sigma 3 subunit [Source:HGNC Symbol;Acc:18971] [ENST00000409375]
A_33_P3403936	0.000719273	2.16503	up	SERINC4	Homo sapiens serine incorporator 4 (SERINC4), mRNA [NM_001033517]
A_23_P63219	0.0444931	2.16469	up	POGZ	Homo sapiens pogo transposable element with ZNF domain (POGZ), transcript variant 1, mRNA [NM_015100]
A_32_P219660	0.0207861	2.16024	up	SPANXA1	Homo sapiens sperm protein associated with the nucleus, X-linked, family member A1 (SPANXA1), mRNA [NM_013453]
A_24_P239811	0.0469778	2.15822	up	UBXN11	Homo sapiens UBX domain protein 11 (UBXN11), transcript variant 2, mRNA [NM_183008]
A_33_P3372859	0.010748	2.15354	up	DDX54	Homo sapiens DEAD (Asp-Glu-Ala-Asp) box polypeptide 54 (DDX54), transcript variant 1, mRNA [NM_001111322]
A_33_P3218649	0.00337729	2.1532	up	GPM6B	Homo sapiens glycoprotein M6B (GPM6B), transcript variant 1, mRNA [NM_001001995]
A_24_P273413	0.00144456	2.1523	up	EML4	Homo sapiens echinoderm microtubule associated protein like 4 (EML4), transcript variant 1, mRNA [NM_019063]
A_33_P3235098	0.000258667	2.15205	up	FAM22D	Homo sapiens family with sequence similarity 22, member D (FAM22D), mRNA [NM_001009610]
A_33_P3692979	0.00901271	2.14996	up	LOC283485	Homo sapiens cDNA FLJ36543 fis, clone TRACH2006194. [AK093862]
A_33_P3367087	0.0438315	2.13419	up	METTL10	Homo sapiens methyltransferase like 10 (METTL10), mRNA [NM_212554]
A_33_P3693034	0.00438233	2.13299	up	LOC402779	Homo sapiens uncharacterized LOC402779 (LOC402779), non-coding RNA [NR_038372]
A_33_P3269159	0.00336782	2.12801	up	NALCN	sodium leak channel, non-selective [Source:HGNC Symbol;Acc:19082] [ENST00000376196]
A_33_P3324949	0.0171778	2.12735	up	C3orf65	Homo sapiens chromosome 3 open reading frame 65 (C3orf65), non-coding RNA [NR_027317]
A_33_P3785051	0.0061462	2.1269	up	EFCAB10	Homo sapiens cDNA clone IMAGE:6616931, partial cds. [BC062748]
A_33_P3415042	0.0476779	2.12642	up	ACLY	Homo sapiens ATP citrate lyase (ACLY), transcript variant 1, mRNA [NM_001096]
A_19_P00315804	0.0498717	2.12534	up	FLJ35024	Homo sapiens uncharacterized LOC401491 (FLJ35024), non-coding RNA [NR_015375]
A_33_P3404729	0.00627391	2.1218	up		Homo sapiens cDNA FLJ90701 fis, clone PLACE1007081. [AK075182]
A_33_P3216635	0.0125781	2.12142	up
A_33_P3390743	0.0191951	2.12077	up	COL20A1	collagen, type XX, alpha 1 [Source:HGNC Symbol;Acc:14670] [ENST00000494913]
A_33_P3290909	0.0474948	2.11754	up	SMC1A	Homo sapiens structural maintenance of chromosomes 1A (SMC1A), mRNA [NM_006306]
A_33_P3287507	0.000741605	2.11706	up		Homo sapiens cDNA, FLJ17721. [AK310679]
A_23_P412603	0.0248339	2.11589	up	PROKR2	Homo sapiens prokineticin receptor 2 (PROKR2), mRNA [NM_144773]
A_33_P3305625	0.0225283	2.11185	up	LOC100131015	Homo sapiens cDNA FLJ42518 fis, clone BRACE3000697. [AK124509]
A_24_P330385	0.0203417	2.11168	up	SLC22A17	Homo sapiens solute carrier family 22, member 17 (SLC22A17), transcript variant 2, mRNA [NM_016609]
A_33_P3417305	0.037682	2.11157	up
A_23_P27709	0.00126453	2.1097	up	CGB2	Homo sapiens chorionic gonadotropin, beta polypeptide 2 (CGB2), mRNA [NM_033378]
A_24_P162244	0.0348918	2.10784	up	SCAPER	S-phase cyclin A-associated protein in the ER [Source:HGNC Symbol;Acc:13081] [ENST00000303521]
A_23_P300087	0.0136124	2.10572	up	FKSG83	Homo sapiens FKSG83 (FKSG83), mRNA [NM_032030]
A_33_P3294302	0.00197632	2.10457	up	PHLDA1	pleckstrin homology-like domain, family A, member 1 [Source:HGNC Symbol;Acc:8933] [ENST00000266671]
A_23_P428999	0.0337739	2.1036	up	NCOA2	Homo sapiens nuclear receptor coactivator 2 (NCOA2), mRNA [NM_006540]
A_33_P3254078	0.00564573	2.09761	up	C9orf68	chromosome 9 open reading frame 68 [Source:HGNC Symbol;Acc:25472] [ENST00000471669]
A_24_P418816	0.000556297	2.09649	up	GPX7	Homo sapiens glutathione peroxidase 7 (GPX7), mRNA [NM_015696]
A_33_P3270004	0.0100683	2.09442	up	PEG3-AS1	Homo sapiens PEG3 antisense RNA 1 (non-protein coding) (PEG3-AS1), antisense RNA [NR_023847]
A_33_P3333667	0.0160621	2.09246	up	XRRA1	Homo sapiens X-ray radiation resistance associated 1 (XRRA1), mRNA [NM_182969]
A_33_P3280325	0.0113075	2.09151	up
A_33_P3253239	0.00369439	2.08983	up
A_33_P3238157	0.0496698	2.07825	up	MYO18A	Homo sapiens myosin XVIIIA (MYO18A), transcript variant 1, mRNA [NM_078471]
A_33_P3273599	0.00645344	2.07765	up	INTU	Homo sapiens inturned planar cell polarity effector homolog (Drosophila) (INTU), mRNA [NM_015693]
A_19_P00808452	0.0424786	2.07537	up	SHANK2	Homo sapiens SH3 and multiple ankyrin repeat domains 2 (SHANK2), transcript variant 1, mRNA [NM_012309]
A_33_P3418414	0.000659123	2.07391	up	GPX6	Homo sapiens glutathione peroxidase 6 (olfactory) (GPX6), mRNA [NM_182701]
A_33_P3240507	0.0484983	2.06876	up	KCTD12	Homo sapiens potassium channel tetramerisation domain containing 12 (KCTD12), mRNA [NM_138444]
A_33_P3387781	0.00405984	2.06672	up	OR2L1P	Homo sapiens olfactory receptor, family 2, subfamily L, member 1 pseudogene (OR2L1P), non-coding RNA [NR_002145]
A_19_P00319147	0.0117444	2.06606	up	IPW	Homo sapiens imprinted in Prader-Willi syndrome (non-protein coding) (IPW), non-coding RNA [NR_023915]
A_33_P3400828	0.00867375	2.0631	up	NXNL2	Homo sapiens nucleoredoxin-like 2 (NXNL2), transcript variant 1, mRNA [NM_001161625]
A_33_P3314466	0.0363206	2.05931	up	IMMT	inner membrane protein, mitochondrial [Source:HGNC Symbol;Acc:6047] [ENST00000486633]
A_33_P3262575	0.00805201	2.0579	up	BAIAP2L1	Homo sapiens BAI1-associated protein 2-like 1 (BAIAP2L1), mRNA [NM_018842]
A_24_P222684	0.0386493	2.05735	up	TROVE2	Homo sapiens TROVE domain family, member 2 (TROVE2), transcript variant 1, mRNA [NM_001042369]
A_32_P189204	0.00954166	2.05563	up	GAS2L3	Homo sapiens growth arrest-specific 2 like 3 (GAS2L3), mRNA [NM_174942]
A_33_P3237487	0.0292481	2.05385	up		Homo sapiens cDNA FLJ41481 fis, clone BRTHA2002721. [AK123475]
A_23_P376704	0.0099215	2.05195	up	CIDEA	Homo sapiens cell death-inducing DFFA-like effector a (CIDEA), transcript variant 1, mRNA [NM_001279]
A_33_P3261803	0.00101664	2.05062	up	FAAH	Homo sapiens fatty acid amide hydrolase (FAAH), mRNA [NM_001441]
A_33_P3335391	0.00336543	2.0481	up	FAM83G	Homo sapiens family with sequence similarity 83, member G (FAM83G), mRNA [NM_001039999]
A_24_P228149	0.0396812	2.0431	up	KRT13	Homo sapiens keratin 13 (KRT13), transcript variant 2, mRNA [NM_002274]
A_23_P103672	0.0179456	2.04213	up	NES	Homo sapiens nestin (NES), mRNA [NM_006617]
A_23_P251232	0.0214593	2.04091	up	TTTY14	Homo sapiens testis-specific transcript, Y-linked 14 (non-protein coding) (TTTY14), non-coding RNA [NR_001543]
A_23_P39931	0.0355249	2.03994	up	DYSF	Homo sapiens dysferlin, limb girdle muscular dystrophy 2B (autosomal recessive) (DYSF), transcript variant 8, mRNA [NM_003494]
A_23_P11408	0.00157871	2.03954	up	PRY2	Homo sapiens PTPN13-like, Y-linked 2 (PRY2), mRNA [NM_001002758]
A_33_P3376965	0.00260124	2.03855	up	CHAC1	Homo sapiens ChaC, cation transport regulator homolog 1 (E. coli) (CHAC1), transcript variant 1, mRNA [NM_024111]
A_24_P933492	0.010303	2.03172	up	ZDHHC21	Homo sapiens zinc finger, DHHC-type containing 21 (ZDHHC21), mRNA [NM_178566]
A_23_P165921	0.0107218	2.02751	up	LINC00029	Homo sapiens long intergenic non-protein coding RNA 29 (LINC00029), non-coding RNA [NR_028295]
A_33_P3354646	0.000245599	2.02223	up	PNLIPRP1	Homo sapiens pancreatic lipase-related protein 1 (PNLIPRP1), mRNA [NM_006229]
A_33_P3371460	0.0018538	2.02144	up	POLR2F	polymerase (RNA) II (DNA directed) polypeptide F [Source:HGNC Symbol;Acc:9193] [ENST00000333418]
A_33_P3320718	0.0476571	2.01817	up		Homo sapiens cDNA FLJ78176 complete cds. [AK293046]
A_24_P366566	0.0111197	2.0177	up	OR5H1	Homo sapiens olfactory receptor, family 5, subfamily H, member 1 (OR5H1), mRNA [NM_001005338]
A_23_P203841	0.0140984	2.01723	up	BAZ2A	Homo sapiens bromodomain adjacent to zinc finger domain, 2A (BAZ2A), mRNA [NM_013449]
A_33_P3368334	0.00382339	2.01621	up	FCRL3	Fc receptor-like 3 [Source:HGNC Symbol;Acc:18506] [ENST00000368186]
A_23_P148121	0.00637216	2.01431	up	EHBP1L1	Homo sapiens EH domain binding protein 1-like 1 (EHBP1L1), mRNA [NM_001099409]
A_33_P3363680	0.0182689	2.00699	up
A_23_P56288	0.0448973	2.00052	up	LENG8	Homo sapiens leukocyte receptor cluster (LRC) member 8 (LENG8), mRNA [NM_052925]

## Sheet: HIV-2 vs uninfectedControl_down
Supplementary Table S2: List of differentially expressed mRNAs in HIV-1 and HIV-2 infected MDMs compared with uninfected controls
				Down-regulated mRNAs: HIV-2 infection vs Uninfected control
ProbeName	P-value	FCAbsolute	regulation	GeneSymbol	Description
A_33_P3353732	0.0143097	2.91415	down	LOC100131581	Homo sapiens cDNA FLJ35225 fis, clone PROST2001116. [AK092544]
A_24_P307599	0.046291	2.737	down	NAG20	PREDICTED: Homo sapiens NAG20 (NAG20), miscRNA [XR_108823]
A_24_P218805	0.0480834	2.56416	down	HOXC10	Homo sapiens homeobox C10 (HOXC10), mRNA [NM_017409]
A_33_P3732688	0.0175417	2.46694	down	LOC646034	Homo sapiens cDNA FLJ43185 fis, clone FCBBF3021940. [AK125175]
A_23_P154643	0.0221454	2.23795	down	BMP7	Homo sapiens bone morphogenetic protein 7 (BMP7), mRNA [NM_001719]
A_19_P00318661	0.0329091	2.23242	down
A_24_P297526	0.0461767	2.18568	down	C2orf50	chromosome 2 open reading frame 50 [Source:HGNC Symbol;Acc:26324] [ENST00000381585]
A_33_P3282213	0.0323285	2.173	down
A_23_P103765	0.0296925	2.14928	down	FCER1A	Homo sapiens Fc fragment of IgE, high affinity I, receptor for; alpha polypeptide (FCER1A), mRNA [NM_002001]
A_33_P3355608	0.0455253	2.1388	down	PCDHA7	Homo sapiens protocadherin alpha 7 (PCDHA7), transcript variant 2, mRNA [NM_031852]
A_24_P80204	0.029765	2.13471	down	MALL	Homo sapiens mal, T-cell differentiation protein-like (MALL), mRNA [NM_005434]
A_33_P3310567	0.0276981	2.12997	down
A_33_P3275893	0.0499137	2.07526	down		Putative germ cell-specific gene 1-like protein 2 [Source:UniProtKB/Swiss-Prot;Acc:A8MUP6] [ENST00000399363]
A_33_P3418175	0.00795468	2.06919	down	LYNX1	Homo sapiens Ly6/neurotoxin 1 (LYNX1), transcript variant 1, mRNA [NM_023946]
A_33_P3322879	0.019704	2.06621	down
A_23_P368886	0.0403315	2.06173	down	CHSY3	Homo sapiens chondroitin sulfate synthase 3 (CHSY3), mRNA [NM_175856]
A_24_P188447	0.0301109	2.0583	down	ELAVL4	Homo sapiens ELAV (embryonic lethal, abnormal vision, Drosophila)-like 4 (Hu antigen D) (ELAVL4), transcript variant 1, mRNA [NM_021952]
A_33_P3233560	0.0362616	2.04645	down	UROS	uroporphyrinogen III synthase [Source:HGNC Symbol;Acc:12592] [ENST00000368774]
A_33_P3308872	0.0190639	2.02435	down	POM121L1P	Homo sapiens POM121 membrane glycoprotein-like 1, pseudogene (POM121L1P), non-coding RNA [NR_024591]
A_33_P3306146	0.0160006	2.0191	down	PLAU	Homo sapiens plasminogen activator, urokinase (PLAU), transcript variant 2, mRNA [NM_001145031]
A_23_P150979	0.0404194	2.01149	down	MUCL1	Homo sapiens mucin-like 1 (MUCL1), mRNA [NM_058173]
A_33_P3321263	0.0325055	2.00758	down		Q8VF45_MOUSE (Q8VF45) Olfactory receptor MOR245-9, partial (87%) [THC2612260]
