# Supplementary material for: Differentially expressed host long intergenic noncoding RNA and mRNA in HIV-1 and HIV-2 infection
Source: Sci Rep. 2018 Feb 7;8:2546. doi: 10.1038/s41598-018-20791-6 (PMC5803214; doi:10.1038/s41598-018-20791-6)
Supplement: Supplementary file 4 — Supplementary Table S3 [file 41598_2018_20791_MOESM4_ESM.xlsx]

## Sheet: HIV-1 lincRNA-mRNA coexpression
Supplementary Table S3: List of lincRNA-mRNA co-expression based on PCC analysis in HIV-1
				HIV-1 lincRNA-mRNA Pearson correlation coefficient
	lincRNA:chr1:204539047-204544359 reverse strand	lincRNA:chr6:79555431-79563106 forward strand	lincRNA:chr1:153768876-153777076 reverse strand	lincRNA:chr1:246948452-246962677 reverse strand	lincRNA:chr10:72183844-72190869 reverse strand	lincRNA:chr2:24355021-24385921 reverse strand	lincRNA:chr7:19951575-20160200 forward strand	lincRNA:chr7:130723313-130727663 forward strand	lincRNA:chr2:70267946-70313346 forward strand	lincRNA:chr18:65925195-65936620 reverse strand	lincRNA:chr3:106531384-106556814 reverse strand	lincRNA:chr12:57761837-57762303 reverse strand	lincRNA:chr1:101492262-101505162 forward strand	lincRNA:chr6:21990588-21991076 forward strand	lincRNA:chr6:167397093-167399807 forward strand	lincRNA:chr1:35640663-35648813 forward strand	lincRNA:chr12:48006783-48017683 reverse strand	lincRNA:chr6:79555431-79563106 forward strand	lincRNA:chr1:232506977-232521324 reverse strand	lincRNA:chr11:17378149-17406149 reverse strand	lincRNA:chr1:9233849-9234611 reverse strand	lincRNA:chr10:112776685-112783085 reverse strand	BROAD Institute lincRNA (XLOC_007231), lincRNA [TCONS_00015178]	lincRNA:chr12:14381683-14430508 reverse strand	lincRNA:chr9:132104183-132109743 reverse strand	lincRNA:chr10:31600144-31607369 forward strand	lincRNA:chr10:80511394-80516912 reverse strand	lincRNA:chr1:116633727-116647123 forward strand	lincRNA:chr1:71141937-71239037 forward strand	lincRNA:chr1:119700127-119706377 forward strand	lincRNA:chr1:113540052-113551227 reverse strand	lincRNA:chr10:91449495-91455120 forward strand	lincRNA:chr11:70576052-70591364 reverse strand	lincRNA:chr12:5282998-5283451 forward strand	lincRNA:chr1:246948452-246962677 reverse strand	lincRNA:chr11:129103672-129153059 reverse strand	lincRNA:chr1:153768876-153777076 reverse strand	lincRNA:chr1:35640663-35648813 forward strand	lincRNA:chr1:232506977-232521324 reverse strand	lincRNA:chr1:156851776-156860276 forward strand	lincRNA:chr1:247136652-247145277 reverse strand	lincRNA:chr1:204525202-204541352 reverse strand	lincRNA:chr11:107175165-107186315 reverse strand	lincRNA:chr1:204539047-204544359 reverse strand	lincRNA:chr1:59095585-59097250 forward strand	lincRNA:chr1:163281351-163291607 reverse strand	lincRNA:chr1:95186012-95196686 reverse strand	lincRNA:chr1:23627538-23635063 forward strand	lincRNA:chr10:67330944-67543094 reverse strand
U2AF1L4	-0.0655823	-0.0916944	0.401861	-0.170481	-0.0984705	-0.252907	-0.254099	-0.109051	-0.0946076	-0.219083	0.129073	0.54881	-0.0444171	-0.147853	0.0137134	-0.149318	0.506981	-0.0731434	0.328276	0.190525	0.604142	0.401446	-0.226348	0.273991	-0.285614	0.0695729	0.267435	0.292739	0.0305103	0.124914	0.391802	-0.0723253	0.320215	0.0903163	0.0882231	0.0516563	0.299939	0.164679	-0.574802	-0.0267779	0.00940016	0.331194	0.112626	0.0900625	0.288751	0.200985	0.285231	0.302634	0.231639
PSMC3IP	0.00705915	0.244703	0.258963	-0.114622	-0.0456004	0.0606341	-0.15221	-0.061031	-0.262716	-0.267901	0.100467	0.39245	-0.137233	-0.211115	0.0372226	-0.279863	0.37968	-0.233222	0.0427458	-0.289027	0.638041	0.258829	-0.242031	0.0744714	-0.52695	0.013794	0.157644	-0.0459995	-0.0311825	-0.150898	0.0663391	-0.306139	-0.0360316	-0.0961194	-0.107908	-0.310382	0.201194	-0.111057	-0.329533	-0.417603	-0.311345	0.0624073	-0.20903	-0.167793	0.0189994	-0.0853681	0.0933727	-0.0835111	-0.104162
ZCCHC7	0.117373	0.517303	0.644188	-0.535051	0.213585	0.422372	-0.0673321	0.114787	-0.0544072	-0.399141	0.453788	0.321882	0.0659277	-0.137786	0.305556	-0.044703	0.0216718	-0.182341	0.143735	-0.0820032	0.325016	0.259968	-0.418411	0.214865	-0.640486	0.113724	0.144856	-0.273601	0.0637357	-0.227847	0.0414278	-0.458535	0.109172	-0.189915	-0.0381658	-0.426798	0.315374	-0.211365	-0.269745	-0.569744	-0.537996	-0.0777728	-0.0967207	-0.245609	0.00923487	-0.0982996	0.171724	-0.0886646	-0.0920861
AK2	0.344543	-0.0712557	0.23453	-0.50733	-0.162399	-0.138906	-0.437321	-0.298412	-0.120551	-0.455151	0.219911	0.246806	0.0575984	-0.223694	0.238982	-0.0771155	-0.322044	0.0123668	0.390321	0.584389	-0.293708	0.12327	-0.560841	0.450419	-0.250572	0.21771	0.0351049	-0.102978	0.0603786	0.0403964	0.444883	-0.432286	0.468259	-0.0714045	0.389208	-0.141006	0.46123	-0.0518691	-0.00761179	-0.22392	-0.248159	-0.142526	0.257235	-0.0178874	0.419371	0.0371848	0.396883	0.147451	0.108885
PRAC	-0.171722	0.459191	0.227868	0.278161	0.618957	0.646783	0.607626	0.545391	0.531658	0.458106	0.507548	-0.401168	0.57049	0.585611	0.422302	0.606184	-0.194036	0.133204	-0.466121	-0.485134	-0.159522	-0.278897	0.13836	-0.436064	0.0383722	-0.31247	-0.427522	-0.392241	-0.288473	-0.410309	-0.585336	0.0697814	-0.52275	-0.311263	-0.420817	-0.152439	-0.531888	-0.196881	0.0842456	-0.149414	-0.21451	-0.195428	-0.295462	-0.331518	-0.556423	-0.329568	-0.453981	-0.391866	-0.302801
YLPM1	-0.370305	0.206028	0.310335	-0.108953	0.0349028	0.199822	-0.132487	0.0115164	-0.235478	-0.345014	-0.110102	0.288539	-0.253219	-0.31645	-0.11015	-0.224478	0.254711	-0.266491	0.17248	-0.187207	0.3708	0.466995	-0.172998	0.164975	-0.458589	0.236216	0.312866	-0.114714	0.16586	-0.157974	0.179568	-0.0870519	0.0918802	-0.0528187	0.0529352	-0.204026	0.28563	0.130236	-0.301861	-0.211875	-0.185095	0.0155535	0.0377409	-0.0112454	0.0537162	0.0792654	0.156781	0.0225461	0.0253731
MLLT6	-0.00408998	0.0932162	0.686434	-0.483615	0.189542	0.108321	-0.0257264	0.174272	0.034893	-0.246004	0.368788	0.456134	0.236043	9.29984e-05	0.224105	0.129724	0.347577	-0.0184489	0.399943	0.298198	0.382143	0.453316	-0.14478	0.378962	-0.254317	0.268531	0.360238	0.22891	0.245187	0.232547	0.333265	-0.00109683	0.421452	0.0700912	0.0805747	0.0652936	0.343024	0.181955	-0.601553	-0.0497142	-0.0909557	0.271358	0.239254	0.163603	0.22185	0.30201	0.37154	0.352433	0.278563
ZNF362	-0.149678	-0.501425	0.243346	0.00541733	-0.338913	-0.496631	-0.288211	-0.323706	0.231749	0.0880575	-0.0203542	0.19978	0.103895	0.0290762	0.0643865	0.0731496	0.290528	0.084173	0.111228	0.126374	0.150055	0.0563514	-0.278503	0.0543077	0.0277369	-0.135844	0.0807256	0.167745	-0.187129	0.0710752	0.20028	-0.0832373	0.197737	-0.0455441	0.0269346	0.0112927	0.0384263	0.00466981	-0.287528	0.0449652	0.0182377	0.168456	-0.0664491	0.0351008	0.223751	0.0454871	0.05347	0.16141	0.0399946
KIAA0101	-0.256221	0.459282	-0.308514	0.355733	-0.00376839	0.157721	0.226506	0.0384512	0.014328	0.254616	-0.0540374	-0.358315	-0.0667344	0.100783	-0.102761	0.0432504	-0.0422294	-0.0402377	-0.441829	-0.604996	0.0634804	-0.253391	0.268511	-0.481439	-0.0201725	-0.299054	-0.0636131	-0.32708	-0.159188	-0.31689	-0.549214	-0.0438049	-0.507355	-0.198062	-0.316649	-0.278216	-0.301049	-0.195956	0.091809	-0.142262	-0.100198	-0.310269	-0.425732	-0.234099	-0.461216	-0.25185	-0.450123	-0.430675	-0.332058
NDP	-0.0855388	0.427913	0.353558	0.0523169	0.557099	0.667549	0.433034	0.483802	0.268997	0.18104	0.457411	-0.0165158	0.431325	0.379291	0.423453	0.439348	-0.040662	0.0947364	-0.145215	-0.230878	0.117014	0.02584	0.0975135	-0.129676	-0.225688	-0.0587031	-0.150479	-0.212516	-0.0835819	-0.228016	-0.213956	0.175804	-0.277693	-0.155899	-0.12862	0.0284481	-0.16945	0.0635201	-0.0946541	-0.0592022	-0.06298	-0.0162815	-0.0183358	-0.140549	-0.291228	-0.077167	-0.142385	-0.123911	-0.0285453
MTERFD2	0.381467	-0.0460172	0.28238	-0.560757	-0.365782	-0.227772	-0.593386	-0.45315	-0.340174	-0.666404	-0.0449932	0.380491	-0.382432	-0.591429	-0.062353	-0.580605	-0.0742378	-0.331924	0.396466	0.317969	0.0511584	0.266141	-0.681476	0.511909	-0.531699	0.25748	0.192936	-0.0731137	0.134335	-0.0286905	0.45573	-0.645347	0.444423	0.0289347	0.33165	-0.379749	0.600426	-0.189528	0.0601027	-0.470045	-0.402653	-0.172651	0.0633685	-0.0747407	0.508559	-0.00470748	0.430078	0.10355	0.00636773
FAM98C	-0.0355945	-0.406884	0.24983	-0.251157	-0.390438	-0.600105	-0.419142	-0.350504	-0.0185398	-0.0300092	-0.130391	0.547952	-0.0823235	-0.159684	-0.129702	-0.179965	0.5497	-0.102135	0.37094	0.293064	0.407102	0.247111	-0.242313	0.243601	-0.15265	-0.000475726	0.341145	0.442649	-0.0378577	0.43227	0.43305	0.0817943	0.388041	0.155736	0.297735	0.255251	0.318127	0.227715	-0.452535	0.246123	0.281935	0.235841	0.128604	0.232376	0.422031	0.256291	0.286955	0.37461	0.226351
ZNF653	0.0203185	0.0423713	0.39769	-0.266051	0.130356	0.0850177	-0.093826	0.0452327	-0.026944	-0.10885	0.279875	0.333799	0.138599	0.0392335	0.237024	0.04475	0.215848	-0.173462	0.0897559	0.0351549	0.226269	0.0544125	-0.316711	0.131512	-0.344039	-0.0666317	0.0112887	0.0146529	-0.101549	0.0133896	-0.0129606	-0.152639	0.0182103	-0.0384954	-0.0216705	-0.0297628	0.113254	-0.103012	-0.373852	-0.194558	-0.141385	-0.0942273	0.0288008	-0.140618	0.0808965	-0.0588373	0.174065	0.0325654	-0.0193053
PDK1	-0.0304606	0.0431384	0.542535	-0.464364	-0.147679	-0.00916953	-0.295688	-0.117293	-0.25341	-0.469044	-0.076486	0.601041	-0.271674	-0.454635	-0.140841	-0.381568	0.445473	-0.31573	0.50009	0.109794	0.579527	0.703617	-0.244463	0.474751	-0.534509	0.442202	0.511149	0.197471	0.348969	0.190861	0.551262	-0.0805371	0.468322	0.100133	0.256865	-0.0719249	0.570742	0.260559	-0.344235	-0.168644	-0.138916	0.274421	0.158229	0.225928	0.34955	0.320008	0.431449	0.33435	0.22473
CYC1	0.562976	-0.027137	0.270948	-0.495835	-0.189748	-0.115155	-0.411906	-0.294896	-0.175678	-0.489521	0.191721	0.327926	-0.0794849	-0.323791	0.144987	-0.294658	-0.18781	-0.150356	0.374474	0.461236	-0.0556769	0.168469	-0.548835	0.476448	-0.3697	0.201743	0.0100425	-0.0300421	0.0806678	0.0458333	0.434817	-0.47859	0.414033	0.00323981	0.332766	-0.173865	0.481968	-0.110322	0.0447567	-0.331954	-0.293796	-0.141333	0.152793	-0.0346692	0.434348	0.0193818	0.404369	0.149198	0.0629175
INSM1	-0.515893	0.0233675	-0.101011	0.338007	0.113901	0.0736624	0.28136	0.238845	-0.0229181	0.203755	-0.233474	-0.169153	-0.218827	0.00407669	-0.280939	-0.0928629	0.322266	-0.0751148	-0.286234	-0.508639	0.376695	0.0084246	0.431186	-0.297211	0.110083	-0.123779	0.128662	0.0593067	0.0245703	-0.160534	-0.346187	0.146902	-0.347859	0.0658374	-0.458601	-0.106172	-0.279567	-0.0775263	-0.253749	-0.0261995	0.00803517	0.104974	-0.246674	-0.0934525	-0.295016	-0.0412816	-0.27916	-0.131115	-0.071242
SUMF2	0.140438	-0.0108825	0.405388	-0.581212	-0.112755	0.015829	-0.38395	-0.123947	-0.590993	-0.73342	-0.189049	0.657121	-0.525343	-0.623289	-0.226202	-0.619277	0.408196	-0.441286	0.509376	0.213905	0.508723	0.614025	-0.345112	0.609889	-0.530463	0.50171	0.486312	0.275386	0.450624	0.229049	0.496946	-0.198673	0.462673	0.310164	0.251544	-0.0465128	0.636376	0.108703	-0.211385	-0.24598	-0.147309	0.164088	0.290486	0.163207	0.470259	0.293926	0.591246	0.36095	0.246207
ZNF675	0.147102	-0.00395328	0.577983	-0.782276	-0.0796906	0.0856816	-0.372635	-0.0470159	-0.411485	-0.709357	-0.197848	0.65489	-0.457328	-0.641752	-0.258394	-0.583158	0.353398	-0.445634	0.607447	0.27379	0.506749	0.696153	-0.29768	0.661451	-0.547148	0.568823	0.598027	0.286425	0.510102	0.324074	0.577871	-0.132963	0.58231	0.264807	0.299632	-0.047871	0.724718	0.149155	-0.345496	-0.225717	-0.162251	0.135383	0.299405	0.228095	0.497823	0.370311	0.610424	0.425867	0.309244
HSD17B6	0.0588081	0.0850618	0.56183	-0.53673	-0.130081	-0.13394	-0.323471	-0.10017	-0.265331	-0.508769	-0.1419	0.424335	-0.409082	-0.564266	-0.3752	-0.536754	0.407286	-0.514375	0.51212	0.280186	0.421552	0.526415	-0.187821	0.549058	-0.568438	0.443983	0.637816	0.319652	0.489222	0.275294	0.324804	-0.201745	0.502787	0.43388	0.239196	-0.105764	0.584532	0.109763	-0.35324	-0.100168	-0.0706867	0.182464	0.243385	0.24662	0.501466	0.396492	0.498598	0.404198	0.361759
ACE2	0.120117	-0.00659324	0.380453	-0.478087	-0.369412	-0.204024	-0.469504	-0.347922	-0.314392	-0.49804	-0.224351	0.612757	-0.353391	-0.526818	-0.289951	-0.41771	0.378617	-0.479853	0.6642	0.465471	0.352171	0.709617	-0.233156	0.648161	-0.487366	0.606474	0.514197	0.425577	0.515333	0.446995	0.674961	0.0551565	0.701431	0.385086	0.569473	0.206915	0.658947	0.445764	0.126142	0.146668	0.130722	0.348631	0.383599	0.492288	0.609799	0.53276	0.614299	0.540467	0.439882
SRGAP2	-0.216746	0.0941941	-0.212582	0.345769	-0.21866	-0.289318	-0.067044	-0.204552	0.0845898	0.23158	-0.161639	0.00305426	-0.033928	0.0870851	-0.199845	0.112292	0.230339	0.0554802	-0.105547	-0.167109	0.103931	-0.0497592	0.0918964	-0.278656	0.0870526	-0.215259	0.0467791	0.0280641	-0.176441	0.0295895	-0.0968658	0.159656	-0.0742695	-0.0366413	0.0330851	0.0874244	-0.156532	0.152618	-0.0362207	0.272544	0.223824	0.202042	-0.151241	0.0392105	-0.131467	0.00513663	-0.222459	-0.0808064	-0.0574152
SCUBE2	-0.237257	0.0929409	-0.138858	0.335675	-0.219641	-0.0817744	0.0386866	-0.13594	-0.145596	-0.00717289	-0.211142	-0.165024	-0.326498	-0.17891	-0.248721	-0.290272	0.234394	-0.237099	-0.203583	-0.419612	0.228543	0.0507067	0.156032	-0.163474	-0.115819	-0.0199275	0.103777	-0.072408	0.0872513	-0.240139	-0.238351	-0.116178	-0.217945	0.0623684	-0.246519	-0.27016	-0.106732	-0.112363	0.164989	-0.170355	-0.121182	0.00242318	-0.27122	-0.0240095	-0.134237	-0.0455413	-0.168741	-0.148871	-0.15451
OR5H15	0.0214495	0.512966	0.562831	-0.244654	0.380107	0.559367	0.284437	0.340434	0.274541	0.0885288	0.397174	0.12509	0.292164	0.204104	0.261657	0.281031	0.134097	-0.21938	-0.0281721	-0.236248	0.194925	0.144832	-0.0647278	-0.0219628	-0.384057	0.0358639	-0.00101085	-0.12936	0.0453845	-0.0272485	-0.188701	0.0843508	-0.0879296	-0.097516	-0.0593309	-0.0227904	-0.0308876	0.0163533	0.00525551	-0.122082	-0.149993	-0.0434037	-0.0780804	-0.0476353	-0.202093	-0.0139122	-0.0272735	-0.0599235	-0.0982741
ME3	-0.0619803	-0.080248	-0.225618	0.174401	-0.486545	-0.461866	-0.342532	-0.441212	-0.229932	-0.0901341	-0.392279	0.0903383	-0.479423	-0.292983	-0.38833	-0.440643	0.337102	-0.259156	-0.150828	-0.330552	0.334515	-0.0880943	-0.19419	-0.17135	-0.0847783	-0.226481	0.0665632	0.0499069	-0.161738	-0.0679543	-0.14336	-0.246431	-0.101408	0.05609	-0.118002	-0.217449	-0.0449046	-0.223605	0.114943	-0.136987	-0.0551702	0.0414599	-0.346306	-0.113305	0.0261372	-0.156008	-0.107192	-0.144049	-0.233486
CXorf36	0.0574993	0.474076	0.683014	-0.175913	0.413665	0.511651	0.283912	0.319509	0.49247	0.0970442	0.555659	-0.014828	0.426351	0.280653	0.360276	0.372159	-0.0298365	-0.106381	-0.01516	-0.0983822	-0.00396099	0.102327	-0.182388	-0.00929774	-0.315065	-0.0267402	-0.121291	-0.229863	-0.0496997	-0.181237	-0.161342	-0.0394378	-0.0227135	-0.146555	-0.0554526	-0.112469	-0.0674633	-0.0335904	0.0313078	-0.151925	-0.229656	-0.0471205	-0.0756059	-0.09862	-0.153559	-0.0565931	-0.0629877	-0.0628592	-0.0945614
TXNIP	-0.410882	-0.0369089	-0.0958891	0.335457	0.37627	0.177172	0.401713	0.429253	0.297987	0.469439	-0.0290464	-0.240713	0.192327	0.331297	-0.0444868	0.361072	0.0146628	0.203103	-0.269351	-0.246489	0.0369974	-0.18853	0.45302	-0.355912	0.293326	-0.237744	-0.0763582	0.00559724	-0.159253	-0.0634543	-0.31884	0.362495	-0.340019	-0.0656336	-0.310584	0.154244	-0.401052	0.0564395	-0.408316	0.243646	0.192634	0.0949874	-0.0601983	-0.111321	-0.364012	-0.0667234	-0.340672	-0.117444	0.0178086
TTC1	0.445876	-0.131509	0.0641683	-0.317911	-0.347699	-0.245913	-0.486295	-0.449416	-0.185555	-0.425727	0.0709845	0.109057	-0.153727	-0.321005	0.133917	-0.30532	-0.308924	-0.149314	0.144435	0.285528	-0.192456	-0.0744119	-0.638127	0.291239	-0.281816	0.0483582	-0.116852	-0.181873	-0.0613272	-0.137135	0.212403	-0.644817	0.239296	-0.0786262	0.199431	-0.349193	0.297009	-0.328458	0.257024	-0.431394	-0.387009	-0.249517	-0.0202912	-0.178325	0.340387	-0.181134	0.248832	-0.0444317	-0.135281
MRPL21	0.277982	-0.112622	-0.240324	2.87853e-05	-0.11039	-0.103591	-0.135882	-0.242978	0.132968	0.0447615	0.22832	-0.230706	0.30413	0.184288	0.377678	0.263227	-0.598744	0.257339	-0.0506543	0.32068	-0.72085	-0.363701	-0.307718	-0.0162853	0.150201	-0.128857	-0.380799	-0.323545	-0.253892	-0.133511	0.048299	-0.233163	0.0162058	-0.265071	0.225386	-0.0551945	-0.0360231	-0.131946	0.378939	-0.0386392	-0.0865675	-0.351093	0.0531947	-0.142603	0.0438051	-0.22477	-0.0415368	-0.173591	-0.160648
LOC100293612	-0.143356	0.451094	0.622302	-0.144791	0.348709	0.417198	0.300623	0.320935	0.290227	0.123612	0.431261	0.103246	0.35462	0.278105	0.291046	0.348012	0.265399	-0.0988221	-0.0381878	-0.249656	0.326426	0.168712	-0.0379729	-0.0555344	-0.252154	-0.0385203	0.0902673	-0.0458497	0.00973462	-0.0473877	-0.207613	0.0799302	-0.0646198	-0.0619351	-0.140706	-0.0343125	-0.0807752	0.0358098	-0.198883	-0.0682965	-0.104245	0.079077	-0.108336	-0.0353515	-0.179543	0.030024	-0.0370238	0.000742127	-0.0548207
OR1L6	-0.180367	0.301272	0.181593	0.258363	0.56251	0.521297	0.702166	0.513218	0.674928	0.674807	0.7786	-0.476323	0.882686	0.872087	0.754663	0.908964	-0.281165	0.468209	-0.519074	-0.329084	-0.272628	-0.469827	0.259531	-0.51624	0.265252	-0.448647	-0.487923	-0.373091	-0.397861	-0.360617	-0.600251	0.100705	-0.55174	-0.418881	-0.479225	-0.0647206	-0.619149	-0.228109	-0.00232817	-0.088016	-0.156853	-0.187787	-0.309881	-0.334485	-0.602729	-0.339656	-0.514024	-0.375961	-0.30904
TMEM38A	-0.0948664	0.0927857	0.124882	-0.220231	-0.0984924	-0.107837	-0.204223	-0.0843663	-0.211149	-0.226279	-0.0831723	0.182781	-0.197889	-0.290978	-0.125994	-0.20563	0.0789885	-0.139544	0.120727	-0.0122105	0.313887	0.110933	-0.0833623	0.116234	-0.314905	0.0110167	0.370276	-0.0492309	0.0623137	-0.0380119	0.0532485	-0.314518	0.0793854	-0.0381971	-0.0271169	-0.302503	0.270023	-0.119461	-0.67991	-0.254013	-0.210632	-0.109625	-0.0624762	-0.18156	0.0927482	-3.11132e-05	0.0914208	-0.0293099	0.0330688
MFSD8	0.261021	-0.00764935	0.491729	-0.584659	-0.303823	-0.0940375	-0.510591	-0.314281	-0.453074	-0.75698	-0.187918	0.572791	-0.527198	-0.718859	-0.234559	-0.685731	0.26035	-0.499607	0.550832	0.236398	0.447479	0.642635	-0.502726	0.650692	-0.629934	0.495251	0.472819	0.157178	0.414151	0.130698	0.57356	-0.389864	0.562034	0.221254	0.349164	-0.22722	0.712729	0.0628076	-0.112743	-0.352646	-0.280855	0.0857918	0.184603	0.152977	0.555865	0.259244	0.577871	0.333772	0.189913
MMS22L	-0.0930899	-0.00560483	0.220378	-0.166154	-0.300581	-0.0670721	-0.339901	-0.34859	-0.132191	-0.382997	-0.108834	0.07974	-0.276702	-0.434995	-0.0309377	-0.314623	-0.140138	-0.250507	0.184704	-0.00831004	-0.0230728	0.294904	-0.418816	0.248972	-0.440125	0.197623	0.194594	-0.308165	0.090266	-0.290598	0.265807	-0.472653	0.189263	-0.167072	0.172506	-0.465581	0.367703	-0.0834539	-0.00160891	-0.415782	-0.40545	-0.249192	-0.0673614	-0.127583	0.210579	-0.0517276	0.132973	-0.0650344	-0.10759
HFE2	0.288435	0.468305	0.0818913	-0.0347223	-0.0802234	0.157696	-0.106474	-0.145379	-0.140666	-0.248947	0.143651	-0.0194858	-0.198885	-0.260178	-0.00950409	-0.204062	-0.0996271	-0.497238	-0.121823	-0.212311	0.057235	-0.0591767	-0.244532	0.00930639	-0.593928	0.0394382	-0.0141597	-0.38976	0.0727718	-0.334664	-0.259816	-0.556827	-0.140844	-0.120842	-0.150302	-0.538361	0.0633143	-0.35384	0.106645	-0.552457	-0.533071	-0.233865	-0.236816	-0.314761	-0.151998	-0.237629	-0.0571002	-0.332866	-0.296816
PITPNC1	0.146704	0.454187	0.689352	-0.538397	0.245832	0.369449	-0.0109501	0.137282	0.0402379	-0.371239	0.431492	0.312964	0.16221	-0.0528669	0.278096	0.0412322	0.0738626	-0.150542	0.280105	0.130761	0.175124	0.391912	-0.394433	0.332736	-0.384135	0.233613	0.141327	-0.0555156	0.16231	-0.0158814	0.216771	-0.224875	0.315163	-0.0231823	0.136267	-0.152323	0.327189	0.00855747	-0.0104952	-0.268328	-0.295163	-0.0200422	0.0812347	-0.0239185	0.168698	0.0923708	0.277541	0.125415	0.0387842
LOC100131564	-0.33989	0.167354	0.342893	0.0630228	0.200113	0.206087	0.262449	0.288988	0.228432	0.185057	0.0103228	0.12746	0.111879	0.138084	-0.101839	0.188765	0.447662	-0.00419022	0.0233344	-0.266902	0.459491	0.327108	0.303466	-0.105164	-0.0105509	0.0566751	0.23282	0.170833	0.103893	0.104114	-0.0260594	0.377862	-0.00882103	0.0284974	-0.160768	0.137531	-0.0847133	0.255425	-0.3217	0.161542	0.110904	0.353005	-0.0691054	0.156492	-0.175214	0.200495	-0.0901923	0.122747	0.096514
MUC5AC	-0.124011	0.100271	-0.261848	0.683987	0.326233	0.207495	0.512356	0.286984	0.575688	0.62803	0.250892	-0.569891	0.533588	0.642964	0.252356	0.644326	-0.266739	0.349519	-0.468506	-0.221987	-0.505077	-0.447525	0.322422	-0.533945	0.442944	-0.395374	-0.509292	-0.264615	-0.355361	-0.27513	-0.463309	0.299643	-0.449086	-0.220089	-0.236406	0.123916	-0.637547	-0.00277806	0.22488	0.287023	0.166636	-0.0872174	-0.164798	-0.13338	-0.471994	-0.227734	-0.533985	-0.309228	-0.206142
MYBL2	0.0415862	0.388644	0.314615	-0.093199	0.287886	0.436438	0.403395	0.241578	0.264721	0.0808339	0.606265	-0.300188	0.419691	0.308312	0.488793	0.363387	-0.2567	0.101174	-0.112198	-0.0164134	-0.32545	-0.0434357	0.0733671	-0.0124513	-0.0624224	0.0719527	-0.127464	-0.292352	0.116967	-0.247623	-0.220948	-0.160043	-0.0912229	-0.127919	-0.157235	-0.216655	-0.0912901	-0.137758	0.298482	-0.241396	-0.303717	-0.174572	-0.0655053	-0.0739822	-0.188663	-0.050663	-0.0895647	-0.128058	-0.123212
TCAP	0.053671	-0.267098	0.410849	-0.331331	-0.1301	-0.132252	-0.201689	-0.0771102	0.058618	-0.0880312	-0.0252404	0.457582	0.104195	0.00967724	0.0959127	0.12211	0.335218	0.0284652	0.325004	0.284953	0.396546	0.273333	-0.176388	0.250217	0.00107633	0.100034	0.260512	0.395067	0.0830885	0.431873	0.364872	0.259102	0.408811	0.140605	0.274987	0.375936	0.213027	0.265608	-0.326351	0.290125	0.272921	0.368616	0.223124	0.28604	0.311586	0.285196	0.346219	0.430025	0.228502
AMZ2P1	-0.0587388	0.0252053	-0.124136	0.000880232	-0.577968	-0.443957	-0.495705	-0.594508	-0.361117	-0.421592	-0.160009	0.0260336	-0.360214	-0.463058	-0.170163	-0.385532	-0.0274622	-0.2193	0.184435	0.148829	-0.0825373	0.177607	-0.296309	0.20964	-0.327282	0.220704	0.285015	-0.170569	0.196155	-0.160681	0.197232	-0.490455	0.276002	6.89775e-05	0.19837	-0.408086	0.350934	-0.0466431	0.107517	-0.245908	-0.252941	-0.0405839	-0.000244519	0.0703455	0.25283	0.0662974	0.183291	-0.00965821	-0.00340756
LOC282980	-0.284706	0.211323	-0.339013	0.674834	0.316066	0.351007	0.596557	0.337223	0.317693	0.653417	0.151472	-0.508228	0.344386	0.575282	0.192099	0.539532	-0.09319	0.124942	-0.58512	-0.520486	-0.179916	-0.422888	0.51764	-0.60278	0.298407	-0.3399	-0.40601	-0.23213	-0.241556	-0.275502	-0.667003	0.368196	-0.6774	-0.168816	-0.429074	0.106175	-0.701815	-0.03979	0.278995	0.162724	0.130638	-0.0591841	-0.257235	-0.165041	-0.647593	-0.245379	-0.558617	-0.377493	-0.277299
BRPF3	-0.124733	0.0432785	0.40393	-0.458564	0.024771	0.137427	-0.18561	-0.00204391	-0.108321	-0.389165	0.120823	0.224906	-0.233297	-0.32371	0.0891825	-0.372577	0.0420918	-0.126641	0.0319302	-0.193205	0.282851	0.156806	-0.418168	0.142694	-0.440729	-0.00372801	0.0883771	-0.238229	-0.0635464	-0.330779	0.0941625	-0.590082	0.00759835	-0.213581	-0.208198	-0.564042	0.27788	-0.430681	-0.261006	-0.696411	-0.596049	-0.258692	-0.249878	-0.37731	0.0906911	-0.246424	0.069776	-0.164203	-0.204287
SLC22A5	0.1947	-0.00908788	0.516789	-0.670547	-0.410147	-0.286762	-0.616967	-0.412668	-0.529725	-0.787404	-0.229608	0.673929	-0.533041	-0.77284	-0.313287	-0.688626	0.375921	-0.525422	0.767286	0.503906	0.411896	0.726338	-0.436115	0.799592	-0.709662	0.629261	0.770002	0.325409	0.581117	0.362299	0.713441	-0.273628	0.776374	0.417247	0.603734	-0.0694766	0.895988	0.290197	-0.264384	-0.0779965	-0.031659	0.234397	0.410302	0.382103	0.753103	0.507189	0.746941	0.538392	0.441002
OGT	-0.153448	0.189408	0.407972	-0.316281	-0.0858378	0.0185007	-0.148365	0.00845305	-0.290884	-0.351795	-0.252184	0.437449	-0.404955	-0.467589	-0.410327	-0.414935	0.528575	-0.368141	0.396782	-0.0407416	0.641825	0.648472	0.0627315	0.336653	-0.444416	0.422994	0.643353	0.281419	0.464723	0.259365	0.309406	0.0910053	0.343402	0.274402	0.160106	-0.00305133	0.456713	0.306409	-0.389301	0.00333477	0.0279873	0.324378	0.142306	0.305631	0.229382	0.403492	0.325242	0.328335	0.283826
ZNF616	0.0685963	-0.0851241	-0.154022	0.165102	-0.403975	-0.265605	-0.303318	-0.491332	0.0552913	-0.175891	0.00415569	-0.353321	-0.0283969	-0.161162	0.126699	-0.0503204	-0.468185	0.0199863	-0.0438806	0.146286	-0.660244	-0.161823	-0.415962	0.0294948	-0.120476	0.0110726	-0.101946	-0.464984	-0.0592796	-0.376729	0.0278724	-0.508992	0.0885229	-0.194861	0.209353	-0.432594	0.0976287	-0.198199	0.427682	-0.215438	-0.277933	-0.367271	-0.0564265	-0.102856	0.139389	-0.167151	-0.0524991	-0.204838	-0.203266
NOS2	-0.347857	-0.166482	-0.577732	0.745888	0.270167	0.151165	0.59046	0.329559	0.446034	0.753586	0.0607289	-0.719798	0.457711	0.669313	0.209352	0.607919	-0.279994	0.474268	-0.639749	-0.36075	-0.532472	-0.606088	0.599543	-0.670706	0.680659	-0.396423	-0.516442	-0.211271	-0.337443	-0.2543	-0.581241	0.382908	-0.643466	-0.229739	-0.460973	0.128423	-0.781744	-0.112532	0.304061	0.257269	0.186468	-0.108405	-0.239919	-0.151225	-0.587337	-0.286459	-0.637213	-0.38538	-0.259124
HIC1	0.414244	0.0731534	-0.148621	-0.302895	-0.13425	-0.0682341	-0.282926	-0.221829	-0.198122	-0.267541	0.0638768	0.0564037	0.00344131	-0.12135	0.0535379	-0.012764	-0.42114	0.0792288	0.273013	0.54439	-0.428256	-0.0481175	-0.187834	0.266232	-0.0233073	0.190988	-0.0391364	-0.0328557	0.126363	0.202723	0.231708	-0.0726613	0.315701	0.0620769	0.437687	0.160465	0.295573	0.109442	0.255516	0.109479	0.0825292	-0.0868812	0.334886	0.17727	0.246221	0.119387	0.296313	0.139139	0.171948
HYOU1	-0.249792	0.0649826	-0.40427	0.475799	0.209748	0.0941159	0.368142	0.243646	0.0613347	0.469042	-0.131843	-0.330437	0.134103	0.341821	-0.143756	0.308232	0.00357267	0.0333219	-0.171944	-0.0158091	-0.230864	-0.187785	0.604009	-0.227133	0.34258	0.0545318	-0.103436	0.226041	0.115876	0.186343	-0.302496	0.650226	-0.249623	0.318799	0.00513772	0.517673	-0.40228	0.364135	0.483658	0.630893	0.578614	0.284885	0.2235	0.313173	-0.205552	0.196674	-0.158498	0.0785642	0.231789
EXOC6B	0.104306	-0.0501306	0.148683	-0.192921	-0.117812	-0.0415402	-0.210664	-0.0842544	-0.577814	-0.451226	-0.295515	0.523624	-0.519341	-0.48149	-0.363139	-0.566713	0.549168	-0.547276	0.383889	0.159519	0.539795	0.454296	0.0605866	0.451183	-0.454061	0.428991	0.456931	0.416158	0.456479	0.303171	0.278402	0.106346	0.225759	0.503111	0.167948	0.185724	0.409974	0.241226	-0.174431	0.0209043	0.148011	0.281314	0.307001	0.265281	0.351816	0.369864	0.471114	0.365189	0.318472
ZZZ3	-0.137581	-0.0983526	0.306055	-0.256721	-0.124096	0.0104591	-0.159147	-0.0409252	-0.300291	-0.379645	-0.334299	0.352328	-0.526793	-0.501383	-0.362565	-0.574954	0.449228	-0.395401	0.219013	-0.194115	0.554003	0.498868	-0.0763276	0.278195	-0.336131	0.306918	0.377771	0.193439	0.295069	0.0440956	0.2504	-0.103828	0.167886	0.18949	-0.05692	-0.172709	0.317774	0.0105067	-0.118365	-0.270952	-0.18763	0.16078	-0.0446211	0.0643613	0.204856	0.152014	0.222249	0.164874	0.0595151
ANKMY1	-0.093957	0.2205	0.21449	-0.300659	-0.271343	-0.239221	-0.285951	-0.20422	-0.272581	-0.304238	-0.317218	0.399511	-0.351094	-0.364649	-0.469526	-0.275218	0.508949	-0.260004	0.401366	0.134777	0.374197	0.431534	0.022464	0.226575	-0.237513	0.266448	0.679406	0.31301	0.364971	0.449136	0.2332	0.173326	0.439485	0.309886	0.332272	0.149411	0.419092	0.34659	-0.369708	0.290813	0.25862	0.345012	0.177822	0.384828	0.255011	0.431888	0.304061	0.325621	0.268725
BAZ1A	0.124019	0.0398884	0.498108	-0.657307	-0.211439	-0.0475192	-0.425836	-0.192465	-0.485051	-0.687875	-0.184748	0.687881	-0.482066	-0.662489	-0.267192	-0.64467	0.397181	-0.44928	0.656623	0.282973	0.558561	0.775329	-0.307535	0.684	-0.58273	0.585149	0.586432	0.310236	0.496149	0.306724	0.682913	-0.13046	0.611033	0.274782	0.409421	-0.0209374	0.766869	0.280626	-0.204015	-0.170133	-0.0944526	0.200781	0.297386	0.312126	0.551574	0.413489	0.631185	0.456121	0.341801
LOC100289341	0.310043	0.128968	0.2053	-0.341612	-0.261145	-0.101553	-0.513126	-0.35722	-0.360753	-0.630504	-0.10284	0.309084	-0.412086	-0.5968	-0.214749	-0.464504	-0.0645631	-0.418235	0.36356	0.311635	0.0821118	0.315639	-0.443107	0.447658	-0.597867	0.307621	0.254105	-0.101182	0.242068	-0.0572295	0.286948	-0.490176	0.333061	0.106763	0.266823	-0.290331	0.548635	-0.07315	-0.13605	-0.37353	-0.324436	-0.217642	0.164063	-0.0587585	0.373432	0.095483	0.371245	0.0985837	0.0914941
CCDC76	0.0694997	-0.135729	-0.196833	-0.349413	-0.0919643	-0.0641628	-0.182931	-0.102932	-0.103512	-0.248762	-0.0846345	-0.0938224	-0.147154	-0.165963	0.0485528	-0.232457	-0.417934	0.289746	-0.0373612	0.0181559	-0.242597	-0.146115	-0.269371	0.00452717	0.278817	-0.141217	-0.126584	-0.220766	-0.191354	-0.158025	0.152865	-0.375197	0.0581646	-0.304829	-0.0455357	-0.314146	0.142467	-0.356042	0.0201528	-0.348171	-0.30049	-0.459798	-0.174659	-0.280663	0.0538458	-0.27142	-0.0479085	-0.185009	-0.208271
GRIPAP1	0.101097	-0.273141	-0.036954	0.00580652	-0.043795	-0.215677	-0.0603859	0.0179473	-0.155863	0.104442	-0.257123	0.37954	-0.15127	-0.0210245	-0.230008	-0.183231	0.514827	-0.0819465	0.114491	0.0119887	0.373666	0.0495915	0.0714512	0.040081	0.01309	-0.0363828	0.116834	0.477131	-0.00766928	0.454286	0.122014	0.400726	0.0466485	0.31489	0.174511	0.481802	0.0231568	0.248222	-0.137936	0.41203	0.487704	0.347134	0.153408	0.260889	0.168425	0.182545	0.158865	0.265983	0.180547
GLT25D1	0.415729	-0.0501794	0.377426	-0.744471	-0.30637	-0.253813	-0.637881	-0.38147	-0.473083	-0.73369	-0.0980283	0.643073	-0.388131	-0.613017	-0.1635	-0.563056	0.158469	-0.397523	0.619787	0.534363	0.228076	0.433306	-0.594208	0.67918	-0.522326	0.410505	0.399556	0.230837	0.303813	0.330685	0.596628	-0.380199	0.64101	0.244356	0.482214	-0.0554447	0.737326	0.0507227	-0.15842	-0.211146	-0.145367	0.0256432	0.318012	0.148844	0.642535	0.246535	0.662763	0.368838	0.240933
LOC391764	-0.122352	-0.191322	-0.279049	0.512769	0.0482601	-0.0103339	0.151067	0.0559815	0.0640309	0.252095	-0.251754	-0.251317	-0.0155482	0.0342772	-0.184544	0.171459	-0.192868	-0.107933	0.0138198	0.178076	-0.298364	-0.00674324	0.361159	0.0128267	0.112613	0.170297	-0.0445062	0.0576818	0.160955	0.0335818	0.01613	0.352756	-0.0492736	0.19924	0.169033	0.298424	-0.16205	0.362299	0.113452	0.431571	0.336324	0.167406	0.298467	0.191791	-0.0081768	0.172871	-0.0290855	0.0986499	0.214272
NAPG	0.477061	0.00942279	0.322077	-0.561304	-0.248105	-0.0940473	-0.50276	-0.369148	-0.186194	-0.558777	0.156301	0.353588	-0.0920204	-0.374855	0.174471	-0.289826	-0.232605	-0.155552	0.401078	0.417743	-0.0726633	0.234827	-0.686937	0.490015	-0.439318	0.240629	0.0466931	-0.12434	0.0676454	-0.00247713	0.493316	-0.528794	0.464087	-0.0878364	0.409401	-0.248812	0.542166	-0.0936209	0.109225	-0.377676	-0.352875	-0.166714	0.134356	-0.039448	0.449347	-0.00404127	0.421045	0.120478	0.0194519
	-0.089644	0.0350167	-0.357611	0.565628	0.362823	0.249387	0.594714	0.364311	0.542562	0.734088	0.231754	-0.659888	0.552252	0.702511	0.26965	0.689376	-0.395892	0.406899	-0.496412	-0.169744	-0.590071	-0.570676	0.478181	-0.535401	0.575526	-0.337978	-0.537757	-0.175711	-0.282581	-0.136885	-0.527384	0.405963	-0.485266	-0.134979	-0.242991	0.250801	-0.697671	-0.00642608	0.443022	0.366541	0.256363	-0.0218275	-0.106693	-0.0551796	-0.491786	-0.202435	-0.510078	-0.268904	-0.157229
TMC8	0.0197505	-0.0433218	-0.440284	0.0792464	0.0681536	-0.0920753	0.182876	0.10845	-0.0546341	0.432685	0.0231549	-0.121476	0.126181	0.256046	-0.0125957	0.212984	-0.115913	0.100325	-0.142123	0.0957214	-0.127901	-0.399034	0.477319	-0.196067	0.230494	-0.153902	-0.112139	0.154201	-0.0711232	0.266012	-0.263777	0.295897	-0.275957	0.0829132	-0.0758671	0.345195	-0.224928	0.0528327	-0.0386742	0.279286	0.319202	-0.0254185	0.0717917	0.0231943	-0.19921	-0.00575326	-0.123172	-0.0476075	0.0725248
SSPN	-0.0430227	-0.0517168	-0.125602	0.31858	-0.139571	0.045221	-0.000978795	-0.181022	0.0709256	-0.0771043	0.0261395	-0.412272	-0.0283589	-0.095756	0.117313	-0.0525777	-0.399798	-0.0299252	-0.175218	-0.140968	-0.416565	-0.0489999	-0.135223	-0.0476404	-0.0676045	0.0555553	-0.216851	-0.465613	-0.0188774	-0.524847	-0.0757105	-0.386057	-0.138774	-0.245321	-0.118467	-0.469744	-0.07606	-0.21035	0.381511	-0.381334	-0.41667	-0.304718	-0.167946	-0.185813	-0.0977766	-0.215941	-0.175394	-0.277034	-0.242483
ACOX2	0.259748	0.309375	-0.229998	-0.0432464	-0.116996	0.0775771	-0.132419	-0.234769	0.0502171	-0.0514985	0.135986	-0.206275	0.0469642	0.0134544	0.132134	0.0431309	-0.515391	0.0455004	-0.118139	0.0253614	-0.518437	-0.285148	-0.260039	-0.128748	-0.0877023	-0.151959	-0.318225	-0.448966	-0.22032	-0.232054	-0.112699	-0.284757	-0.100704	-0.283449	0.158424	-0.216809	0.00689507	-0.196303	0.487924	-0.193499	-0.204374	-0.413492	-0.147139	-0.201962	-0.10377	-0.28075	-0.144172	-0.325637	-0.281883
LOC100131283	-0.14371	0.119934	0.186368	-0.426381	0.11106	0.179212	-0.0260437	0.110497	-0.29833	-0.295396	0.0470993	0.278855	-0.0105918	-0.18611	0.0271079	-0.0709454	0.0556979	-0.0703274	0.43718	0.311069	0.0111819	0.465962	0.121054	0.406826	-0.203873	0.495646	0.427119	0.0982976	0.426329	0.252613	0.402321	0.168301	0.336869	0.0679422	0.277232	0.125851	0.460148	0.369361	-0.283623	0.0545487	0.0488429	-0.000628778	0.397193	0.288302	0.180759	0.366443	0.369999	0.276304	0.333286
LILRB1	0.287792	-0.0565026	0.590873	-0.741226	-0.0844576	-0.112993	-0.438324	-0.143397	-0.197293	-0.60733	0.0817987	0.604969	-0.104646	-0.393711	-0.0110957	-0.240339	0.156921	-0.161889	0.673055	0.637707	0.190568	0.540054	-0.460456	0.675423	-0.361559	0.450729	0.435952	0.278126	0.347581	0.370036	0.667179	-0.180215	0.748597	0.206067	0.465533	0.0687187	0.679264	0.204814	-0.368743	-0.0411503	-0.0707115	0.2142	0.427764	0.245443	0.59219	0.372018	0.636834	0.48794	0.380378
APH1A	0.332482	-0.208783	0.219829	-0.588915	-0.219872	-0.206714	-0.531103	-0.294594	-0.28327	-0.59979	-0.0328511	0.39591	-0.255601	-0.411512	0.0311556	-0.41268	-0.0669263	-0.0310425	0.291661	0.276968	0.119049	0.166288	-0.679881	0.385571	-0.158728	0.0800252	0.0545539	0.0107381	-0.0350073	0.0241705	0.419369	-0.518949	0.389744	-0.0773834	0.162402	-0.242852	0.449296	-0.264025	-0.139768	-0.417418	-0.341769	-0.203482	0.0447091	-0.152734	0.406008	-0.0844605	0.360698	0.111859	-0.034038
STAP2	-0.222995	-0.0825799	-0.0775777	0.33231	-0.00545747	0.0187068	0.194769	0.0721398	-0.0408454	0.0359554	-0.0735701	-0.21983	-0.114719	-0.0283298	-0.116413	-0.128971	0.158545	-0.0865244	-0.0696121	-0.132957	-0.00403025	0.144284	0.293263	-0.00592467	0.0744334	0.196538	0.035326	0.0669595	0.246679	-0.124914	-0.0701481	0.12942	-0.0736395	0.173179	-0.174709	-0.0175724	-0.118198	0.0944886	0.286936	0.0384776	0.0310185	0.163814	0.034244	0.209588	-0.0564912	0.142365	-0.0399803	0.0685348	0.0881788
SERPINB7	-0.146727	0.0629667	-0.521481	0.391192	0.289532	0.222872	0.439396	0.294084	0.242134	0.482665	0.0279808	-0.700588	0.245767	0.393576	0.123921	0.411348	-0.543521	0.315254	-0.5357	-0.289276	-0.664774	-0.571746	0.307762	-0.500432	0.525456	-0.308111	-0.432484	-0.35034	-0.218925	-0.229224	-0.557853	0.10913	-0.505954	-0.241049	-0.28102	-0.0239356	-0.540863	-0.228006	0.316737	0.100444	0.0380253	-0.463	-0.14813	-0.233898	-0.491741	-0.333124	-0.493324	-0.412026	-0.314457
SOS1	-0.0773721	-0.0662381	-0.0752537	-0.0817712	0.297417	0.357987	0.204455	0.352401	-0.194003	-0.0465571	-0.147299	-0.0476823	-0.189589	-0.0948908	-0.0509159	-0.171623	-0.0899071	-0.108037	-0.139782	-0.239682	0.188013	-0.0393401	0.19499	-0.0116906	0.0275007	0.0109064	-0.0258722	-0.0160376	0.0648158	-0.0903497	-0.158986	0.0500746	-0.264233	-0.00258794	-0.274256	-0.0410916	-0.0622703	-0.166533	-0.228864	-0.201493	-0.0963089	-0.268111	-0.00868252	-0.183476	-0.15291	-0.111616	-0.0279714	-0.0842478	-0.0349711
GNL1	-0.43808	0.000369335	0.130854	0.0517308	0.203951	0.0506076	0.146512	0.280058	0.0439583	0.113597	-0.114296	0.118252	-0.0273855	0.0270783	-0.177489	0.0683257	0.367794	0.0129271	-0.0223581	-0.212024	0.390483	0.156273	0.266405	-0.122072	0.025327	-0.0456255	0.276552	0.129225	0.0268838	0.0597885	-0.0759031	0.222131	-0.0754232	-0.00413929	-0.237028	0.0395427	-0.0620732	0.0947088	-0.704836	0.0930068	0.0789804	0.157512	-0.0249836	-0.0226964	-0.1636	0.0883767	-0.0960364	0.0336644	0.0894196
SMC1B	-0.372864	0.122339	-0.321956	0.213852	-0.203806	-0.113498	-0.104176	-0.208132	-0.193273	0.0402733	-0.246684	-0.167727	-0.237916	-0.167311	-0.196549	-0.0826346	-0.0719944	-0.360974	-0.166605	-0.201953	-0.109564	-0.0631766	0.0421422	-0.134649	-0.122911	0.030529	0.0209568	-0.191838	0.0171889	-0.168984	-0.196445	-0.159462	-0.182663	-0.078411	-0.0913179	-0.222707	-0.0952231	-0.0888745	0.204448	-0.116433	-0.131247	-0.242906	-0.132336	-0.160823	-0.140231	-0.143491	-0.135102	-0.259475	-0.210826
ADCY9	-0.0782137	0.189836	0.485636	-0.592553	0.0885856	0.263765	-0.124179	0.0909569	-0.283466	-0.595239	-0.0564697	0.337935	-0.324719	-0.492726	-0.189134	-0.396535	0.156948	-0.322995	0.501458	0.237627	0.120758	0.655889	-0.0872518	0.539042	-0.439045	0.606996	0.526224	0.0597675	0.56061	0.124506	0.437559	-0.0843643	0.458271	0.181375	0.221773	-0.12941	0.605707	0.188402	-0.168358	-0.202722	-0.206356	0.0108098	0.309738	0.217264	0.308658	0.356354	0.434881	0.288663	0.270747
UBR1	-0.235058	0.187547	0.333075	-0.264588	0.0742814	0.24365	-0.00605768	0.14101	-0.258492	-0.405127	-0.23317	0.183657	-0.460687	-0.493096	-0.355076	-0.468854	0.245607	-0.351071	0.242449	-0.163049	0.363476	0.555234	0.0745706	0.27955	-0.390239	0.411509	0.476226	0.011579	0.436601	-0.0536083	0.191831	-0.0834204	0.16914	0.136466	-0.030823	-0.256098	0.372091	0.0860128	-0.250779	-0.260142	-0.231652	0.0358155	0.0522497	0.0802374	0.0964457	0.213184	0.179903	0.115891	0.131153
ZNF259P1	0.431877	-0.0244777	0.305384	-0.553213	-0.0708675	0.0141985	-0.380041	-0.195177	-0.141164	-0.524753	0.164911	0.304465	-0.0340864	-0.302329	0.164959	-0.214495	-0.260391	-0.0688061	0.423713	0.503306	-0.228674	0.233773	-0.561036	0.500287	-0.330264	0.29475	0.0368076	-0.0858117	0.12905	0.0568596	0.498085	-0.362812	0.468684	-0.0288454	0.42132	-0.114189	0.515717	-0.0118276	0.0750318	-0.241172	-0.241284	-0.154812	0.275317	0.0313577	0.430795	0.0653978	0.42774	0.175769	0.115106
ELANE	-0.0562261	-0.0198967	-0.614623	0.812122	0.0697341	0.0397359	0.391805	0.0572447	0.395003	0.665989	0.0884688	-0.684757	0.339594	0.562399	0.2117	0.457685	-0.359606	0.220218	-0.690202	-0.392283	-0.5155	-0.739278	0.294382	-0.670585	0.4339	-0.52723	-0.66322	-0.341864	-0.475404	-0.392189	-0.651822	0.103233	-0.676904	-0.249276	-0.366181	-0.028571	-0.776064	-0.259628	0.551221	0.11295	0.0719467	-0.199608	-0.371005	-0.289359	-0.536538	-0.449637	-0.641389	-0.515895	-0.41209
RSF1	-0.103083	-0.112371	0.204564	-0.171247	-0.085247	-0.0231169	-0.225505	-0.0836543	-0.226973	-0.400835	-0.204299	0.133145	-0.355107	-0.478943	-0.192671	-0.398368	0.00906656	-0.315403	0.18845	-0.0288139	0.177385	0.339671	-0.226111	0.289459	-0.326268	0.256154	0.266638	-0.120945	0.200961	-0.186022	0.231591	-0.375844	0.170534	-0.0570226	-0.0419191	-0.403496	0.31445	-0.101746	-0.382439	-0.411561	-0.395096	-0.15797	0.0129481	-0.134485	0.154939	0.0047403	0.169769	0.0070418	0.006968
LOC79015	-0.0370012	-0.150461	-0.684001	0.933658	0.0531427	-0.0152658	0.341473	0.0550902	0.282185	0.542325	-0.125195	-0.668496	0.163319	0.392724	0.0125429	0.310893	-0.301225	0.189848	-0.629773	-0.381552	-0.526654	-0.615203	0.30381	-0.604211	0.447078	-0.419997	-0.576166	-0.308279	-0.365881	-0.378728	-0.559452	0.128211	-0.60689	-0.172392	-0.323651	-0.0238434	-0.711754	-0.18493	0.416134	0.159419	0.101356	-0.144252	-0.269411	-0.227981	-0.479351	-0.375051	-0.594042	-0.456729	-0.349995
SMCR7L	0.300725	-0.015735	0.433936	-0.642007	-0.293913	-0.155279	-0.55147	-0.360777	-0.293112	-0.704929	-0.0306626	0.421443	-0.392898	-0.616488	-0.0986215	-0.570095	0.0176179	-0.336662	0.417574	0.253356	0.166465	0.377722	-0.653788	0.514951	-0.537785	0.280565	0.283462	-0.0751322	0.179347	-0.0360192	0.445192	-0.640019	0.46731	-0.00934093	0.222752	-0.433852	0.625495	-0.209185	-0.153625	-0.547145	-0.491101	-0.173033	0.0330523	-0.098524	0.452785	0.0232561	0.418481	0.119392	-0.000265464
DHRS4L2	0.273238	0.00552223	-0.0522946	-0.121316	0.0125233	0.0373196	-0.0897499	-0.107748	0.228855	0.0760743	0.203914	-0.100604	0.327333	0.199877	0.304205	0.320568	-0.482194	0.254791	-0.00299569	0.229808	-0.548533	-0.262308	-0.289357	-0.0439264	0.0768691	-0.136388	-0.290785	-0.282673	-0.259692	-0.0288959	0.0503045	-0.0943374	0.0435101	-0.277312	0.25345	0.0188714	-0.00884108	-0.0476322	0.195015	0.0249078	-0.0420319	-0.23042	0.0359421	-0.115861	-0.00873772	-0.178594	-0.0519619	-0.140262	-0.131723
ZSCAN1	-0.119294	-0.112208	-0.796278	0.671082	-0.034195	-0.0330701	0.22243	-0.0379351	0.202396	0.433336	-0.102975	-0.697367	0.215682	0.411299	0.12776	0.4204	-0.547754	0.566994	-0.669425	-0.394357	-0.597106	-0.681867	0.201999	-0.69463	0.71484	-0.541172	-0.59797	-0.45995	-0.508759	-0.412921	-0.53168	-0.0340734	-0.580392	-0.454037	-0.388616	-0.158856	-0.641217	-0.350445	0.305356	-0.0325757	-0.0794506	-0.382078	-0.411367	-0.389493	-0.549885	-0.508698	-0.644635	-0.572635	-0.505208
GNPTAB	-0.192176	0.154669	0.457802	-0.389606	-0.00150258	0.042775	-0.0946018	0.112713	-0.308697	-0.342651	-0.233467	0.560824	-0.381822	-0.403099	-0.412252	-0.376973	0.69752	-0.377524	0.425647	0.00391786	0.786604	0.679638	0.15512	0.356439	-0.36006	0.418327	0.680084	0.455415	0.489975	0.389216	0.315363	0.219901	0.370375	0.358545	0.0848309	0.137469	0.430868	0.330694	-0.519846	0.0770865	0.109069	0.429017	0.186317	0.332973	0.234231	0.467632	0.374945	0.416221	0.35316
RGS5	-0.298495	0.0773776	-0.0290477	0.286956	-0.00559271	0.169337	0.168315	0.0498629	0.054859	0.0191003	-0.140311	-0.345054	-0.205184	-0.149128	-0.110909	-0.162614	-0.08977	-0.155187	-0.227203	-0.411114	-0.0283975	0.0338909	0.143466	-0.146987	-0.154926	0.0207292	0.0684454	-0.317866	0.0779556	-0.43963	-0.227748	-0.182186	-0.263852	-0.103951	-0.255531	-0.426365	-0.0999264	-0.165392	0.0658171	-0.281514	-0.273546	-0.215096	-0.238136	-0.168202	-0.199199	-0.124651	-0.261337	-0.248953	-0.167978
ESR1	0.205011	0.0115608	0.394643	-0.256771	-0.105191	0.171359	-0.0974564	-0.068487	-0.0744096	-0.36645	-0.103695	0.201717	-0.307204	-0.410857	-0.140525	-0.412912	0.0982283	-0.385522	0.297013	0.0514903	0.187151	0.476362	-0.149211	0.390594	-0.40912	0.407362	0.208899	0.0357918	0.356764	-0.00399338	0.347343	-0.117212	0.286457	0.146443	0.186156	-0.135312	0.369874	0.0931639	0.23007	-0.219789	-0.200471	0.0567715	0.0764464	0.165551	0.271752	0.191843	0.270274	0.197273	0.0860017
COL15A1	-0.163206	-0.104702	0.406805	-0.232416	0.242613	0.348064	0.180921	0.326504	-0.0430558	-0.196969	-0.129344	0.198898	-0.251881	-0.272549	-0.13569	-0.312266	0.281625	-0.233416	0.117098	-0.221185	0.41109	0.443812	0.111662	0.213778	-0.235736	0.269154	0.252229	0.0905431	0.259485	-0.0565965	0.17904	0.00715735	0.0108846	0.0686054	-0.204207	-0.150766	0.19439	-0.0247811	-0.293172	-0.300423	-0.235624	-0.0390233	-0.0244086	-0.067698	0.0492728	0.0940921	0.0838318	0.0977856	0.0384966
MYO18B	0.0305221	-0.0240176	-0.668156	0.895788	0.0334661	-0.0521304	0.367103	0.0483287	0.323822	0.610286	-0.0523628	-0.707719	0.206063	0.44578	-0.00414373	0.365315	-0.313379	0.187319	-0.661952	-0.410097	-0.424207	-0.670459	0.369354	-0.656389	0.502183	-0.478198	-0.573574	-0.278092	-0.380832	-0.349997	-0.662937	0.0956721	-0.620276	-0.174952	-0.416815	-0.0544312	-0.77361	-0.231274	0.404552	0.128009	0.0601616	-0.073339	-0.362442	-0.247174	-0.555802	-0.382914	-0.640624	-0.474441	-0.360859
ERVFRD-1	-0.0636053	0.146035	-0.301509	0.273817	0.229414	0.0678795	0.449773	0.281945	0.219588	0.592952	0.260706	-0.415774	0.401905	0.508763	0.131732	0.517794	-0.210845	0.258178	-0.225094	0.0822634	-0.279754	-0.408528	0.639837	-0.285186	0.38192	-0.14207	-0.15827	0.0960037	0.0186685	0.164327	-0.433029	0.41837	-0.276787	0.107141	-0.141663	0.369661	-0.399097	0.144613	0.0893664	0.427817	0.36783	0.0979013	0.0995462	0.175835	-0.322594	0.0914801	-0.216026	-0.00883682	0.153526
COL10A1	-0.210524	-0.0913646	-0.611918	0.888317	0.183609	0.0679562	0.503852	0.219462	0.413966	0.729964	-0.0342956	-0.683111	0.331667	0.590704	0.0809043	0.510834	-0.225561	0.338544	-0.669876	-0.451304	-0.428616	-0.614726	0.472172	-0.708589	0.60866	-0.480552	-0.561327	-0.22068	-0.401633	-0.28654	-0.625487	0.337509	-0.655052	-0.199103	-0.406877	0.114903	-0.815831	-0.105348	0.347167	0.286659	0.21459	-0.0606618	-0.295895	-0.171969	-0.591133	-0.329517	-0.663631	-0.418064	-0.31316
ZP2	0.0298385	-0.46665	-0.483052	0.556575	0.0344302	-0.127363	0.331682	0.105324	0.299546	0.601416	-0.118822	-0.551777	0.264316	0.431265	0.0962035	0.348545	-0.212502	0.224897	-0.478264	-0.184567	-0.448786	-0.601448	0.324298	-0.420809	0.581035	-0.319927	-0.408039	-0.00405703	-0.248635	-0.0221776	-0.452813	0.238134	-0.431935	-0.0209826	-0.275756	0.17717	-0.619575	-0.16471	0.30213	0.265187	0.227012	-0.0791775	-0.135227	-0.0758564	-0.29052	-0.21914	-0.390392	-0.20166	-0.203597
PPBP	0.196347	0.317637	-0.0407214	-0.106642	0.151637	0.183919	0.0416538	0.0387377	0.185091	0.0332492	0.360778	-0.246923	0.122493	0.0274875	0.191901	0.0349975	-0.530294	-0.0438997	-0.166576	-0.0647794	-0.407131	-0.230609	-0.207352	-0.106408	-0.176711	-0.123788	-0.383193	-0.510759	-0.209416	-0.396249	-0.172865	-0.456139	-0.179218	-0.407121	-0.153363	-0.437724	-0.0602945	-0.35097	0.211774	-0.476599	-0.505713	-0.463008	-0.210631	-0.379428	-0.256882	-0.374264	-0.233801	-0.408567	-0.287097
PRDX4	-0.0962192	-0.0349659	-0.517183	0.525958	-0.171581	-0.174026	0.081646	-0.150059	0.00597436	0.197085	-0.208211	-0.449847	-0.236725	0.0249769	-0.209984	-0.175191	-0.0913327	-0.0668106	-0.453076	-0.358813	-0.28324	-0.451933	0.13392	-0.404157	0.191237	-0.327921	-0.302167	-0.210652	-0.220314	-0.331411	-0.462867	-0.156263	-0.432621	-0.0151311	-0.304041	-0.229284	-0.392334	-0.336176	0.447644	-0.0851567	-0.053534	-0.201333	-0.345295	-0.216642	-0.248006	-0.316923	-0.392627	-0.38017	-0.326851
IPW	-0.478514	0.0562866	-0.218273	0.439695	0.0965867	0.0939113	0.378559	0.244219	0.0554661	0.36047	-0.219541	-0.22216	-0.0941213	0.165224	-0.251694	0.0579872	0.346983	-0.000199157	-0.325256	-0.524488	0.291518	-0.022155	0.579208	-0.395298	0.268283	-0.127974	0.0505607	0.10432	0.0210905	-0.0458345	-0.378584	0.391131	-0.379992	0.0520193	-0.420557	0.0880601	-0.387217	0.0613203	-0.0407636	0.164025	0.17324	0.166309	-0.233579	0.0532464	-0.396069	0.0179233	-0.342139	-0.112322	-0.0780679
PRB3	-0.112	-0.153303	-0.697958	0.876376	0.00897081	-0.0733323	0.367696	0.0273652	0.342396	0.64877	-0.0908285	-0.726675	0.243546	0.496228	0.0619242	0.40784	-0.333137	0.286037	-0.63103	-0.344336	-0.566883	-0.663339	0.360349	-0.640423	0.600799	-0.462496	-0.565662	-0.248114	-0.387541	-0.296062	-0.581407	0.226216	-0.587864	-0.163019	-0.294843	0.0761772	-0.74737	-0.136958	0.521123	0.27759	0.214836	-0.149861	-0.26911	-0.151493	-0.480139	-0.331732	-0.607839	-0.407113	-0.320967
FXR1	-0.0984525	-0.195545	0.139776	-0.109112	0.00427258	0.0507303	-0.117351	-0.0618982	0.186322	-0.116531	0.110674	-0.162869	0.0890527	-0.0198072	0.235845	0.120394	-0.391423	0.0646274	-0.0881079	0.0396402	-0.234552	-0.11239	-0.313015	0.00739919	0.0388661	-0.0921846	-0.182401	-0.344041	-0.185623	-0.368725	-0.0129074	-0.406496	-0.0225266	-0.330248	-0.203121	-0.38229	-0.0375837	-0.349822	-0.125348	-0.424732	-0.456064	-0.328043	-0.131547	-0.372831	-0.0426086	-0.279655	-0.0792272	-0.195945	-0.218834
TSHB	-0.171641	0.0197722	-0.43086	0.779905	0.336099	0.228267	0.636042	0.342727	0.546073	0.815352	0.203866	-0.755035	0.521594	0.710291	0.295284	0.668025	-0.372874	0.3515	-0.692114	-0.431837	-0.517001	-0.684896	0.441011	-0.692273	0.515512	-0.509127	-0.597495	-0.326568	-0.419717	-0.344322	-0.70525	0.260111	-0.700332	-0.259659	-0.40876	0.0538957	-0.828401	-0.163864	0.302619	0.215158	0.132049	-0.176129	-0.297056	-0.252138	-0.62764	-0.381031	-0.675472	-0.460794	-0.341153
VPS26A	0.104533	0.107932	0.396782	-0.54945	-0.0733705	0.185616	-0.219239	-0.0499679	-0.322185	-0.579311	-0.14389	0.276175	-0.438437	-0.526569	-0.181619	-0.517679	0.105889	-0.391875	0.271049	-0.0180689	0.300748	0.418998	-0.26746	0.397313	-0.409542	0.370962	0.335671	0.0102856	0.360293	-0.000939931	0.221833	-0.31946	0.272887	0.118198	0.0364556	-0.301902	0.444913	-0.134264	0.000365089	-0.438025	-0.370524	-0.0873801	0.0201492	0.00348023	0.248278	0.102631	0.330671	0.124374	0.0252444
C14orf142	0.357085	0.0562759	0.0802005	-0.0933989	-0.181669	0.058317	-0.200455	-0.297992	0.0917114	-0.213394	0.252713	-0.150901	0.0752555	-0.0739015	0.321773	-0.0507601	-0.46507	-0.0460067	-0.0636293	0.0512345	-0.37861	-0.143258	-0.510365	0.0745196	-0.227851	-0.0439878	-0.339574	-0.441905	-0.164302	-0.387644	0.0195316	-0.554171	0.00324135	-0.28027	0.0655781	-0.421681	0.0763708	-0.341874	0.501925	-0.484508	-0.476186	-0.381792	-0.178423	-0.255494	0.0675515	-0.301414	-0.00715662	-0.239665	-0.302015
MFAP2	-0.119959	-0.180631	-0.633883	0.950526	0.0521105	-0.027397	0.40212	0.0854987	0.345674	0.612348	-0.09953	-0.670559	0.20838	0.46628	0.0422748	0.364761	-0.205555	0.245154	-0.669703	-0.45303	-0.407882	-0.600238	0.365383	-0.657978	0.542421	-0.479539	-0.562852	-0.248714	-0.394711	-0.3717	-0.59295	0.180665	-0.63348	-0.183066	-0.421462	-0.00432564	-0.773868	-0.195194	0.359447	0.168245	0.115336	-0.105384	-0.339275	-0.228012	-0.519628	-0.365693	-0.639198	-0.435556	-0.364341
KCNS3	0.252739	-0.0559573	0.179452	-0.148302	-0.169676	0.0317525	-0.173328	-0.259258	0.0666586	-0.235568	0.224609	0.0147659	0.180674	-0.0388098	0.342216	0.0557935	-0.277519	0.0087436	0.20262	0.298882	-0.398191	0.142508	-0.390342	0.27381	-0.157184	0.21857	-0.110324	-0.213304	0.0657737	-0.100916	0.327927	-0.217289	0.275629	-0.143085	0.321734	-0.108949	0.2358	0.048717	0.416944	-0.145432	-0.19079	-0.160054	0.128428	0.0862978	0.232349	0.0227395	0.203209	0.0603158	-0.0412193
EBLN2	-0.0727365	0.0637704	0.316718	-0.309999	-0.192987	-0.280156	-0.279828	-0.15613	-0.0836012	-0.104964	-0.103819	0.528916	-0.0162008	-0.11141	-0.182531	-0.00649975	0.506617	-0.106619	0.421416	0.238335	0.461477	0.398185	-0.0932904	0.231144	-0.158179	0.177033	0.474485	0.416923	0.16415	0.521094	0.373211	0.268498	0.474895	0.194612	0.37898	0.327344	0.322574	0.431484	-0.391085	0.385986	0.336443	0.482617	0.213861	0.387305	0.288015	0.390166	0.333179	0.399676	0.310917
RAB21	0.202159	-0.152715	0.396808	-0.61645	-0.297149	-0.223528	-0.565379	-0.372773	-0.282405	-0.653668	0.0138233	0.415525	-0.261001	-0.500121	0.0216387	-0.431057	-0.0303584	-0.240999	0.487423	0.4586	0.0946622	0.368919	-0.616321	0.585417	-0.392016	0.321098	0.264868	0.0479748	0.194079	0.0438154	0.539674	-0.500093	0.555634	0.0594213	0.314076	-0.245704	0.606511	-0.0760263	-0.107407	-0.35561	-0.315969	-0.0866864	0.201095	0.0241216	0.55243	0.124201	0.514856	0.262624	0.158794
CDK9	-0.0373328	-0.109199	0.326576	-0.274923	-0.0647315	-0.234559	-0.235255	-0.0313851	-0.184516	-0.255101	-0.143444	0.577838	-0.122068	-0.179147	-0.228802	-0.110096	0.610529	-0.0632643	0.452316	0.337318	0.436723	0.418473	-0.0334541	0.318536	-0.154746	0.237492	0.534089	0.492058	0.264949	0.502439	0.391999	0.268416	0.475496	0.351305	0.29795	0.351303	0.361873	0.38062	-0.595443	0.368361	0.344973	0.540426	0.353041	0.363172	0.35959	0.446729	0.399867	0.473658	0.412466
NCL	0.40893	-0.00631544	0.522553	-0.757402	-0.145588	-0.048908	-0.436657	-0.215011	-0.294242	-0.681854	0.114797	0.5249	-0.18106	-0.465368	0.0307997	-0.384013	0.0434162	-0.252524	0.613617	0.562197	0.113182	0.484994	-0.492868	0.695099	-0.455795	0.478041	0.345421	0.156528	0.365246	0.241187	0.607293	-0.346424	0.652374	0.174701	0.412883	-0.0884566	0.699232	0.068024	-0.110392	-0.258735	-0.238265	0.0496816	0.330749	0.1721	0.574038	0.278556	0.624201	0.379167	0.272088
ASS1	0.0921624	-0.258419	0.123995	-0.0517337	0.048848	-0.00711173	0.164451	0.101432	0.114325	0.226305	0.0694647	-0.0908221	0.0768865	0.13205	0.159185	0.0243115	0.0684377	-0.106006	-0.249118	-0.276776	0.128187	-0.285869	-0.0313602	-0.111149	0.0419974	-0.203665	-0.10495	0.0207918	-0.133024	-0.0406997	-0.307839	-0.153661	-0.256659	-0.0368071	-0.340806	-0.144513	-0.244598	-0.344736	-0.0662411	-0.229181	-0.178383	-0.0921475	-0.253607	-0.223225	-0.133851	-0.219393	-0.12828	-0.139057	-0.210619
KYNU	0.410441	0.04158	0.311285	-0.503398	-0.0774539	0.0461006	-0.313815	-0.190936	-0.167062	-0.505512	0.233708	0.256117	0.0202989	-0.260434	0.232239	-0.156167	-0.259953	-0.0908424	0.432871	0.523837	-0.243582	0.270754	-0.487609	0.528068	-0.340676	0.370119	0.0750962	-0.0748844	0.227813	0.0629184	0.481625	-0.324147	0.485226	0.0143252	0.444602	-0.0887466	0.509438	0.0590267	0.158536	-0.194149	-0.209105	-0.109538	0.323915	0.119065	0.423981	0.135888	0.459641	0.214535	0.157591
OR3A2	-0.131265	0.30912	0.22006	0.345248	0.648235	0.615024	0.736033	0.596728	0.701728	0.635323	0.603908	-0.489365	0.693258	0.746617	0.537665	0.716204	-0.22057	0.273588	-0.524105	-0.430515	-0.271989	-0.394578	0.223568	-0.498005	0.194382	-0.402332	-0.533795	-0.349714	-0.354976	-0.382467	-0.605473	0.175629	-0.569985	-0.302972	-0.437828	-0.0297817	-0.637195	-0.192074	0.166496	-0.0311536	-0.100866	-0.184665	-0.285497	-0.294865	-0.575545	-0.333899	-0.522718	-0.364632	-0.308548
MGC13053	0.232541	0.336992	0.342562	-0.536373	-0.329468	-0.232284	-0.507838	-0.339891	-0.460075	-0.536078	-0.0496051	0.690597	-0.384357	-0.52003	-0.279776	-0.510875	0.50592	-0.461096	0.467293	0.176055	0.662121	0.473735	-0.319109	0.413404	-0.670498	0.276636	0.517859	0.254087	0.271289	0.309599	0.35564	-0.258469	0.43354	0.216881	0.294561	-0.0878112	0.60859	0.113616	-0.314529	-0.183836	-0.0978552	0.199453	0.0747765	0.16174	0.380263	0.264065	0.457514	0.256531	0.184186
FTL	0.254439	-0.024857	0.0939089	-0.0256619	0.0108296	-0.0872734	-0.0784983	-0.0631912	0.207611	0.023496	0.425297	0.0078311	0.390499	0.272708	0.421789	0.343092	-0.194368	0.326252	-0.102365	0.153277	0.0414197	-0.208938	-0.287165	-0.0650612	0.184208	-0.267851	-0.33655	-0.0830851	-0.308616	-0.144696	-0.0132678	-0.28765	0.0202669	-0.253861	-0.167568	-0.0962243	-0.133251	-0.251618	-0.125278	-0.214484	-0.233863	-0.0475847	-0.131373	-0.237481	-0.034784	-0.212588	-0.0373186	-0.0686725	-0.136649
CCDC130	0.241025	0.0887134	0.356114	-0.557804	-0.350984	-0.416623	-0.560624	-0.362858	-0.314226	-0.441047	-0.0950787	0.739942	-0.218621	-0.381432	-0.241818	-0.330135	0.511732	-0.210559	0.609221	0.431837	0.486016	0.48782	-0.387722	0.46368	-0.377745	0.272202	0.526055	0.439431	0.229093	0.566643	0.574438	0.00231939	0.673547	0.270123	0.556211	0.23402	0.616555	0.353305	-0.326822	0.218189	0.228161	0.393083	0.288826	0.396157	0.534236	0.413153	0.550078	0.475872	0.346944
RELA	0.304765	-0.00674021	0.318439	-0.590862	-0.218501	-0.2157	-0.559114	-0.321396	-0.289851	-0.626728	0.0790564	0.440129	-0.245049	-0.46908	-0.0079773	-0.3907	-0.0529292	-0.180492	0.382632	0.370952	0.141968	0.228454	-0.627861	0.442606	-0.422206	0.158617	0.18056	-0.0552897	0.0480696	-0.00868264	0.409602	-0.624627	0.441155	-0.0592283	0.193728	-0.349409	0.535828	-0.215542	-0.33817	-0.47013	-0.43376	-0.0904017	0.0756774	-0.166045	0.400048	-0.0317719	0.397271	0.0914018	0.0320922
WASH3P	0.289123	-0.043189	-0.0988761	-0.254696	-0.353657	-0.311439	-0.548012	-0.508588	-0.193115	-0.340055	-0.00397357	0.140094	-0.106527	-0.258158	0.079551	-0.217248	-0.330249	-0.0426343	0.186491	0.319569	-0.380038	-0.10794	-0.64173	0.201647	-0.266574	-0.00978179	-0.0925602	-0.244904	-0.176311	-0.0690435	0.264731	-0.470786	0.233604	-0.148479	0.419603	-0.21077	0.324536	-0.128167	0.240373	-0.187942	-0.167078	-0.276572	0.0587089	-0.11501	0.315822	-0.161439	0.19644	-0.0862413	-0.0971849
LACTB	0.352447	-0.147067	0.281259	-0.506803	-0.312551	-0.149189	-0.505048	-0.383172	-0.304868	-0.638373	-0.0503659	0.30499	-0.312732	-0.494363	-0.00678724	-0.470916	-0.0705412	-0.277562	0.369096	0.355426	-0.0391893	0.255665	-0.598601	0.511897	-0.382069	0.31325	0.151634	-0.0102026	0.20572	0.0165662	0.409932	-0.488718	0.437166	0.103855	0.298998	-0.241593	0.516361	-0.144321	0.19495	-0.364301	-0.311035	-0.134218	0.15225	0.0283996	0.496527	0.0627544	0.456142	0.180015	0.0468932
EPS8L1	-0.157884	-0.190767	-0.352951	0.461655	-0.325318	-0.464205	-0.12276	-0.353302	0.228451	0.419281	-0.0215451	-0.227751	0.262671	0.301061	0.114448	0.354642	-0.110166	0.244991	-0.194163	0.00844905	-0.303344	-0.366635	-0.0536479	-0.320124	0.247365	-0.352207	-0.189053	-0.0988877	-0.367092	-0.0379975	-0.14216	0.0748894	-0.120264	-0.170191	0.125177	0.107517	-0.283206	0.0821926	0.0961028	0.334868	0.264907	0.0184316	-0.103075	0.0159894	-0.0874355	-0.118667	-0.244685	-0.130831	-0.103064
ZNF14	0.207079	0.00691448	0.0461452	-0.391274	-0.361259	-0.321571	-0.587878	-0.492963	-0.180306	-0.422291	0.00982422	0.188874	-0.108522	-0.338501	0.0639038	-0.202586	-0.313657	-0.0459972	0.277012	0.363608	-0.276715	0.0140338	-0.647709	0.274931	-0.331113	0.0597867	0.103592	-0.252975	-0.085774	-0.0569036	0.338396	-0.555026	0.358818	-0.185489	0.411051	-0.321686	0.442767	-0.125571	-0.0523324	-0.252792	-0.262807	-0.263794	0.0675075	-0.127161	0.348705	-0.0970434	0.243058	-0.043767	-0.0445422
VASH2	0.0239948	0.500229	0.491069	-0.344986	0.068061	0.254198	0.0347871	0.0479994	-0.0539478	-0.266731	0.212487	0.128227	-0.0518948	-0.17511	-0.00275706	-0.114577	0.117774	-0.29371	0.283589	0.0839309	0.133742	0.439272	-0.0843573	0.31556	-0.407457	0.410808	0.303988	0.0368101	0.415413	0.0631158	0.144313	-0.0578047	0.303129	0.205126	0.215807	-0.0758795	0.315124	0.194445	0.326956	-0.0560185	-0.096538	0.154826	0.139816	0.260493	0.169936	0.282689	0.261944	0.201201	0.174919
PSME4	-0.154186	0.147811	0.578859	-0.455637	0.111601	0.132013	-0.131845	0.109355	-0.123209	-0.394629	0.108904	0.420875	-0.0895296	-0.288365	-0.00927864	-0.155989	0.241239	-0.101929	0.386608	0.111448	0.470683	0.565141	-0.179682	0.374448	-0.38177	0.315707	0.434509	0.0814892	0.263503	0.0384142	0.390056	-0.165034	0.376465	0.00391972	0.0762494	-0.176524	0.443468	0.129042	-0.591422	-0.234707	-0.245296	0.192368	0.133328	0.0450504	0.217297	0.218959	0.314007	0.236597	0.221606
MCOLN2	0.312373	0.132744	0.199895	-0.352973	-0.363776	-0.178626	-0.469988	-0.431495	-0.422602	-0.636099	0.0391376	0.305569	-0.322871	-0.482929	-0.0203058	-0.492706	0.0385914	-0.297824	0.357003	0.277504	0.0862456	0.329029	-0.510538	0.465359	-0.475738	0.332275	0.214186	-0.0144851	0.270882	-0.0211974	0.367777	-0.483089	0.424379	0.138004	0.331136	-0.263864	0.523388	-0.0346359	0.258628	-0.312474	-0.260846	-0.0134608	0.131717	0.124769	0.440811	0.128385	0.438711	0.168635	0.0849525
ASAP3	-0.148577	0.00781335	-0.495485	0.668943	0.310411	0.179312	0.569644	0.317923	0.597564	0.783487	0.250216	-0.768555	0.569675	0.767703	0.346072	0.707952	-0.40392	0.489781	-0.776471	-0.450151	-0.535391	-0.814709	0.376946	-0.793496	0.660295	-0.639048	-0.669346	-0.373896	-0.546632	-0.378282	-0.768713	0.167696	-0.728149	-0.39214	-0.564274	-0.0346718	-0.881993	-0.35507	0.264116	0.0918798	0.020916	-0.28267	-0.41807	-0.37536	-0.705395	-0.493946	-0.762182	-0.550853	-0.443606
MRPL36	0.374713	-0.192954	0.043249	-0.411816	-0.419454	-0.381046	-0.56287	-0.510631	-0.320997	-0.514177	0.00444484	0.207564	-0.222414	-0.398494	0.0553876	-0.38929	-0.184978	-0.151348	0.295058	0.440863	-0.215226	0.0154791	-0.591125	0.409945	-0.278182	0.155955	0.086916	-0.054482	0.0657268	0.0174209	0.33324	-0.577267	0.379847	0.0422378	0.31475	-0.260255	0.446052	-0.208723	0.136091	-0.307465	-0.259087	-0.203249	0.124032	-0.0378359	0.470661	-0.021422	0.376845	0.0891878	0.0137305
LOC100129324	-6.66922e-05	0.553183	0.679753	-0.214112	0.397477	0.439622	0.298269	0.321223	0.422421	0.194077	0.603065	0.0727326	0.470092	0.321663	0.341723	0.395301	0.0941622	-0.138316	0.00463711	-0.133543	0.200226	0.114598	-0.0695397	-0.0238918	-0.351818	-0.0335203	-0.0520885	-0.122758	-0.0513889	-0.075514	-0.186898	-0.0037468	-0.0535998	-0.12418	-0.101515	-0.0702724	-0.0713388	0.0216614	-0.0813029	-0.14041	-0.198569	0.0637132	-0.120746	-0.0719867	-0.186901	-0.020839	-0.0452381	-0.0462058	-0.0535235
DHX57	0.222276	0.511074	0.171278	-0.316706	-0.239859	-0.118011	-0.352293	-0.298682	-0.39994	-0.444328	0.120385	0.350526	-0.302064	-0.379452	-0.161211	-0.451879	0.220195	-0.443871	0.302744	0.183776	0.337189	0.224949	-0.212382	0.313962	-0.63644	0.196689	0.311471	0.0705032	0.237603	0.0588757	0.11746	-0.322274	0.243452	0.242671	0.235091	-0.170617	0.443543	0.0232047	0.0362622	-0.191567	-0.103561	0.0533845	0.0619185	0.115655	0.28385	0.170878	0.335042	0.117984	0.175854
MNS1	-0.295145	0.436599	-0.151625	0.274891	-0.00226945	0.148913	0.0320247	-0.0820279	-0.0485846	0.00447174	0.209138	-0.271619	-0.0747998	-0.0052175	0.12624	-0.028113	-0.205767	-0.0956404	-0.397829	-0.458309	-0.0667696	-0.249291	-0.125071	-0.338071	-0.322424	-0.262865	-0.238661	-0.57561	-0.253517	-0.649331	-0.43643	-0.513209	-0.448734	-0.344922	-0.345494	-0.6021	-0.197218	-0.415058	0.140137	-0.532996	-0.495221	-0.31596	-0.419364	-0.467667	-0.361381	-0.449645	-0.345454	-0.549695	-0.4201
ARL4A	0.335029	0.00839561	0.563794	-0.745166	-0.142943	0.0231579	-0.41637	-0.193934	-0.318079	-0.71792	0.0766553	0.540984	-0.214418	-0.507144	0.0209995	-0.402795	0.0979326	-0.297866	0.619331	0.499642	0.167463	0.578019	-0.465275	0.710171	-0.525339	0.558884	0.404698	0.140913	0.435544	0.216438	0.628672	-0.324873	0.6492	0.177254	0.403169	-0.118004	0.722922	0.0976982	-0.087397	-0.289476	-0.26799	0.0778157	0.330674	0.19471	0.565637	0.307321	0.633919	0.384569	0.264544
CCNA2	-0.0845889	0.307708	0.0310505	-0.0938985	-0.160887	0.0152315	-0.0323009	-0.0762448	-0.141403	-0.0286628	-0.132846	0.0794312	-0.240643	-0.165005	-0.205295	-0.223067	0.297631	-0.282428	-0.13601	-0.431778	0.477402	0.0371798	0.0759008	-0.151363	-0.239354	-0.0899545	0.23015	-0.0187468	0.0278814	-0.0197606	-0.252764	-0.122012	-0.179888	-0.0244135	-0.226887	-0.241196	0.015798	-0.181667	-0.116867	-0.247128	-0.158101	-0.128609	-0.344328	-0.120603	-0.158818	-0.0677445	-0.118941	-0.155445	-0.197265
SLC17A5	0.112365	0.0302145	0.213792	-0.271132	-0.265284	-0.0674274	-0.284022	-0.24939	-0.431338	-0.571502	-0.143181	0.228994	-0.454673	-0.540475	-0.194188	-0.587741	0.18019	-0.424364	0.328865	0.13704	0.198044	0.439752	-0.216218	0.464108	-0.424316	0.447074	0.351866	0.0918349	0.440692	0.000939595	0.309113	-0.301741	0.336762	0.265149	0.175795	-0.228281	0.467579	0.0208424	0.177303	-0.27357	-0.209355	0.0210905	0.142327	0.185339	0.381392	0.227849	0.40015	0.219485	0.148689
RPS6KB2	0.331064	-0.333227	0.0677079	-0.261103	-0.381965	-0.496305	-0.483315	-0.467922	0.0150034	-0.200642	0.0914316	0.235542	0.114536	-0.059959	0.179597	-0.0188635	-0.0487808	0.124249	0.288759	0.533467	-0.308083	-0.0398799	-0.557187	0.264005	-0.0142199	0.0210589	-0.0242425	0.0896038	-0.10245	0.222737	0.403275	-0.207913	0.439413	0.00561334	0.445501	0.100949	0.274578	0.0298786	0.159013	0.117158	0.0876242	0.0178795	0.204131	0.151503	0.441103	0.0617581	0.295365	0.208459	0.0670379
BLMH	0.319332	0.0309619	0.427275	-0.687482	-0.194345	-0.0535242	-0.483425	-0.275938	-0.262234	-0.644538	0.0983893	0.452305	-0.242529	-0.501846	0.0484787	-0.429609	-0.0447024	-0.26672	0.405708	0.293862	0.151649	0.349723	-0.618091	0.503466	-0.521102	0.27187	0.202084	-0.0888021	0.138008	-0.0159427	0.464642	-0.600311	0.434829	-0.084119	0.215274	-0.378125	0.600481	-0.196747	-0.169183	-0.554309	-0.498731	-0.2063	0.0521921	-0.138747	0.406075	-0.0072393	0.414423	0.0974253	-0.0120483
LOC283761	-0.208937	0.409897	0.0813894	0.303982	0.383717	0.487822	0.491427	0.378609	0.266157	0.450755	0.303264	-0.210274	0.361991	0.475391	0.256704	0.495232	0.0228675	0.00769082	-0.384123	-0.477034	0.185822	-0.18422	0.321439	-0.401836	0.0171258	-0.24305	-0.243621	-0.165845	-0.17237	-0.199181	-0.542738	0.266802	-0.498333	-0.158088	-0.365698	0.0612903	-0.471893	-0.0145911	0.0339619	0.00356997	-0.00510959	0.0287762	-0.236198	-0.157246	-0.528881	-0.16571	-0.343239	-0.249565	-0.187731
NUDT21	0.400658	-0.15494	0.44645	-0.647584	-0.357621	-0.288185	-0.63477	-0.43574	-0.333226	-0.668759	0.0229741	0.565711	-0.262088	-0.532717	0.0184857	-0.465253	0.0710959	-0.302268	0.573675	0.540337	0.209279	0.394081	-0.669864	0.664049	-0.53246	0.346854	0.318742	0.152695	0.222692	0.18138	0.611476	-0.474848	0.62351	0.158411	0.458518	-0.140916	0.688323	0.00354509	-0.143165	-0.274084	-0.215342	0.0259829	0.268803	0.103413	0.657686	0.194462	0.618282	0.355206	0.221525
RNASE4	-0.439217	-0.0611131	0.128091	0.184761	0.276481	0.150545	0.276282	0.358805	0.0963187	0.184965	-0.0493799	-0.0515021	0.0106057	0.106956	-0.0880092	0.128419	0.253318	-0.0124985	-0.13217	-0.238142	0.367496	0.0744642	0.352423	-0.136132	0.0994487	-0.0454703	0.136664	0.126715	0.0516436	-0.0686696	-0.206618	0.210512	-0.189164	0.0608615	-0.38119	0.0291253	-0.216954	0.0178166	-0.512282	0.0412987	0.0348723	0.175884	-0.0328366	-0.0598862	-0.209249	0.0506829	-0.131456	0.0276507	0.0919198
ALDH1A2	0.33448	0.00720787	0.321002	-0.502752	-0.186581	-0.0656976	-0.416437	-0.279749	-0.308249	-0.629412	0.153944	0.349429	-0.13834	-0.394898	0.126971	-0.332129	-0.0980377	-0.168912	0.481276	0.491477	-0.0333448	0.394038	-0.506902	0.586336	-0.382882	0.414961	0.177076	0.00759959	0.283585	0.046632	0.535763	-0.382884	0.531171	0.0750126	0.386095	-0.143793	0.581614	0.0532668	0.093219	-0.268877	-0.246707	-0.0529143	0.303086	0.143976	0.485634	0.185859	0.521865	0.272347	0.196324
SMN2	0.331954	0.0548928	0.546368	-0.610246	-0.0214375	-0.00773019	-0.356415	-0.061823	-0.25088	-0.577308	0.113382	0.543594	-0.223598	-0.410261	-0.020788	-0.399856	0.207751	-0.250947	0.424432	0.313401	0.491206	0.378186	-0.437424	0.513278	-0.485549	0.236236	0.301811	0.20952	0.210797	0.129833	0.387449	-0.36482	0.437885	0.194751	0.169434	-0.135157	0.526352	-0.0793016	-0.396038	-0.310398	-0.234087	0.104296	0.16897	-0.000747468	0.452193	0.159278	0.48234	0.303905	0.227925
MAFF	0.387274	0.0958033	0.202197	-0.510673	-0.437828	-0.21934	-0.582795	-0.517834	-0.323027	-0.594408	-0.0400158	0.370388	-0.330066	-0.526416	-0.0763172	-0.509158	-0.0370343	-0.344631	0.400283	0.30222	-0.00752778	0.276662	-0.602657	0.444979	-0.530142	0.262636	0.197941	-0.0853345	0.15059	0.0576872	0.424926	-0.481674	0.435496	0.0118031	0.432769	-0.257416	0.595163	-0.056395	0.203266	-0.327704	-0.269435	-0.204478	0.0749153	0.0593839	0.447888	0.0616227	0.404522	0.106608	-0.00353123
MAPK8	0.00784287	-0.184754	0.639975	-0.289465	0.0302769	0.140113	-0.100874	0.0304543	0.0943104	-0.217082	0.0111771	0.404062	-0.122197	-0.277846	0.0413544	-0.238853	0.282867	-0.371374	0.242324	-0.0758971	0.394754	0.435854	-0.334642	0.313356	-0.523937	0.196892	0.182733	-0.00181291	0.0791503	-0.0681006	0.339443	-0.193063	0.180258	-0.0623544	0.0376834	-0.210762	0.285486	-0.00919909	-0.328295	-0.341184	-0.315983	0.0535875	-0.0332083	-0.0995722	0.200562	0.0170956	0.193669	0.106783	-0.0297202
FAM90A10	-0.27175	0.362409	0.278922	0.163121	0.21577	0.2411	0.361088	0.215871	0.278172	0.358083	0.328033	-0.151057	0.343933	0.386201	0.254455	0.42509	0.176217	-0.0603922	-0.271692	-0.385667	0.205714	-0.100695	0.133779	-0.289448	-0.0336172	-0.229302	-0.0190112	-0.104718	-0.11889	-0.130499	-0.456457	0.0920291	-0.29938	-0.105561	-0.286991	-0.0512019	-0.324962	-0.0487358	-0.118473	-0.00464522	-0.0357901	-0.0248698	-0.244877	-0.120452	-0.34553	-0.0920674	-0.24254	-0.161904	-0.18579
DKK2	0.464115	-0.043708	0.176504	-0.280046	-0.0478596	0.0859114	-0.174819	-0.156319	-0.0590101	-0.251045	0.169762	0.0999406	0.0818134	-0.0972272	0.270246	-0.0352203	-0.336709	-0.0898427	0.19658	0.281638	-0.268635	0.0679604	-0.458539	0.320764	-0.165605	0.19062	-0.175189	-0.118267	0.0424321	0.00438562	0.272316	-0.240527	0.244003	-0.0581271	0.324936	-0.0347809	0.219011	-0.0105545	0.397532	-0.159126	-0.173032	-0.131552	0.162991	0.0140104	0.2398	-0.038269	0.267304	0.0669804	-0.0303298
HLA-DRA	-0.110036	-0.232146	0.469958	-0.49481	0.0884392	0.0455846	0.00708208	0.199618	-0.14292	-0.224438	-0.0979751	0.421419	-0.120429	-0.192227	-0.166057	-0.128103	0.469576	-0.201855	0.42346	0.269303	0.448397	0.515223	0.212408	0.428113	-0.0317242	0.448279	0.496323	0.515696	0.475923	0.471072	0.332472	0.274317	0.400736	0.337933	-0.0139392	0.267356	0.312694	0.244893	-0.44601	0.0853103	0.0823186	0.369731	0.305361	0.321309	0.258706	0.455013	0.417655	0.490551	0.378316
LOC440297	-0.327633	0.14439	-0.222503	0.538078	0.482642	0.388616	0.65643	0.500282	0.423664	0.631347	0.173334	-0.509868	0.458915	0.662591	0.195759	0.567055	-0.0643918	0.367421	-0.513369	-0.412515	-0.273465	-0.38032	0.495255	-0.55605	0.501045	-0.322944	-0.412424	-0.0851363	-0.253434	-0.159098	-0.551614	0.475251	-0.547827	-0.07305	-0.361731	0.229159	-0.667817	0.0050346	0.332467	0.307142	0.253094	0.0133736	-0.179098	-0.0633982	-0.502001	-0.168915	-0.496122	-0.249244	-0.156814
CG030	0.241583	-0.0960504	0.372588	-0.589098	-0.189538	-0.289119	-0.425555	-0.221537	-0.141056	-0.246014	0.0182522	0.608042	0.0458575	-0.180726	0.0299591	-0.0462118	0.216961	-0.0867823	0.515966	0.466899	0.313317	0.29854	-0.375939	0.425272	-0.244837	0.186685	0.370406	0.331763	0.0903707	0.508146	0.522086	-0.00421628	0.55377	0.0989991	0.482102	0.231985	0.477277	0.266155	-0.449228	0.166642	0.15809	0.238738	0.285892	0.214596	0.444203	0.270851	0.472775	0.38806	0.278445
IAH1	0.280015	-0.239532	-0.317473	0.0596824	-0.288769	-0.303349	-0.269061	-0.401351	0.17393	0.111309	0.113586	-0.285773	0.220313	0.138336	0.293123	0.212405	-0.609085	0.212341	-0.16841	0.227611	-0.667565	-0.526901	-0.398688	-0.12698	0.167279	-0.291166	-0.436012	-0.345235	-0.395424	-0.183858	-0.0749271	-0.384073	-0.0619018	-0.303947	0.126252	-0.168423	-0.129409	-0.312292	0.366354	-0.124329	-0.158135	-0.389149	-0.114099	-0.267218	0.0289542	-0.357857	-0.133233	-0.267698	-0.284244
LOC401320	0.0957205	0.112408	0.429947	-0.610613	-0.269806	-0.26826	-0.494869	-0.240242	-0.36497	-0.449517	-0.218654	0.783035	-0.39396	-0.501329	-0.361725	-0.479159	0.586652	-0.359825	0.531078	0.145447	0.782387	0.569534	-0.31783	0.416522	-0.473815	0.261819	0.573553	0.402591	0.220091	0.455424	0.499737	-0.0504414	0.523099	0.201757	0.333624	0.0731908	0.58781	0.24211	-0.480577	-0.0115081	0.0467702	0.356791	0.115026	0.229669	0.406895	0.314889	0.466287	0.370829	0.252797
PRMT6	0.326448	-0.102543	0.347935	-0.705275	-0.247165	-0.10905	-0.528016	-0.332472	-0.26852	-0.639441	-0.0145772	0.424314	-0.230357	-0.485277	0.0285569	-0.387031	-0.129779	-0.185318	0.481836	0.431193	-0.0298709	0.340909	-0.613357	0.5547	-0.377499	0.34123	0.218551	-0.0285008	0.172498	0.103969	0.564825	-0.455886	0.533216	-0.0249896	0.380608	-0.220733	0.623906	-0.0660481	-0.0143595	-0.3624	-0.333416	-0.143656	0.181896	-0.00348741	0.492265	0.0778712	0.47713	0.189986	0.0749987
MX2	-0.358786	0.0371832	-0.504086	0.556281	0.050773	-0.0409197	0.303758	0.117003	0.0634286	0.431381	-0.204468	-0.419139	-0.0155496	0.194369	-0.160718	0.173097	-0.0823476	0.16297	-0.399565	-0.37804	-0.130885	-0.322619	0.471607	-0.465385	0.307172	-0.275681	-0.0733124	-0.142676	-0.158623	-0.176983	-0.403615	0.159255	-0.441917	-0.0920089	-0.271256	-0.0477582	-0.411556	-0.0369293	-0.0808755	0.165672	0.137575	-0.0396809	-0.22581	-0.161705	-0.395533	-0.166503	-0.455146	-0.310024	-0.162633
VPS72	0.148261	-0.285168	0.32626	-0.474241	-0.0200557	-0.148131	-0.246557	-0.0806633	0.132311	-0.1554	0.153705	0.346753	0.196721	-0.0152499	0.197814	0.0851817	-0.0473718	0.144119	0.416912	0.572176	-0.126816	0.182426	-0.306179	0.364777	-0.0132676	0.124536	0.0942648	0.175067	-0.00836676	0.286478	0.523046	0.0178517	0.458888	-0.00890511	0.374971	0.218221	0.353394	0.166826	-0.26104	0.131137	0.0978852	0.00192829	0.310503	0.119441	0.397375	0.175461	0.32914	0.316438	0.234883
NCOA5	0.372087	-0.0149829	0.419053	-0.651829	-0.118425	-0.0155888	-0.373658	-0.193641	-0.266107	-0.540907	0.20885	0.529838	-0.0946709	-0.301691	0.203473	-0.301452	0.0559344	-0.130334	0.394654	0.321079	0.274081	0.331875	-0.547664	0.491319	-0.352473	0.231363	0.0994347	0.0928094	0.0987487	0.104	0.489135	-0.387348	0.420067	-0.0106549	0.225162	-0.125095	0.502056	-0.0840936	-0.042115	-0.384199	-0.306409	-0.0238678	0.113164	-0.026038	0.406436	0.0504818	0.458375	0.212371	0.0639228
PARP12	0.302552	-0.0436467	0.382139	-0.410179	-0.261629	-0.172762	-0.342433	-0.249348	-0.268516	-0.478778	-0.0524234	0.50195	-0.31228	-0.453133	-0.148687	-0.495622	0.323228	-0.261055	0.414275	0.151607	0.47292	0.509592	-0.335391	0.448817	-0.367369	0.303936	0.289535	0.214287	0.231346	0.155662	0.499346	-0.268838	0.435688	0.126245	0.19629	-0.132402	0.49383	0.063861	-0.0975344	-0.272337	-0.215527	0.201794	0.0376352	0.13124	0.391551	0.193807	0.387886	0.272411	0.11738
DNAJC28	-0.294144	-0.459554	0.359767	-0.307284	-0.0580427	-0.0437455	-0.0801772	0.0452917	-0.142591	-0.282086	-0.216596	0.315367	-0.255785	-0.306195	-0.117582	-0.294902	0.342421	-0.161683	0.358982	0.209497	0.333734	0.496135	0.0735293	0.4278	-0.071272	0.398528	0.418331	0.353614	0.368409	0.173383	0.460392	0.0905096	0.339772	0.244786	0.0167502	0.0664903	0.334063	0.159546	-0.294756	-0.0360569	-0.00440265	0.216338	0.226178	0.198875	0.362898	0.325149	0.349451	0.394078	0.298781
CYB5A	-0.0579387	-0.266248	-0.0813128	0.267317	-0.305234	-0.34642	-0.215753	-0.299876	-0.0245917	-0.0652398	-0.112938	-0.153801	-0.204277	-0.166917	-0.0848296	-0.230062	0.0288707	-0.158506	-0.161695	-0.115493	0.047136	-0.142046	-0.199061	-0.05556	-0.0718141	-0.134007	-0.0722785	-0.0965431	-0.113005	-0.310354	-0.144571	-0.403679	-0.10128	-0.0021922	-0.232243	-0.354393	-0.106183	-0.316121	0.0368299	-0.285089	-0.250758	-0.0611742	-0.210805	-0.191226	0.0512471	-0.178934	-0.0883452	-0.127095	-0.148523
ADD3	-0.36574	-0.0475716	0.264827	-0.0699218	0.0316832	0.0390773	0.0155536	0.120161	-0.0748787	-0.0866022	-0.184305	0.12137	-0.234331	-0.238695	-0.199549	-0.197252	0.290375	-0.21718	0.0509532	-0.228506	0.483414	0.279951	0.106821	0.0710117	-0.217972	0.100455	0.373907	0.0734131	0.159589	-0.065643	0.0124191	-0.0602957	-0.00629061	0.0481743	-0.202647	-0.202993	0.111755	-0.0207403	-0.551571	-0.175807	-0.141997	0.0483343	-0.0771596	-0.0726666	0.00627966	0.0805192	0.0235793	0.0536467	0.0633592
TAG	-0.202592	0.0126798	0.221572	0.250764	0.578934	0.539306	0.676656	0.590536	0.743622	0.638894	0.439552	-0.559609	0.600996	0.641693	0.442547	0.656195	-0.262312	0.20978	-0.548073	-0.419322	-0.324942	-0.450092	0.26058	-0.473084	0.246154	-0.349315	-0.482311	-0.330578	-0.295606	-0.358221	-0.634303	0.108239	-0.571151	-0.304623	-0.581048	-0.116763	-0.653977	-0.343868	0.0657615	-0.14559	-0.217829	-0.249453	-0.307901	-0.343681	-0.560064	-0.361758	-0.522729	-0.363051	-0.336762
RPLP0	0.416715	-0.230878	0.228513	-0.354417	-0.081186	-0.161079	-0.299952	-0.180381	-0.0153702	-0.273753	0.303433	0.261279	0.209747	-0.0136812	0.348359	0.053376	-0.144827	0.0976815	0.230746	0.468416	-0.0617642	-0.00063625	-0.465016	0.324076	-0.0703186	0.0520197	-0.118554	0.0518978	-0.0718036	0.0598691	0.319079	-0.349217	0.316905	-0.0585133	0.133987	-0.0490739	0.221215	-0.149373	-0.0984098	-0.223131	-0.218843	-0.0114503	0.143716	-0.0913718	0.316453	-0.0333471	0.301452	0.148079	0.0566324
DUSP16	-0.605459	0.0823422	0.00964059	0.163116	0.231571	0.165235	0.236327	0.324992	-0.132298	0.0577729	-0.183509	-0.0106391	-0.221275	-0.0381164	-0.259043	-0.107791	0.377609	-0.0883389	-0.150008	-0.387581	0.446727	0.146654	0.39104	-0.165075	0.0352842	-0.0114329	0.217131	0.123671	0.104272	-0.0978463	-0.236976	0.191709	-0.244256	0.111608	-0.403262	-0.0349133	-0.146233	0.00193898	-0.394212	-0.0177562	0.0285865	0.121377	-0.0922532	-0.047998	-0.216215	0.0478068	-0.128598	-0.0273097	0.059021
PDCD1	-0.255498	-0.104831	-0.492714	0.794128	0.289304	0.161456	0.603496	0.313776	0.536495	0.811669	0.145652	-0.723955	0.509447	0.721508	0.257326	0.679166	-0.348626	0.456428	-0.617881	-0.308767	-0.516007	-0.620561	0.541958	-0.655978	0.651252	-0.458338	-0.581823	-0.215064	-0.390041	-0.27628	-0.587747	0.396067	-0.628025	-0.206927	-0.379913	0.189554	-0.805928	-0.0550639	0.329203	0.326729	0.243061	-0.0660715	-0.212937	-0.147944	-0.568152	-0.280884	-0.631702	-0.348689	-0.225663
CLPTM1L	0.393588	-0.0326218	0.395825	-0.609406	-0.283216	-0.192262	-0.547158	-0.378582	-0.29901	-0.673532	0.0658415	0.452186	-0.26793	-0.536554	-0.00725018	-0.489403	-0.00630501	-0.313326	0.507825	0.449262	0.0544937	0.387652	-0.632531	0.603296	-0.529955	0.364301	0.241758	0.0031645	0.2232	0.0610588	0.552	-0.545105	0.549449	0.0625467	0.368684	-0.276654	0.652394	-0.0642667	-0.0294825	-0.397963	-0.359019	-0.0914311	0.188725	0.0298768	0.538627	0.117366	0.511742	0.218341	0.116265
CCL2	0.340439	-0.00443024	0.428689	-0.688815	-0.271907	-0.155329	-0.507065	-0.309984	-0.413762	-0.73782	-0.0238382	0.604863	-0.290538	-0.510406	-0.0851393	-0.433017	0.226477	-0.261091	0.624177	0.517451	0.240894	0.581141	-0.481396	0.670401	-0.355571	0.510581	0.405681	0.277807	0.416661	0.339693	0.651275	-0.245573	0.720569	0.241479	0.437494	0.00888609	0.693175	0.155547	-0.011737	-0.144262	-0.130288	0.189029	0.335833	0.288472	0.591617	0.35336	0.657864	0.445546	0.272231
ROM1	0.0254705	0.0992864	-0.359416	0.166406	-0.357306	-0.2627	-0.263178	-0.447494	-0.0202974	-0.00796201	-0.0059802	-0.223585	0.0646948	0.00603251	0.100174	0.0659462	-0.355067	0.129784	-0.0570671	0.0829406	-0.580657	-0.245611	-0.255936	-0.132313	-0.0324436	-0.116154	-0.103265	-0.390666	-0.185713	-0.165474	-0.0131693	-0.203479	-0.000853475	-0.250658	0.305338	-0.169666	0.0452741	-0.00678346	0.338444	0.0410828	-0.000210099	-0.294716	-0.048613	-0.0125171	-0.00478814	-0.144921	-0.110715	-0.233929	-0.17927
KDM5C	0.138886	-0.0511492	0.544025	-0.781544	-0.0872335	-0.0902751	-0.381089	-0.0751327	-0.332185	-0.533535	-0.073857	0.808202	-0.231678	-0.452866	-0.180365	-0.384845	0.454754	-0.294164	0.760401	0.535226	0.49506	0.71973	-0.199475	0.694128	-0.425924	0.530445	0.607798	0.482764	0.438618	0.5739	0.757508	0.11822	0.7041	0.292404	0.485679	0.274709	0.759724	0.417962	-0.500418	0.0913298	0.131436	0.259735	0.457474	0.390912	0.577122	0.521947	0.677015	0.59011	0.484959
ANXA4	0.180673	-0.0274733	-0.0511007	-0.161543	-0.46021	-0.192291	-0.378578	-0.444137	-0.332095	-0.39517	-0.323678	0.0751395	-0.535395	-0.525304	-0.273801	-0.591169	-0.0143283	-0.391848	0.0878946	-0.0917331	0.0450464	0.121545	-0.31967	0.186624	-0.334222	0.155823	0.133889	-0.107513	0.138822	-0.10078	0.115212	-0.415653	0.118998	0.0629679	0.133542	-0.347947	0.286959	-0.191638	0.393068	-0.345927	-0.271108	-0.161764	-0.148364	-0.0315616	0.225509	-0.0597352	0.140379	-0.0627545	-0.154977
TM7SF2	-0.254679	0.155388	-0.0616272	0.122574	0.121465	0.0362437	0.0981177	0.159825	-0.188839	-0.0367153	-0.106423	-0.041513	-0.298871	-0.134291	-0.232295	-0.256814	0.212912	-0.150556	-0.196821	-0.352018	0.366468	-0.0533577	0.156136	-0.155867	-0.0903663	-0.155982	0.12379	-0.0130501	-0.0109692	-0.205066	-0.309049	-0.139672	-0.27333	0.069217	-0.372398	-0.234659	-0.101585	-0.224289	-0.366513	-0.203676	-0.11881	-0.0676087	-0.187004	-0.226606	-0.17635	-0.114975	-0.151394	-0.154966	-0.0604041
LINC00086	-0.225192	-0.251817	-0.652562	0.723522	0.147788	-0.00852546	0.437798	0.206777	0.318177	0.700477	-0.16215	-0.604708	0.213366	0.502519	0.0126929	0.394327	-0.212982	0.291117	-0.595784	-0.351787	-0.428976	-0.633342	0.472229	-0.622747	0.653277	-0.464056	-0.474798	-0.10222	-0.36598	-0.135457	-0.550636	0.397143	-0.606439	-0.117251	-0.331259	0.228839	-0.723578	-0.0965427	0.270052	0.363522	0.334274	-0.177988	-0.19828	-0.140024	-0.480317	-0.284092	-0.56946	-0.329933	-0.253604
PNPLA2	-0.3239	-0.124901	-0.381642	0.608234	0.33213	0.0829931	0.530819	0.367153	0.42973	0.766871	0.140373	-0.44956	0.47899	0.659655	0.207664	0.617427	-0.132865	0.434908	-0.456865	-0.225437	-0.232097	-0.493417	0.555116	-0.548645	0.552803	-0.44496	-0.36815	-0.0423944	-0.365815	-0.0992675	-0.448112	0.465608	-0.529283	-0.160063	-0.328945	0.291312	-0.644081	0.0510664	-0.138382	0.388446	0.342434	-0.0107309	-0.11454	-0.116175	-0.479722	-0.169796	-0.506079	-0.215764	-0.0721692
IARS	0.135292	0.244903	0.120031	-0.256179	-0.187436	0.100138	-0.221563	-0.179435	-0.385935	-0.466354	-0.16449	0.218771	-0.465756	-0.500131	-0.226635	-0.561468	0.102893	-0.387781	0.166728	-0.154884	0.288951	0.347529	-0.204068	0.244289	-0.455672	0.260376	0.212558	-0.0902216	0.240961	-0.0963139	0.167374	-0.298795	0.112683	0.0395402	0.0832256	-0.306408	0.374214	-0.0657574	0.151555	-0.394834	-0.298694	-0.146348	-0.0807097	-0.00232537	0.141842	0.0293784	0.193908	-0.0113876	-0.0634684
RPS10	0.21031	-0.245538	0.171657	-0.32546	-0.0110596	-0.18901	-0.24576	-0.0773195	-0.0369817	-0.193255	0.201126	0.238945	0.128212	0.000765232	0.209594	0.0511365	-0.0483206	0.102144	0.163396	0.392047	0.0213511	-0.0732503	-0.31451	0.216739	0.0173654	-0.0380567	-0.0397892	0.119685	-0.0923004	0.101696	0.179551	-0.255612	0.229996	-0.00342013	0.0118862	-0.00198321	0.136105	-0.172732	-0.328776	-0.137521	-0.129457	0.0338062	0.129101	-0.121568	0.23281	-0.0358239	0.235692	0.129804	0.082349
DHDDS	0.342492	-0.00101219	0.38848	-0.567722	-0.407088	-0.377889	-0.647285	-0.458884	-0.306736	-0.57509	-0.038306	0.595053	-0.376539	-0.556767	-0.148164	-0.561524	0.22514	-0.345982	0.411079	0.229816	0.498082	0.326685	-0.663839	0.443103	-0.547709	0.11366	0.28141	0.118963	0.0340164	0.0941542	0.447952	-0.585639	0.466859	0.0445577	0.248191	-0.306096	0.568616	-0.151145	-0.284546	-0.410503	-0.330374	0.047873	-0.0396974	-0.0788057	0.483453	0.0279149	0.414069	0.17147	0.0459066
MTMR14	-0.0432947	0.313502	-0.0231924	0.186559	0.483578	0.508904	0.610142	0.412671	0.568047	0.563825	0.772594	-0.500646	0.876734	0.816494	0.81837	0.868799	-0.498904	0.604193	-0.508779	-0.255577	-0.470869	-0.517821	0.182098	-0.497656	0.311666	-0.411044	-0.568062	-0.505317	-0.423891	-0.396513	-0.47823	-0.0229961	-0.516742	-0.55884	-0.392178	-0.150633	-0.530375	-0.280852	0.15339	-0.191608	-0.253957	-0.332648	-0.316852	-0.385646	-0.589226	-0.417896	-0.51313	-0.466466	-0.385646
CRLF2	-0.0784113	0.204728	-0.0935336	0.284118	0.248647	0.140554	0.376685	0.165166	0.606466	0.711599	0.5817	-0.544807	0.683446	0.701868	0.557376	0.72405	-0.462461	0.216778	-0.605318	-0.317557	-0.404243	-0.754882	0.0265958	-0.589695	0.21178	-0.611616	-0.631702	-0.469262	-0.599582	-0.395099	-0.703064	-0.195538	-0.601581	-0.496361	-0.46296	-0.234146	-0.676115	-0.448531	0.150318	-0.202673	-0.264316	-0.35885	-0.462916	-0.509656	-0.581163	-0.567736	-0.575425	-0.565532	-0.487377
IMP3	0.391125	-0.234315	0.472552	-0.651783	-0.198841	-0.158461	-0.447579	-0.270449	-0.19574	-0.556348	0.140536	0.497844	-0.0700054	-0.351393	0.167081	-0.286313	0.0170192	-0.133171	0.543961	0.565971	0.0710075	0.393417	-0.566435	0.641656	-0.332945	0.373576	0.199742	0.171994	0.217548	0.207271	0.641951	-0.343975	0.607961	0.105209	0.396693	-0.0444208	0.593532	0.0373526	-0.0411705	-0.229357	-0.204574	0.0489663	0.297024	0.127661	0.590535	0.200218	0.572329	0.371051	0.217274
UBE2DNL	-0.333591	0.000292916	-0.557364	0.807156	0.241912	0.199848	0.528276	0.252474	0.360849	0.672907	0.0134527	-0.719361	0.278091	0.508235	0.136849	0.464309	-0.34859	0.22936	-0.680534	-0.480575	-0.493963	-0.604458	0.447276	-0.659352	0.407335	-0.408346	-0.532367	-0.368076	-0.356782	-0.432493	-0.642947	0.169352	-0.716712	-0.238703	-0.423628	-0.0636368	-0.752069	-0.191816	0.389742	0.105699	0.0467896	-0.18374	-0.317281	-0.304803	-0.590866	-0.404147	-0.660778	-0.519918	-0.364651
C21orf15	-0.3144	-0.0747394	-0.504721	0.769092	0.0242335	-0.0883186	0.306101	0.059584	0.20225	0.639843	-0.0841863	-0.393477	0.198695	0.405399	0.0428732	0.339688	-0.0469075	0.147611	-0.469921	-0.368992	-0.0958406	-0.414163	0.364708	-0.519046	0.301659	-0.387058	-0.336024	-0.0783022	-0.338045	-0.176595	-0.405617	0.291557	-0.522095	-0.101912	-0.188563	0.159076	-0.571204	0.0575573	0.16967	0.321645	0.307248	0.00855205	-0.205923	-0.0954717	-0.367473	-0.212307	-0.453073	-0.272538	-0.177133
MAP4K1	-0.275039	0.318537	-0.0790561	0.295836	0.325202	0.237614	0.266412	0.296268	0.118754	0.162382	0.211953	-0.205975	0.173479	0.211404	0.121082	0.251771	-0.0678492	0.103354	-0.351381	-0.324292	0.0843646	-0.218804	0.153038	-0.338744	-0.0130294	-0.28329	-0.153821	-0.279908	-0.217481	-0.383573	-0.376325	-0.188464	-0.373005	-0.239222	-0.42559	-0.310936	-0.303422	-0.268407	-0.410599	-0.237781	-0.261909	-0.118079	-0.265925	-0.416836	-0.374556	-0.298247	-0.335166	-0.367056	-0.217027
PNRC1	0.0870286	-0.0800515	0.488051	-0.508662	0.229494	0.137286	-0.0668272	0.253431	-0.0358439	-0.289642	0.126665	0.354602	0.0132607	-0.13365	0.0353079	-0.0708404	0.18381	-0.0615719	0.279709	0.231858	0.390764	0.286006	-0.108104	0.331145	-0.129485	0.21255	0.232205	0.250917	0.204318	0.193698	0.233651	-0.0568628	0.30594	0.109378	-0.0765012	0.0194642	0.252203	-0.0349803	-0.545696	-0.156921	-0.148854	0.174845	0.18955	0.0303106	0.19548	0.16678	0.319928	0.283044	0.236733
NGFRAP1	-0.389945	0.107325	-0.349692	0.521551	0.233271	0.0432589	0.293521	0.244269	0.1274	0.374711	-0.0178874	-0.381881	0.0612902	0.240359	-0.0636404	0.206376	-0.0996083	0.194762	-0.409253	-0.355055	-0.0468571	-0.326229	0.332336	-0.452658	0.23578	-0.34421	-0.171008	-0.190394	-0.243512	-0.311925	-0.446316	0.0774858	-0.460659	-0.140505	-0.367776	-0.0955662	-0.430298	-0.111332	-0.25044	0.0701868	0.0547105	-0.0798843	-0.184136	-0.244648	-0.418527	-0.224461	-0.438604	-0.308812	-0.114801
TRAF3IP3	-0.4586	0.154586	-0.0511624	0.237781	0.338656	0.207649	0.398302	0.424517	0.159591	0.376471	-0.0525876	-0.167532	0.0904824	0.252275	-0.139097	0.259042	0.199462	0.103324	-0.281968	-0.410832	0.287828	-0.0917478	0.511938	-0.374511	0.223849	-0.20134	0.0750886	0.0418461	-0.0726635	-0.0398951	-0.405356	0.313759	-0.363143	-0.044508	-0.443757	0.0501385	-0.358428	0.0020591	-0.469756	0.110409	0.0919393	0.109573	-0.180535	-0.122249	-0.430938	-0.0392461	-0.338709	-0.14352	-0.0252665
FRY	-0.291875	0.098914	0.0959904	-0.180561	-0.0702038	-0.0472195	-0.0838613	0.0141734	-0.399572	-0.258461	-0.154617	0.177398	-0.299688	-0.303501	-0.189384	-0.340054	0.326304	-0.234064	0.133795	-0.102224	0.461921	0.252285	0.12457	0.169439	-0.264369	0.197153	0.505042	0.151644	0.300245	0.0565398	0.0244284	-0.0893171	0.0741016	0.182618	-0.0778309	-0.162285	0.25522	0.0184895	-0.452615	-0.123577	-0.0407306	0.0440007	0.0422884	0.0778267	0.110858	0.184105	0.192095	0.120742	0.175556
BMP7	0.133256	0.230511	-0.332567	0.533769	-0.218525	-0.137745	-0.0436693	-0.329063	0.225636	0.177635	0.125622	-0.442873	0.0909579	0.163699	0.111972	0.12848	-0.314583	-0.0136034	-0.431473	-0.259162	-0.548242	-0.520458	-0.265448	-0.427208	-0.0671213	-0.413555	-0.444315	-0.551569	-0.402112	-0.486838	-0.442899	-0.391642	-0.340808	-0.285602	-0.069932	-0.390579	-0.351606	-0.343258	0.503467	-0.162675	-0.222804	-0.259872	-0.381177	-0.312794	-0.270351	-0.447169	-0.417282	-0.526718	-0.479792
S100A12	-0.127077	0.138261	0.13568	-0.0186299	0.363155	0.286504	0.211944	0.290693	0.257724	0.143235	0.384157	-0.130885	0.405294	0.283503	0.408753	0.410518	-0.322998	0.239918	-0.0983692	0.0816059	-0.214393	-0.159918	-0.0307504	-0.074582	-0.0190071	-0.141458	-0.156912	-0.24606	-0.165136	-0.211366	-0.0680524	-0.10024	-0.103385	-0.239822	-0.048591	-0.0963752	-0.0915273	-0.0939263	-0.315518	-0.0671337	-0.120346	-0.205213	0.0340634	-0.249567	-0.115133	-0.163219	-0.104475	-0.142216	-0.0370161
LGALS4	-0.0199651	-0.263257	-0.55669	0.726692	0.154936	-0.0214616	0.374576	0.144965	0.314094	0.596714	0.0641626	-0.478603	0.353132	0.53096	0.216167	0.459783	-0.240834	0.470481	-0.536551	-0.295612	-0.362131	-0.568944	0.319458	-0.558461	0.539835	-0.484439	-0.529808	-0.220004	-0.4594	-0.282372	-0.43058	0.196188	-0.582911	-0.27713	-0.367287	0.0792659	-0.63961	-0.138318	0.0505497	0.132218	0.117071	-0.125187	-0.230251	-0.272432	-0.488354	-0.336751	-0.566055	-0.363942	-0.260898
C9orf96	-0.369059	-0.192169	-0.599605	0.859173	0.0541499	-0.0704014	0.372043	0.0986001	0.242525	0.615078	-0.112349	-0.599159	0.171279	0.416085	0.0463663	0.339116	-0.130776	0.215559	-0.63771	-0.49028	-0.292403	-0.559729	0.397013	-0.638578	0.437117	-0.463285	-0.390964	-0.250118	-0.375266	-0.371786	-0.590066	0.142009	-0.658337	-0.211201	-0.454203	-0.0695205	-0.701087	-0.188746	0.0867638	0.120409	0.0941626	-0.13984	-0.328471	-0.27331	-0.521116	-0.354225	-0.613866	-0.443302	-0.326486
MT1E	-0.359669	-0.124365	-0.229416	0.332328	0.461141	0.270814	0.55084	0.491973	0.299411	0.494469	0.225521	-0.438649	0.492365	0.568071	0.348917	0.617622	-0.282851	0.530889	-0.35082	-0.105262	-0.329697	-0.359022	0.480071	-0.361009	0.56093	-0.237076	-0.247934	-0.116054	-0.1766	-0.139198	-0.3187	0.296988	-0.363225	-0.19952	-0.344099	0.134686	-0.476481	-0.0298178	-0.262561	0.193433	0.118695	-0.0438411	-0.00373349	-0.149892	-0.40355	-0.139852	-0.344807	-0.174278	-0.0379842
ZDHHC16	0.375388	-0.033101	0.407009	-0.603999	-0.184372	-0.12866	-0.462917	-0.248832	-0.33121	-0.662266	0.0553426	0.531063	-0.28739	-0.493562	-0.0620123	-0.467512	0.111113	-0.280103	0.521498	0.479313	0.212728	0.43577	-0.482739	0.611702	-0.438906	0.393868	0.236056	0.183803	0.284016	0.162592	0.561438	-0.407385	0.573094	0.193872	0.306668	-0.127638	0.60196	-0.00992017	-0.0467323	-0.303638	-0.271305	0.151668	0.236016	0.0933543	0.542461	0.19215	0.556146	0.314173	0.214984
DIABLO	0.0969955	-0.249498	-0.200394	0.261507	0.0852751	-0.133753	0.12581	0.0703888	0.351033	0.441226	0.129086	-0.134086	0.369227	0.401211	0.181599	0.40988	-0.228624	0.34325	-0.0798873	0.240914	-0.216065	-0.319881	0.159745	-0.169928	0.394824	-0.287323	-0.335362	0.100731	-0.302251	0.110379	0.00793247	0.301295	-0.0740338	-0.0621925	0.080799	0.384091	-0.27646	0.142779	-0.0636234	0.400054	0.349861	0.0972504	0.092263	0.0309558	-0.0538662	-0.0421958	-0.133733	0.0519058	0.0852204
HBP1	-0.206116	0.163516	0.371853	-0.332199	0.2634	0.339627	0.058963	0.320718	-0.182095	-0.32228	-0.0609821	0.173056	-0.248275	-0.268809	-0.164988	-0.23508	0.191211	-0.220641	0.094087	-0.1658	0.477045	0.334691	0.0568637	0.173318	-0.218659	0.224646	0.2949	0.0704933	0.280232	-0.0506325	-0.0124418	-0.0963546	0.0627668	0.089253	-0.265376	-0.203127	0.170197	-0.111199	-0.430413	-0.315389	-0.279059	0.0530163	0.00747408	-0.0702846	-0.0108668	0.0829714	0.151969	0.081342	0.100279
TBP	0.150945	0.0338218	0.533045	-0.76009	-0.234581	-0.16061	-0.532985	-0.256441	-0.412774	-0.656564	-0.0439685	0.773291	-0.283574	-0.551801	-0.11147	-0.437686	0.336557	-0.306497	0.690559	0.428089	0.52299	0.677154	-0.435002	0.664989	-0.563464	0.476926	0.581275	0.276426	0.354789	0.357528	0.724083	-0.217735	0.686343	0.141617	0.453667	-0.0292146	0.784188	0.246299	-0.466442	-0.165044	-0.124331	0.214272	0.299533	0.223562	0.562524	0.359834	0.642782	0.432465	0.327691
TMEM66	-0.398805	0.0771981	0.257209	-0.0258735	0.220257	0.279608	0.216704	0.301438	-0.0269219	-0.143773	-0.136047	-0.0835852	-0.208578	-0.16571	-0.214431	-0.135152	0.198091	-0.164528	-0.00967192	-0.248408	0.212337	0.300532	0.240991	0.0415879	-0.0493047	0.228828	0.288138	0.00467682	0.303717	-0.140891	-0.0978159	0.0214466	-0.0160775	0.0999028	-0.31103	-0.213436	0.00767159	-0.0345415	-0.230366	-0.172912	-0.203312	0.104874	-0.0349148	-0.00321221	-0.107098	0.112455	-0.0240629	0.0216063	0.0587379
SENP6	0.0219382	-0.214845	0.428167	-0.565085	-0.221418	-0.269086	-0.474769	-0.236471	-0.198026	-0.501971	-0.146553	0.496672	-0.308135	-0.474655	-0.157631	-0.398739	0.137789	-0.129954	0.48962	0.363766	0.341689	0.433339	-0.440369	0.492081	-0.25854	0.234911	0.375612	0.217512	0.137326	0.16385	0.592214	-0.320203	0.562445	0.104554	0.283829	-0.128986	0.549579	0.0370707	-0.404858	-0.172234	-0.162477	0.177658	0.145388	0.0310102	0.528098	0.170796	0.43718	0.312992	0.22384
LINS	0.283599	-0.115399	0.152086	-0.553805	-0.6165	-0.540187	-0.813397	-0.667115	-0.494077	-0.633688	-0.343607	0.610208	-0.53464	-0.67692	-0.322392	-0.653944	0.202048	-0.37698	0.506942	0.307735	0.275668	0.344618	-0.687723	0.479179	-0.47001	0.230054	0.385659	0.148145	0.103114	0.27083	0.567447	-0.433766	0.573097	0.105755	0.519948	-0.155804	0.658511	0.0379516	-0.06612	-0.177056	-0.116649	0.0805106	0.0908302	0.110056	0.578426	0.119387	0.500366	0.219104	0.0761178
DHX30	-0.110602	-0.0520626	-0.690172	0.927293	-0.0783322	-0.116627	0.247187	-0.0760847	0.224709	0.484747	-0.153754	-0.636849	0.126868	0.340612	-0.0473728	0.283751	-0.246677	0.198121	-0.549529	-0.348511	-0.509774	-0.519772	0.286324	-0.582579	0.417754	-0.370605	-0.458006	-0.301605	-0.315694	-0.34064	-0.495749	0.139399	-0.503368	-0.159133	-0.214411	-0.023579	-0.620382	-0.0777704	0.445143	0.226876	0.151734	-0.0813457	-0.252865	-0.115834	-0.43144	-0.285846	-0.550522	-0.410699	-0.302585
CIRBP	-0.111407	-0.0419414	0.363	-0.263746	-0.0208813	-0.164945	-0.220829	0.0325012	-0.14564	-0.20389	-0.145594	0.587277	-0.248385	-0.239177	-0.291885	-0.258272	0.643377	-0.170768	0.24866	-0.0485062	0.805277	0.396737	-0.106582	0.151232	-0.19613	0.0274772	0.343078	0.383332	0.047996	0.262307	0.234792	0.0711613	0.233548	0.131866	-0.0583235	0.101024	0.225393	0.109449	-0.691826	-0.0061085	0.0424521	0.360157	0.0110545	0.0670038	0.148643	0.178239	0.210668	0.260394	0.169893
DNASE1L1	0.119659	0.156832	0.129743	-0.232421	-0.283637	-0.164634	-0.307795	-0.251081	-0.464756	-0.473604	-0.246228	0.314612	-0.614975	-0.597962	-0.424613	-0.726406	0.34196	-0.534456	0.254068	-0.0319337	0.439707	0.35666	-0.146228	0.321995	-0.501081	0.264813	0.371205	0.147952	0.317366	0.0442721	0.176287	-0.300393	0.204015	0.289411	0.0925652	-0.233859	0.415983	-0.0346381	-0.000486289	-0.26746	-0.160423	0.0431357	-0.0106293	0.0863588	0.289539	0.152636	0.285569	0.12797	0.0914965
ST3GAL6	-0.0412481	0.18278	0.358896	-0.411653	-0.179457	0.00272644	-0.260944	-0.126149	-0.386768	-0.440416	-0.197752	0.545119	-0.402529	-0.496736	-0.303019	-0.489976	0.46339	-0.411182	0.454957	0.0159764	0.596217	0.667907	-0.092918	0.412466	-0.501836	0.446448	0.527225	0.234689	0.401096	0.249918	0.44421	0.0188049	0.384291	0.180933	0.258767	-0.0104407	0.540043	0.303141	-0.18788	-0.0947023	-0.0374601	0.237143	0.133394	0.291167	0.286564	0.34446	0.400979	0.301929	0.224377
LOC644093	-0.00420951	-0.228754	-0.360699	0.623728	-0.383485	-0.351561	-0.177686	-0.386827	-0.095228	-0.00843332	-0.338102	-0.235692	-0.312304	-0.205329	-0.234199	-0.237855	0.0309185	-0.245666	-0.254343	-0.26705	-0.118099	-0.165323	-0.133377	-0.180803	-0.073969	-0.137571	-0.110975	-0.222786	-0.115323	-0.348321	-0.191537	-0.28802	-0.211987	-0.0376519	-0.126222	-0.318957	-0.19284	-0.18539	0.15489	-0.142438	-0.145653	-0.0838003	-0.223432	-0.169488	-0.0725781	-0.208739	-0.216435	-0.260026	-0.266664
MTRR	0.331245	-0.0117116	0.459957	-0.685682	-0.267319	-0.0838152	-0.544524	-0.305264	-0.443979	-0.742907	-0.0986006	0.650711	-0.403199	-0.611658	-0.097788	-0.575916	0.200323	-0.383895	0.546996	0.300291	0.440316	0.561509	-0.588302	0.631998	-0.537464	0.411388	0.366205	0.169185	0.294423	0.187029	0.613734	-0.371776	0.575158	0.130734	0.373884	-0.148755	0.693636	0.0401086	-0.127496	-0.337536	-0.258402	0.0528094	0.190179	0.10737	0.546937	0.197351	0.595508	0.323127	0.162607
PRPF8	0.0252381	-0.0298877	0.257267	-0.419982	-0.115193	-0.0247114	-0.237987	-0.127934	-0.25787	-0.45919	-0.0521707	0.231236	-0.307494	-0.449603	-0.143018	-0.419048	0.0314641	-0.315742	0.319102	0.175724	0.0935476	0.378273	-0.187697	0.401449	-0.306047	0.333346	0.258785	-0.0167958	0.270636	-0.0214478	0.317019	-0.34709	0.286871	0.0162516	0.0258558	-0.29162	0.434735	-0.0791496	-0.190075	-0.412492	-0.3793	-0.182013	0.0656908	-0.0395307	0.245825	0.0963775	0.288293	0.0985814	0.0568219
BMX	-0.152152	0.23048	-0.282288	0.725515	0.0694347	0.126717	0.460536	0.127281	0.420681	0.531494	0.0566201	-0.615055	0.158943	0.355919	0.0184228	0.279787	-0.146619	0.114439	-0.597364	-0.611345	-0.163339	-0.41065	0.334324	-0.627138	0.263104	-0.476412	-0.345682	-0.373119	-0.309651	-0.447781	-0.610894	0.0104568	-0.561377	-0.264263	-0.42355	-0.251875	-0.601748	-0.226341	0.145148	-0.0258449	-0.0879239	-0.159666	-0.511892	-0.264425	-0.559538	-0.34407	-0.643961	-0.475762	-0.42251
WAS	-0.0949357	-0.153036	0.299317	-0.109282	0.194443	0.0155723	0.126311	0.209733	-0.0469144	0.00925682	0.138235	0.418555	0.143947	0.0761546	0.0749314	0.106235	0.352035	0.0555814	0.426935	0.430339	0.354096	0.428023	0.282764	0.360707	-0.012926	0.242806	0.298841	0.480782	0.238195	0.363253	0.449176	0.435105	0.30069	0.295652	0.226516	0.497669	0.252601	0.516267	-0.542688	0.385233	0.391215	0.372376	0.433255	0.312165	0.281954	0.457827	0.336957	0.498842	0.51142
CASP10	-0.194262	0.219311	0.265976	-0.165542	-0.386096	-0.243083	-0.310542	-0.328824	-0.295683	-0.3914	-0.187265	0.27079	-0.359766	-0.424471	-0.294229	-0.348356	0.402863	-0.310775	0.320039	0.0280704	0.407331	0.469304	-0.100106	0.260222	-0.383771	0.288723	0.612348	0.125538	0.363846	0.0996317	0.223404	-0.154352	0.383981	0.203628	0.2052	-0.189353	0.412656	0.186768	-0.224068	-0.0266037	-0.0416539	0.274362	0.033753	0.257095	0.267852	0.318996	0.274213	0.220597	0.176599
SMARCAD1	0.151672	0.108372	0.380567	-0.599153	-0.321627	-0.0788299	-0.489941	-0.307167	-0.527053	-0.722125	-0.260917	0.542216	-0.583999	-0.72509	-0.314405	-0.70757	0.283234	-0.496456	0.496324	0.115859	0.487312	0.616632	-0.403034	0.558291	-0.593998	0.471281	0.526548	0.140789	0.417756	0.157782	0.488725	-0.334874	0.488923	0.194929	0.310845	-0.233178	0.690054	0.0674633	-0.0926308	-0.335951	-0.249019	0.0442867	0.120285	0.159363	0.462589	0.247471	0.516805	0.271653	0.150835
CXCL16	-0.288083	0.133149	-0.0858655	0.270742	0.0658465	0.0762182	0.252038	0.157238	0.014576	0.134187	-0.267948	-0.252364	-0.279442	-0.0515497	-0.409831	-0.118504	0.221605	-0.232676	-0.163559	-0.278033	0.0665139	-0.00211374	0.445163	-0.180991	0.0825921	0.0288576	0.17925	0.0877089	0.205621	-0.0272829	-0.362884	0.225938	-0.197562	0.272151	-0.25558	0.0108572	-0.211883	0.0221668	0.093142	0.149121	0.12802	0.146311	-0.0806693	0.0868675	-0.199131	0.111992	-0.191305	-0.0340356	0.03721
NDUFS3	0.349561	-0.196238	0.0398935	-0.226825	-0.459759	-0.365183	-0.458502	-0.542515	-0.159234	-0.305435	0.0608338	0.190245	-0.112029	-0.240327	0.118677	-0.283161	-0.0949896	-0.158401	0.217941	0.311021	-0.168696	0.0144769	-0.510771	0.288367	-0.235046	0.0628051	-0.0632498	-0.0571568	-0.0524959	-0.010311	0.301301	-0.41852	0.262467	-0.0292684	0.282784	-0.16001	0.305566	-0.119581	0.323514	-0.241397	-0.190287	-0.162416	0.00760688	-0.00258719	0.363206	-0.0484516	0.25785	0.0522966	-0.0727755
HACL1	0.162931	0.118594	0.0583124	-0.0760551	-0.191127	-0.0119115	-0.207038	-0.318423	0.10988	-0.192353	0.263679	-0.177084	0.173336	-0.0518982	0.319631	0.136068	-0.541416	0.0831091	0.0878207	0.261513	-0.56794	-0.0416491	-0.394764	0.125568	-0.200699	0.0760939	-0.122364	-0.47744	-0.048488	-0.308207	0.155403	-0.45169	0.171076	-0.299276	0.258243	-0.358831	0.187714	-0.100614	0.261557	-0.267581	-0.351211	-0.282632	0.00884482	-0.127673	0.0962862	-0.134403	0.0321381	-0.161967	-0.144247
ZNF613	0.0328189	-0.0429652	0.101833	-0.208026	-0.436861	-0.34832	-0.4873	-0.543789	-0.124	-0.325105	0.11208	0.0339296	-0.0732318	-0.277129	0.151901	-0.106508	-0.289333	-0.126321	0.149419	0.227524	-0.235466	0.00280566	-0.55157	0.202226	-0.315991	0.0486897	0.0661674	-0.343503	-0.0600323	-0.249462	0.166996	-0.677264	0.236506	-0.245184	0.146534	-0.498015	0.282949	-0.233695	-0.0332035	-0.439237	-0.470672	-0.20977	-0.0767202	-0.208218	0.20232	-0.156417	0.146698	-0.128007	-0.162861
MCOLN3	-0.165151	0.0360501	-0.201019	0.363864	-0.131873	-0.0839989	0.0839248	-0.0280451	-0.185973	0.064907	-0.310872	-0.0182872	-0.345348	-0.108105	-0.343112	-0.289104	0.438709	-0.243597	-0.216126	-0.457208	0.424889	0.023369	0.250591	-0.213261	-0.00145792	-0.0881122	0.0877916	0.139654	0.0399558	-0.0521987	-0.257667	0.117875	-0.255813	0.167914	-0.273734	-0.0325316	-0.195363	-0.0345848	0.0677184	0.0106191	0.0834702	0.169457	-0.235597	0.0253122	-0.165252	-0.0061394	-0.163355	-0.0771826	-0.0962031
E2F1	-0.041568	0.0652892	-0.380883	0.250491	-0.486874	-0.338306	-0.26838	-0.486152	-0.289129	-0.156664	-0.291545	-0.179572	-0.371452	-0.283223	-0.218499	-0.379832	-0.00087252	-0.180115	-0.131653	-0.190628	-0.202718	-0.147011	-0.164619	-0.108893	-0.162817	-0.081272	0.096255	-0.221344	-0.0167698	-0.192966	-0.134425	-0.311372	-0.0986317	0.0175318	0.118638	-0.30945	0.0737813	-0.151408	0.348386	-0.0980089	-0.0417184	-0.282076	-0.192435	-0.0318201	0.0683405	-0.11485	-0.0869056	-0.216751	-0.219774
RPS12	0.161991	-0.527812	-0.122888	0.0419793	-0.164096	-0.269328	-0.150373	-0.219865	0.154083	0.0348618	0.102354	-0.1764	0.337476	0.212434	0.344611	0.316005	-0.320711	0.38496	0.00394758	0.394559	-0.593928	-0.263425	-0.234794	0.0526887	0.34566	-0.0251225	-0.222018	-0.0514068	-0.132057	0.0262533	0.116109	-0.0973364	0.146822	-0.0880073	0.124178	0.0723491	-0.0751204	-0.0828048	0.199674	0.0868898	0.0131582	-0.0235785	0.153739	0.0248588	0.167247	-0.0515855	0.0629768	0.0534738	-0.0135961
PPM1J	-0.115003	0.411471	0.314157	0.217976	0.549658	0.542359	0.553862	0.460386	0.631635	0.504642	0.618604	-0.33487	0.66562	0.660111	0.532041	0.664099	-0.162392	0.225486	-0.416659	-0.385679	-0.179664	-0.30239	0.0295645	-0.425061	0.0380803	-0.372494	-0.45019	-0.361918	-0.370498	-0.354382	-0.506195	0.085574	-0.451122	-0.327175	-0.311665	-0.0731755	-0.497691	-0.155846	0.142191	-0.0676509	-0.132383	-0.152857	-0.277031	-0.274876	-0.48364	-0.311633	-0.427723	-0.334945	-0.293091
TRIM33	-0.481714	-0.0232768	0.0943636	0.257279	0.154081	0.170549	0.275731	0.268336	0.0362996	0.156206	-0.185024	0.0189505	-0.104723	0.0113831	-0.196133	-0.0412014	0.401635	-0.0213481	-0.0309974	-0.33879	0.379582	0.317921	0.402282	-0.0956392	0.00507808	0.124287	0.21295	0.153835	0.161178	-0.0183521	-0.00253598	0.394176	-0.122606	0.102892	-0.164484	0.114295	-0.0938569	0.272254	-0.152983	0.164337	0.170004	0.309059	-0.0129511	0.184741	-0.143134	0.188903	-0.104804	0.101665	0.136428
MS4A5	0.0185751	0.0735548	0.690255	-0.302098	0.184814	0.280029	0.0776552	0.160159	0.0272235	-0.225575	0.143719	0.250018	0.0290221	-0.18437	0.014846	-0.0298031	0.198324	-0.424923	0.525643	0.409247	9.22226e-05	0.594219	0.00971348	0.583034	-0.511866	0.644933	0.42364	0.209209	0.597144	0.250498	0.363734	0.216382	0.440188	0.399923	0.404532	0.222575	0.417915	0.474764	0.0160442	0.190165	0.119159	0.269117	0.526785	0.452814	0.371239	0.523912	0.486169	0.480285	0.44779
HLA-DPB1	-0.169389	-0.282044	0.452616	-0.236976	0.281342	0.164984	0.231221	0.35567	0.243443	0.104416	0.146574	0.205249	0.272255	0.206714	0.130772	0.294804	0.330909	0.0482703	0.156256	0.144993	0.268898	0.257932	0.241903	0.146246	0.191361	0.170163	0.151854	0.340989	0.16845	0.27278	0.121954	0.341548	0.148001	0.08699	-0.232892	0.274393	-0.0367965	0.133486	-0.442553	0.0882242	0.0412739	0.266444	0.155518	0.128736	-0.00328284	0.240649	0.131026	0.300614	0.19589
RREB1	-0.264917	-0.130539	-0.614337	0.91494	0.00527962	-0.0194112	0.380101	0.0490641	0.311362	0.591219	-0.110714	-0.679028	0.174932	0.418187	0.0148863	0.340244	-0.24136	0.218323	-0.592259	-0.379707	-0.480145	-0.54684	0.423126	-0.616006	0.457057	-0.402309	-0.477993	-0.276824	-0.321115	-0.351889	-0.537816	0.212329	-0.573735	-0.158612	-0.305709	0.0121391	-0.682243	-0.101032	0.369297	0.227985	0.16085	-0.0715143	-0.277612	-0.128754	-0.464591	-0.29907	-0.570056	-0.403164	-0.308594
ZNF681	-0.423616	0.152928	0.306971	-0.110589	0.298093	0.34467	0.1909	0.354068	0.00475215	0.0614057	-0.0964269	0.162283	-0.0655795	-0.0117784	-0.10112	0.0373305	0.292668	-0.144074	-0.0140044	-0.321992	0.471827	0.223562	0.18324	-0.0606058	-0.179295	0.0389894	0.257819	0.0621728	0.0750769	0.0321706	-0.114038	0.263985	-0.140523	0.0132491	-0.154434	0.0656495	-0.00757351	0.117028	-0.452923	0.0231938	0.0571493	0.0645905	-0.0131936	-0.0179226	-0.161422	0.0699669	-0.0221125	0.0283918	0.0506604
NFATC1	0.0358521	-0.155403	0.229381	-0.414557	-0.140715	-0.275658	-0.381431	-0.194076	0.00134132	-0.231372	0.0386616	0.254486	-0.0169438	-0.167886	0.0471535	-0.0413539	-0.0480089	0.0974281	0.174269	0.213555	0.0817344	0.00152812	-0.436749	0.137398	-0.0975494	-0.107233	0.151719	-0.0535885	-0.163291	0.0268737	0.202169	-0.385385	0.253156	-0.182663	0.0545909	-0.224219	0.251937	-0.204094	-0.568871	-0.232047	-0.239366	-0.0987427	-0.029164	-0.220178	0.187464	-0.0985887	0.12796	0.0112488	-0.0309543
NRXN2	0.0296473	0.482922	0.72723	-0.268678	0.339411	0.466287	0.273084	0.291761	0.293012	0.0229917	0.480212	0.127962	0.246018	0.135496	0.2612	0.1307	0.201556	-0.266473	0.0388214	-0.200165	0.239689	0.215612	-0.143736	0.0689407	-0.451138	0.0340158	0.041376	-0.110942	0.0546734	-0.0944403	-0.122765	-0.0663466	-0.0224152	-0.0386085	-0.0629909	-0.135232	0.0487582	-0.0284824	-0.0302646	-0.216919	-0.225714	-0.0374727	-0.115003	-0.0519062	-0.0811608	-0.00121163	0.0299769	-0.0118051	-0.0927605
MAPKAP1	0.394309	-0.119174	0.114017	-0.514536	-0.361908	-0.282553	-0.600968	-0.456231	-0.300352	-0.569766	-0.0608583	0.301856	-0.298742	-0.44585	-0.013289	-0.451575	-0.125043	-0.180982	0.240778	0.269106	-0.053897	0.0381883	-0.714116	0.339372	-0.299379	0.066035	0.0362367	-0.0886099	-0.0380671	-0.00430961	0.297957	-0.5999	0.331139	-0.048267	0.239574	-0.306837	0.433512	-0.307004	0.0907925	-0.414282	-0.340648	-0.282834	0.00253994	-0.149423	0.40334	-0.126396	0.325141	0.0167195	-0.108213
EDN1	0.0653982	-0.0765024	-0.270599	0.0620274	-0.0226953	-0.0647894	0.0769536	-0.0403915	-0.0592671	0.106387	0.203885	-0.111046	0.340212	0.299857	0.362044	0.282781	-0.164974	0.313257	-0.0148779	0.20253	-0.334485	-0.132636	0.0364634	-0.00213438	0.337191	0.0451021	-0.155828	0.0410646	-0.000625409	0.12289	0.0869011	0.163845	0.0624512	-0.0582747	0.147635	0.226855	-0.0859347	0.145011	0.355448	0.234774	0.203306	0.00934875	0.173048	0.195501	0.00259168	0.054821	0.0540498	0.0638462	0.0539696
RAPSN	-0.0744726	0.286419	0.00760095	0.463172	0.447237	0.456908	0.620688	0.392658	0.681242	0.692227	0.483346	-0.629551	0.640281	0.710071	0.493419	0.70855	-0.398828	0.236849	-0.620193	-0.469016	-0.401484	-0.585391	0.174665	-0.596198	0.207163	-0.505219	-0.573092	-0.474578	-0.451309	-0.450413	-0.706661	0.0529492	-0.636803	-0.37492	-0.399293	-0.140304	-0.700886	-0.276356	0.25757	-0.0451522	-0.124599	-0.26539	-0.38822	-0.375345	-0.612755	-0.444872	-0.616798	-0.500171	-0.412489
TIMM8B	0.244322	-0.0919068	-0.326962	0.168209	-0.21119	-0.119664	-0.140594	-0.325228	0.144453	0.00848046	0.126091	-0.385104	0.152072	0.113026	0.256484	0.130993	-0.576078	0.200897	-0.182921	0.144938	-0.804333	-0.400668	-0.320173	-0.12593	0.1488	-0.143416	-0.44917	-0.426319	-0.244772	-0.293599	-0.0833816	-0.313878	-0.0709888	-0.251517	0.124073	-0.201626	-0.129602	-0.24507	0.690163	-0.125506	-0.177049	-0.338631	-0.0794901	-0.150112	-0.0242182	-0.294955	-0.156666	-0.280826	-0.283348
SNX12	0.414156	-0.0843645	0.0323173	-0.395569	-0.357127	-0.269615	-0.505068	-0.482794	-0.131825	-0.383768	0.0783368	0.132838	-0.0585594	-0.275002	0.146513	-0.196425	-0.388525	-0.0569971	0.290739	0.473893	-0.436775	-0.0259965	-0.606458	0.340306	-0.256563	0.129727	-0.0347855	-0.1941	-0.0227483	0.00936496	0.369615	-0.474751	0.379128	-0.0990834	0.465679	-0.191112	0.409258	-0.102072	0.291257	-0.196045	-0.204072	-0.24326	0.139805	-0.020975	0.395576	-0.0586155	0.293859	0.0255746	-0.0298326
MLF1	-0.207075	0.208616	0.376547	-0.120009	0.00230517	0.181939	-0.0451456	0.0576889	-0.179926	-0.296773	-0.160815	0.221902	-0.361962	-0.330755	-0.26938	-0.349243	0.42981	-0.431574	0.0796445	-0.303455	0.579215	0.402132	-0.0277358	0.129115	-0.394307	0.199557	0.32651	0.0793989	0.25809	-0.0801125	-0.0331429	-0.0797215	0.0348614	0.161308	-0.171345	-0.207226	0.160181	-0.0271681	-0.159564	-0.257264	-0.20168	0.1231	-0.100729	0.0198213	0.0320062	0.114798	0.121093	0.075984	0.0215049
PDIA4	0.411529	-0.107618	0.357649	-0.566647	-0.260724	-0.0992733	-0.451025	-0.286791	-0.482547	-0.672049	-0.181776	0.577785	-0.454509	-0.606379	-0.202392	-0.6286	0.258819	-0.478017	0.584188	0.423936	0.234572	0.508744	-0.384768	0.685195	-0.554549	0.522705	0.409809	0.287372	0.447499	0.322564	0.567265	-0.182311	0.543399	0.388179	0.4799	0.0477392	0.683098	0.164544	0.0654615	-0.12008	-0.0321443	0.114965	0.357992	0.281515	0.621606	0.342093	0.64523	0.42056	0.288089
NYNRIN	0.179939	0.197879	0.377299	-0.370244	-0.180812	0.00488349	-0.383836	-0.270994	-0.169013	-0.499809	-0.0609795	0.38911	-0.188416	-0.401692	-0.071498	-0.287735	0.082845	-0.401637	0.426922	0.27431	0.0476807	0.434638	-0.491072	0.436933	-0.538928	0.362624	0.267231	-0.0146305	0.21228	0.0967566	0.4782	-0.243382	0.466609	0.0969544	0.493881	-0.124447	0.49854	0.156672	0.144614	-0.102104	-0.126553	0.0559375	0.173615	0.100879	0.435242	0.149724	0.397571	0.17152	0.0598271
ZBED2	0.351908	0.465463	0.0393626	-0.250352	-0.0833489	0.0484488	-0.244289	-0.215771	-0.0172209	-0.338399	0.207381	-0.0829383	-0.0759645	-0.230859	0.0324496	-0.175045	-0.414823	-0.182735	0.124237	0.231925	-0.455326	-0.0383041	-0.41518	0.151651	-0.371609	0.0963263	-0.0538457	-0.396642	0.0497549	-0.191208	0.0658839	-0.44537	0.196124	-0.128812	0.29714	-0.332639	0.284596	-0.140981	0.338851	-0.231278	-0.273821	-0.376175	0.0477008	-0.0719277	0.105	-0.0985967	0.0780825	-0.159518	-0.0944358
TRPM3	-0.227338	-0.241446	-0.475929	0.770291	0.0146225	-0.133887	0.379004	0.0808503	0.426974	0.725977	-0.0954535	-0.518327	0.325227	0.567356	0.0478947	0.495261	-0.00857709	0.257276	-0.531148	-0.331487	-0.290653	-0.518018	0.407716	-0.604075	0.625359	-0.444394	-0.407712	-0.0078448	-0.357164	-0.0688955	-0.499958	0.427354	-0.477711	-0.0864149	-0.297893	0.260036	-0.730948	-0.00284328	0.290578	0.430642	0.35577	0.0570771	-0.238878	-0.0233931	-0.426546	-0.188223	-0.526863	-0.233643	-0.230909
HDGFL1	-0.174428	0.318274	0.361284	0.173374	0.331729	0.29722	0.443181	0.300235	0.600575	0.490796	0.517013	-0.254366	0.594828	0.589548	0.402356	0.657002	0.0145046	0.128924	-0.262923	-0.204435	-0.0882566	-0.196372	0.121575	-0.323102	0.0764624	-0.269548	-0.198083	-0.153101	-0.201889	-0.133684	-0.419873	0.181935	-0.238145	-0.158239	-0.219158	0.0502599	-0.409778	-0.0132847	0.0257853	0.123617	0.0183998	0.056967	-0.173899	-0.0699346	-0.35395	-0.0933838	-0.299788	-0.135903	-0.143608
HIF3A	-0.224392	0.297837	-0.0192125	0.408813	0.38003	0.383832	0.583045	0.362792	0.584153	0.636535	0.370789	-0.573579	0.533508	0.661117	0.318153	0.651144	-0.23804	0.220904	-0.495175	-0.35411	-0.348721	-0.416769	0.316958	-0.514853	0.333205	-0.32439	-0.457915	-0.240411	-0.261023	-0.25708	-0.610454	0.260248	-0.479939	-0.164012	-0.337355	0.0635608	-0.649765	-0.0926757	0.501004	0.152936	0.0559713	-0.0326251	-0.255859	-0.115436	-0.513841	-0.227689	-0.491796	-0.300472	-0.239996
CUL3	-0.209105	-0.0351033	0.442646	-0.270791	0.020361	-0.00424665	-0.113806	0.0839085	-0.0686244	-0.213436	-0.208085	0.348758	-0.220175	-0.276789	-0.232573	-0.183902	0.383915	-0.176217	0.269359	-0.0265156	0.553507	0.427292	-0.0596304	0.221964	-0.217005	0.180724	0.485412	0.230623	0.204863	0.171321	0.245579	0.0569483	0.264365	0.145525	0.060768	-0.00401898	0.273173	0.160918	-0.586781	0.0229532	0.0262158	0.249882	0.0860139	0.0925757	0.191119	0.229743	0.211176	0.258222	0.190131
BTN1A1	0.0865975	0.553854	0.390704	-0.00493369	-0.038414	0.162269	-0.0566141	-0.142474	0.0664143	-0.224948	0.352659	-0.0119262	0.113931	-0.0595798	0.151293	0.0602301	0.0045474	-0.294011	0.0494892	-0.0563773	-0.0418664	0.166368	-0.294615	0.0748253	-0.513482	0.101211	0.0707964	-0.336834	0.0949826	-0.278607	-0.111134	-0.387454	0.0936802	-0.100313	0.048672	-0.400457	0.127645	-0.0732156	0.0733049	-0.311951	-0.386222	-0.0390277	-0.117518	-0.0677299	-0.0257949	-0.030563	0.0462666	-0.138767	-0.141648
CDK16	0.256125	-0.117438	0.243451	-0.33612	-0.350228	-0.504768	-0.490421	-0.379045	-0.0230762	-0.232751	-0.0266708	0.443263	-0.0372372	-0.173565	-0.0973374	-0.12454	0.277357	0.0135322	0.389976	0.413563	0.143148	0.180933	-0.456281	0.264673	-0.121073	0.0515586	0.24229	0.284319	-0.000325035	0.391089	0.426316	-0.0782622	0.547099	0.133595	0.447493	0.16356	0.352448	0.174921	-0.149944	0.232797	0.188279	0.324007	0.175567	0.265564	0.436303	0.214911	0.335484	0.325375	0.188136
LBR	-0.120544	0.12783	-0.153086	0.215591	-0.19227	-0.0681927	-0.110542	-0.228338	0.0291605	0.0498938	-0.200544	-0.226961	-0.13509	-0.158426	-0.180908	-0.0133509	-0.279163	-0.137179	0.00578893	-0.0204832	-0.318732	-0.00838802	-0.0101414	-0.0472604	-0.194688	0.0622115	0.0778221	-0.279716	0.0343622	-0.154466	-0.0415112	-0.0606038	-0.0263463	-0.056265	0.239785	-0.134824	0.053377	0.129519	0.171095	0.0776665	0.0165425	-0.129606	0.014138	0.0178581	-0.0209733	-0.000320411	-0.10275	-0.128044	-0.0265446
KIAA0564	0.399701	0.130347	0.233832	-0.56906	-0.248218	-0.033556	-0.483496	-0.349121	-0.255848	-0.596396	-0.0132499	0.293378	-0.283217	-0.508165	-0.052409	-0.417555	-0.26071	-0.254324	0.4154	0.364792	-0.134629	0.272928	-0.543855	0.467776	-0.480359	0.300909	0.1582	-0.168217	0.168533	0.00913999	0.44251	-0.469216	0.435234	-0.0347286	0.43435	-0.267378	0.596253	-0.0525255	0.118875	-0.345307	-0.321584	-0.234068	0.140594	-0.0121023	0.404503	0.0407489	0.383299	0.0823457	0.0344133
SLAMF7	0.231641	0.19184	-0.0639758	-0.0100603	-0.360493	-0.108123	-0.293108	-0.410502	-0.303578	-0.362809	-0.127879	-0.01622	-0.348941	-0.430424	-0.15328	-0.452241	-0.148498	-0.325114	0.163222	0.040515	-0.192555	0.168082	-0.28626	0.231749	-0.451062	0.262246	0.114239	-0.228717	0.208091	-0.152635	0.166189	-0.358434	0.159076	0.0610174	0.343823	-0.300053	0.335446	0.0249248	0.484939	-0.20485	-0.180126	-0.131857	0.0204268	0.104627	0.226974	0.0329335	0.169609	-0.046349	-0.04265
MIR221	0.142026	0.409677	0.338018	-0.572249	-0.102807	0.0533789	-0.357267	-0.161341	-0.382191	-0.473498	0.0870982	0.576574	-0.190456	-0.393096	-0.0438255	-0.319233	0.171144	-0.277581	0.46301	0.175974	0.415925	0.475949	-0.314911	0.405385	-0.628362	0.305142	0.401533	0.0219825	0.218347	0.180201	0.419822	-0.175843	0.370717	-0.0107319	0.388492	-0.0793207	0.613995	0.212572	-0.313197	-0.184911	-0.119459	-0.00354617	0.166921	0.120291	0.267385	0.20101	0.409539	0.177211	0.178961
LOC100292680	0.0513988	-0.271072	-0.245826	0.371378	0.20932	0.065036	0.343391	0.161645	0.532553	0.53615	0.253971	-0.504878	0.533305	0.585434	0.419522	0.537843	-0.447674	0.473325	-0.361754	0.0360101	-0.688019	-0.545685	0.0746567	-0.338202	0.525438	-0.356079	-0.589967	-0.175166	-0.392093	-0.160423	-0.235308	0.16438	-0.301541	-0.184342	-0.0702693	0.177325	-0.495433	-0.116148	0.469189	0.239535	0.171887	-0.200228	-0.0621635	-0.125648	-0.189851	-0.263806	-0.351751	-0.192341	-0.182963
TRIM63	0.0669838	0.262044	-0.367078	0.571277	-0.0880589	-0.0943267	0.0585354	-0.132015	0.161732	0.321972	-0.00516909	-0.298884	0.057956	0.157641	-0.0429722	0.118849	-0.185765	0.0388076	-0.297847	-0.236412	-0.163508	-0.321311	0.0336566	-0.372287	-0.0292442	-0.340048	-0.269444	-0.26235	-0.297234	-0.247733	-0.29218	0.00735932	-0.312104	-0.127533	0.07001	-0.0387739	-0.281124	0.0208376	0.223603	0.177517	0.158031	-0.105372	-0.187146	-0.0952045	-0.230936	-0.202729	-0.349569	-0.2859	-0.171414
KCNMA1	0.394226	0.163233	-0.505701	0.293779	-0.33237	-0.229193	-0.201793	-0.413351	-0.0379021	0.0906799	-0.10873	-0.248334	-0.0928026	-0.0162481	-0.0587604	-0.0444183	-0.315779	-0.0742859	-0.361992	-0.282202	-0.321347	-0.525285	-0.248901	-0.364919	-0.0480015	-0.383416	-0.329552	-0.437939	-0.388947	-0.265791	-0.374479	-0.404365	-0.331837	-0.299529	-0.0629975	-0.357573	-0.229974	-0.37725	0.331293	-0.254358	-0.242845	-0.316564	-0.415726	-0.380232	-0.270302	-0.454649	-0.358796	-0.525991	-0.487398
LOC100506533	-0.171148	0.0313185	-0.439745	0.671114	0.364069	0.327078	0.478614	0.308966	0.229742	0.374447	0.20805	-0.638604	0.281053	0.398017	0.255193	0.394524	-0.492977	0.244444	-0.562229	-0.296685	-0.560454	-0.530767	0.339924	-0.474948	0.260362	-0.320363	-0.539026	-0.519487	-0.290603	-0.589063	-0.553675	-0.0967565	-0.629598	-0.326296	-0.492175	-0.264225	-0.574738	-0.316069	0.0238214	-0.201923	-0.256073	-0.286071	-0.226049	-0.442212	-0.555975	-0.436159	-0.524569	-0.541944	-0.323629
MED1	0.477873	0.043403	0.538929	-0.622835	-0.260135	-0.0841342	-0.567754	-0.317303	-0.333587	-0.750388	-0.0862449	0.572412	-0.380433	-0.661181	-0.173902	-0.563067	0.135346	-0.502528	0.597325	0.410821	0.328331	0.570812	-0.600756	0.694682	-0.676093	0.48752	0.387934	0.141912	0.379609	0.180086	0.586209	-0.410876	0.631933	0.221879	0.448822	-0.172641	0.722463	0.0671114	-0.110636	-0.303638	-0.263984	0.0502643	0.265271	0.155025	0.606812	0.262753	0.619715	0.361776	0.233163
CENPQ	0.260342	-0.17027	0.449289	-0.386804	-0.263242	-0.103467	-0.408979	-0.334349	-0.107548	-0.484302	0.102399	0.314927	-0.134837	-0.388106	0.165193	-0.311703	-0.0780783	-0.238243	0.379487	0.308024	0.111439	0.370095	-0.580154	0.507537	-0.451326	0.275806	0.127856	-0.0635694	0.128285	-0.108859	0.497347	-0.46693	0.410124	-0.0345649	0.279298	-0.273202	0.485076	-0.0450704	0.00360184	-0.3902	-0.352435	-0.112172	0.111503	-0.0202253	0.450654	0.0616007	0.387632	0.192264	0.0634201
OR10C1	0.314023	0.0697505	-0.264068	0.02817	-0.267725	-0.221691	-0.212137	-0.344974	0.0480848	-0.076138	-0.032198	-0.363684	-0.0325416	-0.110845	-0.0796477	0.00628453	-0.49412	-0.149608	-0.00780506	0.294715	-0.753845	-0.269797	-0.179989	0.0348796	0.00018164	0.0970971	-0.116571	-0.274609	0.074718	-0.0628346	-0.11242	-0.304553	0.129192	-0.00783058	0.196259	-0.1986	0.00912549	-0.144526	0.549296	-0.0225628	-0.139151	-0.216002	0.0596161	0.00301603	0.0499647	-0.0684782	-0.0278418	-0.15281	-0.0972959
ZNF45	0.0263684	0.0774666	-0.120867	-0.366285	-0.48294	-0.328045	-0.666732	-0.528	-0.58817	-0.599189	-0.361416	0.345741	-0.579784	-0.6204	-0.313971	-0.566491	0.011265	-0.296927	0.219405	0.0643002	0.196793	0.138113	-0.478959	0.225723	-0.394446	0.0822269	0.307531	-0.0993501	0.0460754	-0.0103424	0.210339	-0.508907	0.241762	-0.0267025	0.223207	-0.346292	0.471326	-0.176159	-0.185566	-0.344286	-0.25543	-0.19515	-0.0442964	-0.137285	0.285936	-0.0652844	0.270644	-0.051357	-0.0694851
PPP2R2A	0.197887	0.105054	0.416635	-0.617554	-0.173549	0.010492	-0.388603	-0.210347	-0.405597	-0.672292	-0.00789794	0.43989	-0.348614	-0.591671	-0.0811041	-0.513636	0.0305577	-0.362939	0.506662	0.285515	0.257865	0.54843	-0.389218	0.600653	-0.554146	0.47073	0.401485	0.00869601	0.373977	0.049215	0.524274	-0.436127	0.484866	0.064235	0.279989	-0.298354	0.679008	0.0249131	-0.200669	-0.430042	-0.378817	-0.0817903	0.174959	0.0500849	0.430806	0.189616	0.499191	0.220219	0.157824
ARHGAP6	-0.261696	0.063497	0.300129	-0.276129	0.308747	0.285304	0.246207	0.433413	-0.180001	-0.0919552	-0.00676678	0.310819	-0.0715457	-0.0184956	-0.0955762	-0.0361711	0.503177	-0.0907901	0.156398	-0.0387497	0.593507	0.357908	0.405876	0.152995	-0.0052603	0.237615	0.396009	0.414217	0.362489	0.305889	0.0406139	0.366678	0.0811797	0.27104	-0.206632	0.25475	0.10619	0.174987	-0.522769	0.0978036	0.14404	0.283146	0.178001	0.198335	-0.00827615	0.3234	0.207987	0.305702	0.284125
LATS2	-0.159912	-0.303435	0.158139	-0.242951	0.211063	0.19966	0.063034	0.22167	0.182538	0.0965926	0.05202	-0.0081571	0.138712	0.109092	0.254248	0.148602	-0.207942	0.120203	-0.148265	-0.166786	0.0930548	-0.109165	-0.147694	-0.0652424	0.158694	-0.148417	-0.205706	-0.115063	-0.23964	-0.15125	-0.0314077	-0.0961305	-0.154353	-0.321168	-0.299374	-0.130068	-0.142997	-0.280844	-0.225598	-0.30702	-0.274575	-0.241576	-0.14831	-0.330563	-0.145952	-0.276783	-0.104194	-0.13058	-0.179372
CAV1	-0.33136	-0.0129449	-0.429217	0.571362	0.461588	0.33579	0.72018	0.558464	0.141578	0.636403	0.00939183	-0.531059	0.223582	0.464872	-0.00629731	0.382729	-0.0980323	0.161738	-0.355814	-0.186846	-0.262151	-0.291865	0.914595	-0.343259	0.436311	-0.0232002	-0.182425	0.105959	0.125152	0.0185866	-0.485687	0.651641	-0.518308	0.201273	-0.312525	0.409999	-0.54254	0.210683	0.184085	0.451324	0.430949	0.0832092	0.137116	0.152985	-0.43822	0.093175	-0.328711	-0.0515968	0.149759
CCDC124	0.437392	-0.244678	0.245983	-0.519218	-0.14429	-0.233417	-0.420802	-0.235995	-0.0969858	-0.400179	0.131826	0.38096	-0.0104118	-0.223092	0.140815	-0.201092	-0.0869828	0.00215518	0.373922	0.52803	-0.0776846	0.0936862	-0.532241	0.420265	-0.165637	0.0837211	0.0337535	0.0884614	-0.0265102	0.17021	0.460679	-0.337812	0.433155	-0.000225156	0.311209	-0.0244107	0.428936	-0.0947417	-0.21759	-0.166197	-0.134942	-0.137222	0.20724	-0.0353765	0.45316	0.0311616	0.383678	0.208916	0.10526
WDR53	0.118022	-0.240897	0.540969	-0.668428	-0.31642	-0.311734	-0.574692	-0.351626	-0.267166	-0.588217	-0.0176211	0.66506	-0.205221	-0.479538	0.0078089	-0.374893	0.262599	-0.19674	0.605782	0.442022	0.370286	0.552798	-0.587547	0.61745	-0.425867	0.351915	0.440997	0.217228	0.20125	0.240903	0.715887	-0.341403	0.661954	0.0559143	0.38631	-0.108261	0.681157	0.11036	-0.418631	-0.223355	-0.195514	0.143223	0.228886	0.12532	0.594437	0.241429	0.574764	0.388601	0.223976
FAM134A	0.202806	0.0174747	0.436156	-0.676397	-0.221145	-0.121855	-0.47418	-0.235646	-0.510553	-0.756164	-0.121741	0.573233	-0.48928	-0.662282	-0.266382	-0.651488	0.314462	-0.480227	0.609684	0.432031	0.338949	0.566366	-0.317289	0.686086	-0.583646	0.543382	0.567688	0.267654	0.509013	0.26443	0.512887	-0.291944	0.576667	0.365197	0.316587	-0.107233	0.736444	0.0860458	-0.220738	-0.245159	-0.165589	0.103753	0.327347	0.226053	0.576365	0.368735	0.640501	0.406483	0.335434
TTLL7	-0.0945139	0.180151	-0.658836	0.737395	-0.0835706	-0.0178068	0.180704	-0.106749	0.0922794	0.338784	-0.131601	-0.672918	-0.0229189	0.183883	-0.124626	0.190434	-0.417986	0.00157053	-0.512278	-0.278941	-0.576216	-0.565557	0.29555	-0.512136	0.186796	-0.257215	-0.36838	-0.423068	-0.184846	-0.394407	-0.603418	-0.0540899	-0.495022	-0.10317	-0.217449	-0.190099	-0.525426	-0.189203	0.524608	0.0573734	-0.0203574	-0.0748705	-0.241968	-0.187569	-0.441002	-0.31169	-0.483895	-0.488731	-0.305411
FOXB2	-0.13104	-0.0452385	-0.552537	0.668185	-0.0109368	-0.072011	0.224174	0.00809456	-0.00111919	0.451278	-0.192965	-0.3681	-0.0135806	0.245497	-0.186269	0.153821	-0.0557265	-0.0623721	-0.301788	-0.141077	-0.195745	-0.32028	0.468128	-0.321554	0.272881	-0.0798468	-0.304893	0.0848595	-0.0558019	-0.0134417	-0.377352	0.402099	-0.38038	0.207229	-0.108882	0.322279	-0.493858	0.173483	0.61106	0.396557	0.377248	0.291401	0.0176686	0.146976	-0.26497	-0.0157942	-0.246519	-0.0994026	0.0203383
DIRC1	-0.105166	0.0155895	-0.357426	0.480829	0.375646	0.285415	0.620134	0.434069	0.398103	0.692602	0.0740947	-0.558492	0.426033	0.579387	0.131724	0.587385	-0.274607	0.27729	-0.403331	-0.17119	-0.435837	-0.460263	0.645277	-0.446243	0.49759	-0.225027	-0.29166	-0.0573517	-0.108834	0.0228482	-0.492566	0.528446	-0.453123	-0.0259883	-0.206093	0.325544	-0.580157	0.0937222	0.154858	0.43601	0.351187	-0.0351019	-0.0132522	0.0194631	-0.460766	-0.0636251	-0.42693	-0.175995	-0.043092
ANKRD2	0.39935	-0.0548198	-0.116218	0.00315798	-0.207006	-0.147969	-0.246628	-0.351868	0.0400095	-0.132996	0.202412	-0.104334	0.145316	0.000593396	0.272932	0.0139109	-0.437763	0.0611349	0.053804	0.29375	-0.58249	-0.181443	-0.453388	0.116925	-0.089574	-0.0023925	-0.325897	-0.295088	-0.157073	-0.1714	0.16114	-0.347424	0.122563	-0.170829	0.299489	-0.151323	0.0927203	-0.100037	0.524313	-0.137074	-0.169451	-0.215259	0.0471207	-0.0614177	0.165122	-0.168259	0.0658253	-0.116039	-0.129224
PDZD2	-0.0215937	0.0259167	-0.304612	0.0787147	-0.43636	-0.360052	-0.377071	-0.372451	-0.319104	-0.168068	-0.554043	0.0704833	-0.470822	-0.412887	-0.656177	-0.333214	0.127468	-0.466723	0.20945	0.155638	0.141671	0.167263	0.204732	0.119487	-0.0754862	0.27916	0.293297	0.225122	0.29075	0.273025	0.0626129	0.132121	0.210439	0.282723	0.141977	0.112454	0.142273	0.231655	0.0974739	0.192226	0.161271	0.25816	0.111393	0.292377	0.118369	0.26551	0.170107	0.149252	0.199934
LOC100506714	0.412957	-0.139221	0.284354	-0.384349	-0.361552	-0.251801	-0.512404	-0.484463	-0.0907582	-0.479417	0.133662	0.241447	-0.0916931	-0.335568	0.176389	-0.279975	-0.203796	-0.14689	0.352311	0.437188	-0.225388	0.174728	-0.721754	0.449949	-0.368662	0.195799	-0.00660059	-0.124685	0.0311955	-0.0588862	0.468555	-0.535253	0.456397	-0.0398426	0.425151	-0.242121	0.460627	-0.0950895	0.293222	-0.292879	-0.289732	-0.145797	0.12536	0.00241511	0.492885	-0.00584682	0.369097	0.126992	-0.00657377
ENSA	0.424901	-0.163001	-0.0899325	-0.197922	-0.226932	-0.227244	-0.388865	-0.372448	-0.0755229	-0.259827	0.172148	0.0318716	0.0832471	-0.0743486	0.296247	-0.0556629	-0.433285	0.12855	0.0760363	0.344414	-0.425385	-0.226017	-0.603609	0.16694	-0.0579955	-0.0896378	-0.28331	-0.229896	-0.231154	-0.128505	0.201731	-0.488927	0.17032	-0.190005	0.256857	-0.191789	0.173674	-0.249146	0.25294	-0.244785	-0.229291	-0.300258	0.0363952	-0.187506	0.255856	-0.231061	0.147773	-0.0913366	-0.134406
AMZ1	0.0107413	0.090943	-0.190782	0.0997013	-0.45609	-0.431536	-0.407455	-0.455181	-0.400867	-0.333876	-0.314222	0.0696036	-0.560811	-0.457708	-0.414936	-0.594262	0.231348	-0.334812	0.0254204	-0.101411	0.151963	0.0285128	-0.253041	0.0471815	-0.288708	0.00603092	0.201166	0.005474	0.0761207	-0.0916255	-0.0319565	-0.364385	0.0798046	0.204667	0.0877774	-0.280773	0.179426	-0.134414	0.190581	-0.125417	-0.0602305	0.0425332	-0.112369	0.0331135	0.198058	-0.0123145	0.0863726	-0.0448878	-0.0479441
HPGDS	-0.323526	0.00181704	-0.180307	0.293231	-0.091075	-0.0939099	0.141364	0.0300883	-0.0623328	0.187859	-0.295882	-0.189139	-0.277022	-0.0460086	-0.333168	-0.147106	0.285412	-0.17852	-0.296545	-0.459758	0.298426	-0.120919	0.334381	-0.295862	0.0992583	-0.156756	0.118853	0.0706547	0.00920823	-0.0824719	-0.411509	0.0467129	-0.316241	0.113102	-0.401655	-0.128866	-0.279564	-0.16278	-0.0659095	-0.0355372	0.00111734	0.0867956	-0.300848	-0.0871246	-0.244985	-0.0705434	-0.258132	-0.154882	-0.138656
ZMYND12	-0.272748	-0.0921582	-0.139716	0.264837	-0.19248	-0.270699	-0.141348	-0.158611	-0.0305034	0.0248622	-0.257975	-0.135333	-0.291568	-0.174792	-0.257289	-0.197811	0.0922827	-0.158682	-0.24877	-0.314667	0.20221	-0.144095	-0.0863924	-0.216305	-0.0217672	-0.239046	0.0105847	-0.0943888	-0.171208	-0.271495	-0.246781	-0.311314	-0.191431	-0.0503963	-0.296541	-0.346145	-0.171325	-0.305828	-0.182613	-0.209723	-0.193203	-0.0693093	-0.306006	-0.287884	-0.0906556	-0.231174	-0.217187	-0.224753	-0.208271
XLOC_006925	-0.288771	-0.1185	-0.5007	0.797232	-0.00087855	-0.0718959	0.333271	0.090144	0.172466	0.481922	-0.321808	-0.489586	-0.0826407	0.197865	-0.262266	0.091108	0.0464248	0.0145501	-0.466252	-0.424895	-0.152826	-0.32779	0.464775	-0.484399	0.3377	-0.270829	-0.209921	-0.0352533	-0.142281	-0.188012	-0.447359	0.262725	-0.465017	0.0747995	-0.278647	0.0537446	-0.546185	-0.0238819	0.247566	0.280787	0.24341	0.0705453	-0.229572	-0.0525205	-0.329991	-0.141752	-0.465073	-0.24801	-0.171615
REN	-0.34051	-0.317498	-0.585142	0.706572	-0.105372	-0.243326	0.236433	-0.0512573	0.247889	0.670268	-0.168599	-0.466837	0.228231	0.45388	0.0261462	0.397311	-0.108655	0.221844	-0.384026	-0.109283	-0.381933	-0.493113	0.427786	-0.454903	0.50869	-0.318581	-0.31172	0.0522904	-0.268507	1.71178e-05	-0.346846	0.437759	-0.384974	0.0340131	-0.0667701	0.349394	-0.56734	0.129	0.377052	0.539928	0.4928	0.0882146	-0.0537134	0.0873304	-0.230778	-0.0857055	-0.36459	-0.125351	-0.054979
KCNJ15	-0.228035	-0.0838615	-0.362824	0.556889	0.124515	0.0721018	0.423095	0.185832	0.323608	0.646247	-0.0578724	-0.381536	0.290886	0.508036	0.0622978	0.42866	0.0045166	0.214213	-0.361218	-0.257954	-0.23437	-0.308221	0.453412	-0.43737	0.467967	-0.208458	-0.310997	0.075753	-0.17112	0.057882	-0.330929	0.592762	-0.377711	0.0274811	-0.0937745	0.417342	-0.554393	0.210493	0.533141	0.52089	0.472442	0.14578	-0.0599014	0.165595	-0.331431	-0.0247211	-0.367786	-0.0863728	-0.0663851
LOC253805	-0.0972872	0.0471081	-0.535285	0.663105	-0.145974	-0.131484	0.0522686	-0.181402	0.0305064	0.187866	-0.0955478	-0.495513	-0.057404	0.0740828	-0.0554417	0.0608305	-0.285049	-0.0661428	-0.468368	-0.266945	-0.411471	-0.450269	0.0517553	-0.401366	0.0943455	-0.290794	-0.36998	-0.386342	-0.250904	-0.454702	-0.448596	-0.304408	-0.404235	-0.165769	-0.260342	-0.342516	-0.410144	-0.32885	0.301374	-0.151572	-0.20278	-0.220616	-0.309822	-0.336181	-0.28759	-0.384875	-0.398298	-0.483331	-0.378837
C21orf58	-0.307333	0.00919286	-0.645727	0.8884	0.140528	0.0889167	0.481782	0.169891	0.281909	0.659982	-0.0561082	-0.697239	0.223724	0.498568	0.0294358	0.42827	-0.25252	0.221355	-0.609707	-0.386321	-0.457857	-0.561768	0.547365	-0.635928	0.479718	-0.378321	-0.460327	-0.232667	-0.277404	-0.30671	-0.629852	0.334258	-0.64278	-0.100715	-0.3319	0.113243	-0.725365	-0.0379697	0.410715	0.306788	0.250313	-0.0831136	-0.211501	-0.110792	-0.539472	-0.249747	-0.591557	-0.388211	-0.229517
UBE2C	-0.0128155	0.438111	-0.266013	0.0973837	-0.202841	-0.0317579	-0.04638	-0.191406	-0.113827	0.119902	-0.0918716	-0.0604491	-0.0918621	-0.00770462	-0.12603	-0.0399875	0.0536496	-0.145995	-0.193005	-0.345822	0.0800787	-0.174591	0.0603234	-0.286316	-0.174238	-0.19749	0.0604212	-0.183706	-0.116843	-0.0185183	-0.305358	-0.0152733	-0.250001	-0.120259	0.019786	-0.106946	-0.0561955	-0.0458219	0.121817	-0.00757113	0.0437508	-0.238901	-0.272015	-0.0683003	-0.229414	-0.122344	-0.21187	-0.269453	-0.232968
ZWINT	0.086831	0.0694883	0.103458	-0.274446	-0.474207	-0.255608	-0.475734	-0.486716	-0.429797	-0.474886	-0.13638	0.326172	-0.448594	-0.510322	-0.143869	-0.554344	0.169309	-0.340924	0.196713	-0.0447659	0.336584	0.256045	-0.412714	0.256343	-0.488271	0.143455	0.235615	-0.0554112	0.0975664	-0.0861833	0.231506	-0.497719	0.192693	0.00467856	0.133332	-0.372398	0.41422	-0.143737	0.0803581	-0.43406	-0.32744	-0.0648333	-0.145296	-0.0533611	0.27703	-0.0239189	0.248215	-0.00250026	-0.0980466
TIFAB	0.336763	0.0296973	0.221659	-0.509253	-0.0291622	0.0786477	-0.252163	-0.13784	-0.019931	-0.313443	0.223569	0.200063	0.198274	-0.0596458	0.289642	0.103825	-0.319433	0.0845311	0.314593	0.445555	-0.320771	0.124321	-0.419191	0.33354	-0.113854	0.217242	-0.024961	-0.10927	0.0570155	0.134496	0.371293	-0.178749	0.380235	-0.142435	0.369185	0.00907481	0.350938	0.0395634	0.117486	-0.111399	-0.153995	-0.174983	0.227783	0.0466121	0.256827	0.0469524	0.310326	0.116604	0.0411425
MYO19	0.388143	0.195538	0.176457	-0.547403	-0.513652	-0.317961	-0.641243	-0.581298	-0.444574	-0.64367	-0.0531363	0.467846	-0.323418	-0.534723	-0.105382	-0.480675	0.0684087	-0.271657	0.46913	0.332148	0.109633	0.346793	-0.591729	0.46098	-0.506665	0.310889	0.339712	0.00332454	0.21101	0.185401	0.487723	-0.458667	0.552178	0.0522302	0.515382	-0.216827	0.655909	0.0453772	0.140091	-0.23421	-0.201103	0.00949022	0.100257	0.159319	0.479073	0.151146	0.470021	0.167853	0.055941
OR1K1	-0.323373	-0.103113	-0.62748	0.893537	-0.109075	-0.153586	0.167647	-0.112461	0.105235	0.38887	-0.176471	-0.517907	-0.00544716	0.212988	-0.0711493	0.13409	-0.151397	0.0389228	-0.48391	-0.31587	-0.371624	-0.425371	0.25615	-0.480329	0.233349	-0.317064	-0.37922	-0.268423	-0.284507	-0.415523	-0.40817	0.0314093	-0.486106	-0.107619	-0.232488	-0.10553	-0.525928	-0.0991905	0.332567	0.123299	0.0843597	-0.0613625	-0.233403	-0.17649	-0.322557	-0.286226	-0.458281	-0.388272	-0.254885
SLC27A1	-0.288055	-0.0759156	-0.257387	0.526985	0.292819	0.0862714	0.433596	0.341911	0.461704	0.605071	0.0552675	-0.497546	0.309812	0.500961	0.0661377	0.492504	-0.146495	0.352418	-0.532435	-0.343804	-0.115923	-0.491819	0.399897	-0.57597	0.521755	-0.48246	-0.356198	-0.103659	-0.365824	-0.22822	-0.559464	0.207211	-0.50321	-0.164198	-0.504415	0.0384359	-0.659346	-0.20585	-0.146001	0.150791	0.089187	-0.0141242	-0.280541	-0.269571	-0.486123	-0.274326	-0.546968	-0.292524	-0.190668
RPS6KA2	0.0725262	0.0159211	-0.64635	0.750055	-0.0463331	-0.123764	0.180997	-0.060602	0.156318	0.458474	-0.0405499	-0.520234	0.162546	0.349453	0.0495357	0.304126	-0.277246	0.145321	-0.613983	-0.365669	-0.26332	-0.675031	0.175785	-0.590076	0.343697	-0.534186	-0.496792	-0.278008	-0.439024	-0.333178	-0.612779	-0.0872841	-0.572705	-0.209165	-0.360202	-0.131818	-0.636589	-0.321761	0.162412	0.0128517	-0.00918562	-0.181003	-0.374	-0.366313	-0.452621	-0.435574	-0.537048	-0.487182	-0.384199
SPARC	-0.467659	0.0146796	-0.155567	0.497998	0.211865	0.124682	0.443896	0.332463	0.179845	0.428566	-0.117762	-0.35634	0.0157636	0.233085	-0.149597	0.17879	0.188641	0.0441709	-0.399027	-0.491917	0.193312	-0.156469	0.547954	-0.41787	0.257644	-0.208108	0.000544607	0.0108717	-0.0388038	-0.174259	-0.48551	0.258276	-0.445647	0.0222454	-0.499195	-0.0221144	-0.467486	-0.0577875	-0.21241	0.100957	0.086333	0.0986715	-0.236037	-0.0938043	-0.420627	-0.0672992	-0.403988	-0.174339	-0.085514
SEC14L1	-0.167682	0.320178	-0.264299	0.271331	0.448971	0.542486	0.560005	0.491687	0.0534317	0.220653	0.069099	-0.537671	-0.0348011	0.133484	-0.0793443	0.062853	-0.340052	0.0267169	-0.374188	-0.327722	-0.269607	-0.242099	0.610532	-0.289094	0.102878	-0.00245064	-0.21257	-0.274782	0.113021	-0.338152	-0.51207	0.0605074	-0.502464	-0.00583177	-0.450782	-0.179213	-0.338753	-0.200557	0.227439	-0.182675	-0.183135	-0.150471	-0.142365	-0.192657	-0.462883	-0.16412	-0.355029	-0.331143	-0.10537
MED9	0.0790391	0.0136255	-0.0801891	-0.146194	-0.269239	-0.171352	-0.367351	-0.411038	-0.0209842	-0.235716	0.189246	-0.128045	0.0778524	-0.120093	0.284071	-0.00599234	-0.513106	0.102303	-0.011796	0.15114	-0.521229	-0.197072	-0.540368	0.0351047	-0.203981	-0.100505	-0.166697	-0.535525	-0.241298	-0.373043	0.0699259	-0.645935	0.0500093	-0.418658	0.127079	-0.5085	0.185548	-0.329072	0.0811898	-0.454417	-0.467536	-0.510192	-0.131931	-0.328431	0.0742276	-0.320255	-0.0234025	-0.310172	-0.277617
KBTBD13	0.0160861	-0.0506044	-0.480955	0.649969	-0.400881	-0.272372	-0.118855	-0.409292	-0.11564	-0.0437544	-0.292346	-0.414508	-0.323754	-0.204397	-0.248058	-0.248045	-0.162845	-0.194265	-0.251014	-0.175359	-0.396654	-0.21544	-0.00609812	-0.186969	-0.057752	-0.0763304	-0.12767	-0.322227	-0.0172145	-0.396172	-0.236689	-0.294027	-0.197029	0.0100352	-0.0351615	-0.343864	-0.157883	-0.162767	0.411453	-0.0998188	-0.127766	-0.127733	-0.186498	-0.0878924	-0.0700731	-0.166157	-0.22647	-0.29271	-0.231788
CSGALNACT2	0.365508	-0.0790157	0.10173	0.0166075	-0.483547	-0.321086	-0.49864	-0.555257	-0.141405	-0.354575	-0.0416118	0.210065	-0.204042	-0.329014	0.0233517	-0.29966	-0.020437	-0.209364	0.122887	0.0599744	0.129157	0.131534	-0.634637	0.197462	-0.355535	0.0236593	-0.0853084	-0.129457	-0.0914813	-0.179281	0.266484	-0.512573	0.238406	-0.0833932	0.233912	-0.30372	0.226672	-0.125676	0.264855	-0.312494	-0.295869	0.0453352	-0.122841	-0.0689952	0.290618	-0.117727	0.178867	-0.0120724	-0.156884
MRPS25	0.0406855	0.276909	0.359734	-0.341507	-0.277888	-0.164808	-0.403451	-0.271688	-0.262568	-0.420168	-0.141602	0.583042	-0.313397	-0.417874	-0.284125	-0.376662	0.464528	-0.25774	0.450338	0.0791666	0.592892	0.595889	-0.288388	0.322732	-0.45893	0.273078	0.46411	0.222296	0.221558	0.249255	0.46465	-0.0229982	0.472872	0.137477	0.386966	0.020789	0.514056	0.324284	-0.173999	0.0357883	0.0519918	0.345599	0.0919903	0.288654	0.330492	0.312053	0.353653	0.299459	0.212697
ADAM28	0.112385	0.172632	0.482886	-0.734221	0.181771	0.241825	-0.180342	0.17917	-0.290694	-0.521625	0.000663738	0.492091	-0.214728	-0.400914	-0.101105	-0.274496	0.11967	-0.260057	0.442633	0.25381	0.375748	0.467224	-0.186484	0.482461	-0.382723	0.378808	0.436958	0.157759	0.361713	0.25472	0.366705	-0.12706	0.412425	0.110346	0.162382	-0.044087	0.540866	0.0565509	-0.567935	-0.213477	-0.184602	-0.031502	0.268344	0.0406524	0.278308	0.226512	0.450343	0.269906	0.237476
BARD1	0.259144	0.128841	0.20269	-0.649289	-0.386317	-0.289666	-0.681893	-0.470318	-0.442043	-0.610986	-0.122272	0.544847	-0.398193	-0.600573	-0.183846	-0.531101	0.0273733	-0.360878	0.459941	0.306405	0.245713	0.293109	-0.594307	0.453179	-0.586507	0.210519	0.350906	-0.00903973	0.0949758	0.143556	0.451451	-0.503385	0.448762	-0.00988527	0.405568	-0.260623	0.663425	-0.0484232	-0.250387	-0.334253	-0.257538	-0.154444	0.0852196	-0.047718	0.444395	0.052491	0.436107	0.108679	0.0715415
RBM15	0.242947	-0.122959	-0.166339	0.084121	-0.561619	-0.440894	-0.599312	-0.687851	-0.132387	-0.368153	-0.0876348	-0.0584771	-0.144618	-0.274499	0.034422	-0.194114	-0.310975	-0.142453	0.0268444	0.19961	-0.37531	-0.161398	-0.654864	0.0923421	-0.19673	-0.0618235	-0.154781	-0.338072	-0.187329	-0.291308	0.102856	-0.64021	0.188974	-0.176851	0.208734	-0.432548	0.143251	-0.28126	0.30767	-0.317985	-0.350451	-0.189653	-0.120747	-0.18191	0.243754	-0.237707	0.0900527	-0.18821	-0.233278
PACS1	-0.231049	-0.306755	-0.167469	0.328382	0.177324	0.0452936	0.265978	0.149673	0.370111	0.398898	0.128328	-0.325077	0.411662	0.389958	0.274145	0.468367	-0.317438	0.368232	-0.114144	0.140788	-0.530962	-0.205813	0.236601	-0.164222	0.36018	-0.117653	-0.246215	-0.152344	-0.186827	-0.114015	-0.00926127	0.261644	-0.155556	-0.197722	-0.00922576	0.173482	-0.252879	0.137998	-0.0577394	0.245547	0.162448	-0.12372	0.107366	-0.0268406	-0.150293	-0.04952	-0.217466	-0.0676145	0.0156742
RPS6KA5	0.0596056	-0.101159	0.600067	-0.565023	0.02422	0.029915	-0.275073	0.0159669	-0.224097	-0.54718	0.0166726	0.551953	-0.16605	-0.405904	-0.0609967	-0.245801	0.306188	-0.270191	0.561799	0.422004	0.360486	0.599361	-0.225337	0.605834	-0.450885	0.51602	0.517479	0.252686	0.442288	0.24038	0.526346	-0.120092	0.551888	0.22146	0.208596	-0.0188391	0.570542	0.1799	-0.540988	-0.149127	-0.156537	0.269531	0.37629	0.181458	0.431649	0.371633	0.540602	0.425098	0.366429
A2LD1	0.108716	-0.144307	-0.582987	0.680646	-0.359517	-0.297675	-0.181261	-0.403155	0.0442893	0.07775	-0.338965	-0.349556	-0.209656	-0.0536467	-0.190292	-0.110797	-0.18662	-0.0709116	-0.424075	-0.310627	-0.358453	-0.433782	-0.190412	-0.405491	0.113692	-0.385217	-0.392471	-0.375447	-0.392292	-0.41374	-0.297886	-0.29321	-0.335529	-0.214415	-0.132565	-0.317368	-0.348617	-0.328283	0.336885	-0.127348	-0.145788	-0.238571	-0.378185	-0.337996	-0.1934	-0.42699	-0.403713	-0.467579	-0.461723
C15orf52	-0.259645	-0.0175594	-0.216324	0.447984	-0.225326	-0.323314	0.0118509	-0.150425	0.172042	0.366852	-0.194909	-0.132329	-0.0148415	0.19076	-0.203989	0.139576	0.313356	0.059248	-0.324729	-0.386552	0.264884	-0.228699	0.144662	-0.451309	0.249412	-0.384156	-0.05295	0.0879419	-0.276834	-0.0203632	-0.355348	0.137047	-0.244266	-0.0196461	-0.251486	0.032665	-0.401576	-0.0563074	-0.00735927	0.201438	0.175917	0.251599	-0.348505	-0.0406659	-0.246683	-0.113833	-0.342739	-0.147336	-0.180171
NPC1L1	-0.0939316	-0.0378916	-0.389328	0.800213	-0.124507	-0.134895	0.171334	-0.141849	0.304075	0.440994	-0.0236343	-0.528235	0.101045	0.259154	0.0485758	0.250256	-0.240718	-0.00581985	-0.525621	-0.348282	-0.295302	-0.501017	0.0909835	-0.49929	0.14963	-0.447493	-0.420757	-0.354685	-0.381695	-0.467001	-0.501053	-0.157697	-0.473415	-0.19833	-0.274098	-0.23967	-0.560674	-0.25199	0.219801	-0.0159691	-0.0837278	-0.0911146	-0.376032	-0.327707	-0.356225	-0.387868	-0.510266	-0.447957	-0.377314
PDP1	0.130642	0.0726581	0.490764	-0.752231	0.0538438	0.092304	-0.22093	0.0429809	-0.134403	-0.429522	0.0268123	0.445135	-0.00854104	-0.2019	-0.017187	-0.0286882	0.106537	0.0102284	0.48068	0.385034	0.160124	0.409645	-0.225893	0.426872	-0.0959087	0.35402	0.404193	0.232246	0.296631	0.413474	0.417229	0.0137615	0.56572	0.112329	0.287572	0.116114	0.467642	0.164655	-0.306345	0.0130358	-0.0421972	0.239463	0.276933	0.208761	0.319908	0.300833	0.448488	0.352769	0.256618
KCNG4	-0.117367	-0.254497	-0.551717	0.792517	-0.28714	-0.334367	-0.029516	-0.319834	0.171462	0.266737	-0.154344	-0.520519	0.0239947	0.168255	0.00228665	0.127437	-0.268552	0.103812	-0.422553	-0.141113	-0.516276	-0.482073	-0.0340216	-0.391495	0.295219	-0.361713	-0.431093	-0.290277	-0.347037	-0.407907	-0.310979	-0.164036	-0.308999	-0.132677	-0.122904	-0.170046	-0.451841	-0.208089	0.404093	0.0740048	0.0104239	-0.123602	-0.233912	-0.189149	-0.152169	-0.320132	-0.372124	-0.34014	-0.29941
CDCP1	-0.217399	-0.105647	0.215643	-0.302477	-0.0888082	-0.227073	-0.266365	-0.114414	-0.282176	-0.297085	0.0645207	0.308832	-0.0258387	-0.175134	0.0654836	-0.0762155	0.181761	-0.0441944	0.341599	0.332872	0.219243	0.299495	-0.170459	0.35189	-0.131304	0.237128	0.374977	0.190998	0.201852	0.149195	0.313355	-0.106188	0.347826	0.0968361	0.135181	0.0113346	0.34416	0.149473	-0.477216	-0.00858387	0.0045463	0.0695951	0.287765	0.131405	0.293214	0.241258	0.365718	0.286451	0.286612
SQLE	0.117673	0.263415	0.0652761	-0.259833	-0.31008	-0.0139347	-0.328697	-0.345222	-0.423569	-0.547479	-0.158593	0.128787	-0.454858	-0.551807	-0.209919	-0.551481	-0.0447372	-0.382013	0.287141	0.0758222	-0.0563448	0.352771	-0.279884	0.354087	-0.500081	0.383087	0.299021	-0.162429	0.34569	-0.080276	0.259258	-0.343003	0.267566	0.0987327	0.33238	-0.304925	0.504148	0.0428294	0.32258	-0.270303	-0.221317	-0.198849	0.0855935	0.130806	0.286642	0.131039	0.289364	0.0433739	0.0286141
LEO1	0.354091	-0.0574409	0.0943048	-0.393159	-0.393571	-0.18389	-0.536666	-0.500798	-0.228794	-0.519088	-0.0286757	0.100723	-0.228253	-0.414627	0.0781171	-0.358132	-0.348844	-0.190648	0.192092	0.225144	-0.267291	0.0230432	-0.699982	0.315929	-0.337631	0.124924	-0.0203651	-0.280799	-0.00797343	-0.157596	0.253222	-0.643767	0.287982	-0.132391	0.293137	-0.413333	0.392179	-0.278643	0.314842	-0.450776	-0.419397	-0.337592	-0.0235748	-0.142866	0.346562	-0.159343	0.265567	-0.0692077	-0.163801
HSP90AA1	0.350307	0.0133638	0.147747	-0.378167	-0.175311	0.0398505	-0.348294	-0.2455	-0.301982	-0.55223	-0.0206921	0.161455	-0.26545	-0.377995	0.0432513	-0.359134	-0.175754	-0.236039	0.146819	0.121045	-0.0185341	0.105544	-0.504721	0.311487	-0.282062	0.175614	0.00518823	-0.146012	0.10852	-0.121709	0.162749	-0.493225	0.208567	-0.0182835	0.0946633	-0.320399	0.313027	-0.276996	0.199502	-0.459723	-0.401519	-0.227723	0.00538878	-0.138549	0.24575	-0.100509	0.276889	-0.0134942	-0.111725
WRAP53	0.137415	-0.0964584	-0.292834	0.333848	-0.118113	-0.205811	-0.171637	-0.258733	0.0731694	0.030221	0.182067	-0.159077	0.164566	0.179937	0.24593	0.134039	-0.334668	0.236478	-0.231689	0.0563091	-0.3238	-0.428094	-0.307686	-0.211123	0.106996	-0.406084	-0.476758	-0.310434	-0.484958	-0.387196	-0.138659	-0.366229	-0.18099	-0.272548	-0.0817069	-0.216983	-0.215101	-0.296228	0.0603073	-0.187449	-0.195359	-0.13123	-0.195459	-0.353468	-0.0701632	-0.383799	-0.189519	-0.314405	-0.222186
CTRL	0.267202	0.330611	0.554009	-0.551349	-0.203181	-0.184351	-0.454304	-0.309126	-0.176308	-0.444308	0.332087	0.577941	-0.0239795	-0.284875	0.116326	-0.198764	0.24158	-0.273491	0.42687	0.296324	0.395001	0.328426	-0.565952	0.395591	-0.665226	0.118389	0.324244	0.0189287	0.0630533	0.106218	0.332695	-0.456069	0.437835	-0.013212	0.303822	-0.216507	0.542153	0.00425054	-0.43115	-0.284516	-0.257155	0.0556229	0.0632825	-0.00830863	0.3505	0.110381	0.400446	0.164563	0.0989501
QSER1	-0.0997771	0.00725236	-0.119681	0.0442512	-0.557614	-0.339866	-0.447988	-0.567365	-0.195877	-0.258048	-0.237717	0.0102582	-0.252224	-0.300985	-0.113037	-0.208439	-0.0155996	-0.028566	-0.00242641	-0.1503	0.0177348	0.073344	-0.350762	-0.0384113	-0.193224	0.00606018	0.151211	-0.248086	-0.0617061	-0.201334	0.0703091	-0.396052	0.0933633	-0.179125	0.105543	-0.398146	0.167419	-0.119967	0.186109	-0.262591	-0.258429	-0.0264567	-0.240775	-0.0689321	0.0840207	-0.101955	-0.0225731	-0.155114	-0.211507
CELA3A	-0.329412	-0.0776889	-0.357599	0.736104	0.396005	0.280889	0.677198	0.406778	0.631408	0.788052	0.245031	-0.733215	0.550578	0.770671	0.356021	0.667147	-0.286531	0.493482	-0.72251	-0.496707	-0.53585	-0.647234	0.421082	-0.74543	0.617718	-0.552814	-0.649495	-0.355428	-0.499228	-0.425204	-0.666184	0.283346	-0.7197	-0.350038	-0.529574	0.0151432	-0.857639	-0.227446	0.306935	0.137757	0.0621791	-0.16498	-0.366733	-0.293174	-0.666363	-0.429377	-0.732894	-0.488078	-0.397379
RER1	0.406187	-0.286184	0.0249153	-0.186423	-0.515244	-0.515012	-0.587219	-0.614558	-0.222922	-0.32612	0.019853	0.238604	-0.129117	-0.309211	0.0931357	-0.303583	-0.0991802	-0.217727	0.275745	0.426013	-0.11109	0.00379939	-0.605285	0.368954	-0.319597	0.0824605	-0.00969673	0.00418982	-0.0400288	0.0343171	0.345274	-0.470879	0.319581	0.0403924	0.371976	-0.126413	0.3556	-0.080979	0.17286	-0.18047	-0.122426	-0.156827	0.122357	0.0179664	0.472072	-0.00907938	0.346796	0.128211	0.0201527
PSMA7	0.384593	-0.188392	0.163412	-0.378257	-0.335696	-0.290815	-0.524419	-0.407968	-0.263445	-0.514276	-0.0626226	0.266849	-0.325732	-0.439554	-0.0611305	-0.484004	-0.0285937	-0.258067	0.23064	0.263687	0.025938	0.0647307	-0.603873	0.359639	-0.329794	0.0995818	0.0426453	0.00139597	0.0275538	-0.0252822	0.254177	-0.549958	0.297595	0.0868032	0.172585	-0.27113	0.371326	-0.277125	0.10442	-0.37609	-0.299105	-0.139725	0.0287571	-0.0971249	0.420746	-0.0645022	0.328072	0.0829866	-0.0299353
GFM1	0.165018	0.45792	0.724128	-0.5896	0.289756	0.475232	-0.0407177	0.186562	0.0144172	-0.434897	0.331268	0.296288	0.0408098	-0.210962	0.141251	-0.103041	-0.00777171	-0.291501	0.342331	0.12563	0.149994	0.459926	-0.352423	0.409893	-0.574807	0.360281	0.1932	-0.122519	0.260918	-0.0522477	0.230077	-0.228641	0.297295	-0.00110192	0.163839	-0.20856	0.423497	0.0301784	-0.049233	-0.347304	-0.355736	-0.0918784	0.139609	-0.00107899	0.179852	0.123513	0.314323	0.125412	0.105546
CTSL1	0.349806	-0.00799978	0.322101	-0.494384	-0.402364	-0.26301	-0.521554	-0.410144	-0.511432	-0.686458	-0.135106	0.579612	-0.444872	-0.613448	-0.218356	-0.640944	0.370637	-0.472104	0.577607	0.396744	0.340408	0.555524	-0.398413	0.651475	-0.559234	0.521682	0.467896	0.307716	0.463807	0.302075	0.573281	-0.261634	0.603878	0.369519	0.448251	-0.0354472	0.685445	0.173407	0.0902204	-0.132621	-0.0645731	0.208842	0.286221	0.338374	0.617602	0.372653	0.631277	0.418456	0.284669
HIST1H2BJ	0.11911	0.048302	0.323024	-0.54032	-0.187246	-0.0577156	-0.376644	-0.226965	-0.476769	-0.648213	0.0871583	0.395782	-0.209585	-0.448477	0.0619363	-0.401474	0.0882916	-0.237677	0.488559	0.387341	0.133117	0.448896	-0.34196	0.58798	-0.479752	0.480132	0.417853	0.0694146	0.41037	0.104032	0.462019	-0.342533	0.485141	0.146741	0.313862	-0.180135	0.634864	0.0794702	-0.150739	-0.276348	-0.222847	-0.011004	0.302229	0.19299	0.461974	0.266509	0.560971	0.287832	0.258174
CCDC120	-0.163946	-0.0191445	0.605652	-0.518717	-0.151685	-0.187289	-0.307145	-0.0992108	-0.238611	-0.395228	-0.0525377	0.639212	-0.220134	-0.387138	-0.174354	-0.315163	0.615736	-0.297203	0.52918	0.20855	0.711361	0.645389	-0.162859	0.477914	-0.438665	0.36252	0.667067	0.39031	0.353079	0.333734	0.479884	-0.0304069	0.504853	0.23043	0.184656	0.0223027	0.553434	0.259954	-0.653608	-0.0411212	-0.00470382	0.311652	0.200157	0.257789	0.409484	0.412231	0.474998	0.446336	0.341211
DKFZp434L192	-0.198873	0.359951	0.297072	0.118086	0.649939	0.662096	0.57487	0.63751	0.29645	0.229549	0.218733	-0.180896	0.285488	0.291645	0.102956	0.338795	0.0349166	-0.0095494	-0.144694	-0.294217	0.00777096	0.0939202	0.353743	-0.145898	-0.0409751	0.040626	-0.00380417	-0.126874	0.0914863	-0.132057	-0.298565	0.331138	-0.279826	-0.0288834	-0.242929	0.0534782	-0.219266	0.11067	-0.217576	0.0483358	0.00122625	-0.0655564	0.0237121	-0.0586864	-0.356747	0.0351324	-0.207709	-0.0860005	0.026268
CSDE1	0.214486	-0.288338	0.300043	-0.355013	-0.263131	-0.12584	-0.383008	-0.329151	-0.0912565	-0.487855	0.0360466	0.141482	-0.133522	-0.333626	0.134599	-0.265931	-0.186617	-0.108432	0.325292	0.380647	-0.203871	0.253813	-0.517836	0.455851	-0.20967	0.298873	0.0588395	-0.0794139	0.161028	-0.0932662	0.427351	-0.401451	0.416427	0.00152824	0.245721	-0.223755	0.397963	-0.0862758	0.221105	-0.306714	-0.306334	-0.111057	0.169202	0.0446747	0.424495	0.0663592	0.354888	0.18344	0.0613777
2017-09-09	0.041891	0.270254	-0.369627	0.387821	-0.205715	-0.0206702	-0.00553895	-0.271767	0.169667	0.183569	0.0764226	-0.517347	0.022486	0.0600985	0.0904279	0.0523537	-0.55707	0.087576	-0.37562	-0.289175	-0.484319	-0.397293	-0.13414	-0.367253	-0.0351436	-0.307301	-0.404294	-0.596829	-0.324979	-0.519674	-0.323339	-0.380382	-0.345433	-0.367923	-0.0370193	-0.427914	-0.230511	-0.280648	0.551364	-0.252906	-0.272926	-0.410593	-0.382084	-0.293001	-0.271108	-0.415989	-0.408057	-0.501779	-0.421896
EXOC1	0.149141	0.060909	0.477848	-0.616647	-0.286029	-0.0889636	-0.489937	-0.28005	-0.42036	-0.675422	-0.133946	0.587888	-0.423422	-0.62442	-0.1743	-0.548984	0.278656	-0.407797	0.470173	0.122331	0.573496	0.587572	-0.456845	0.523053	-0.567934	0.384844	0.478593	0.109069	0.307382	0.116322	0.491573	-0.409655	0.487645	0.060223	0.20703	-0.293431	0.639696	-0.00314922	-0.337857	-0.429454	-0.364354	0.0799063	0.0510234	0.0455915	0.409655	0.175535	0.483912	0.234418	0.10084
EMILIN2	0.346729	-0.0856413	-0.0365529	0.0300179	-0.511981	-0.326117	-0.470456	-0.588686	-0.146212	-0.352313	-0.121099	0.0210383	-0.331277	-0.402698	-0.106069	-0.412802	-0.155938	-0.30714	0.121171	0.156077	-0.228317	0.0455123	-0.5191	0.214972	-0.35865	0.115977	-0.086038	-0.190857	0.0228231	-0.194883	0.192564	-0.493951	0.206195	0.0317351	0.284469	-0.304233	0.241199	-0.140084	0.57396	-0.260429	-0.248678	-0.0941916	-0.0431263	-0.00671214	0.310949	-0.0805658	0.152047	-0.0405248	-0.129774
LRRC38	0.256046	0.0904631	-0.159884	0.065462	-0.00822399	0.170525	-0.0423552	-0.112341	0.0729605	-0.071557	0.0162315	-0.28324	0.032787	-0.0657021	0.0607153	0.0630571	-0.580635	-0.0690917	-0.00838221	0.157493	-0.690915	-0.145362	-0.138745	0.0439585	-0.132189	0.133964	-0.235891	-0.417727	0.0217842	-0.207763	-0.00913548	-0.178182	-0.00885989	-0.153284	0.217497	-0.164309	0.0294566	-0.0385995	0.458328	-0.108634	-0.191542	-0.247931	0.0816132	-0.070859	-0.0388133	-0.131413	-0.044287	-0.207787	-0.116592
CSNK1G2	0.176495	-0.247435	-0.158061	-0.14892	0.0705137	-0.0895482	-0.0532545	0.00648212	-0.152342	0.0782444	0.13869	0.163624	0.165674	0.13441	0.208853	0.090675	-0.132849	0.12951	0.176265	0.452461	-0.145845	-0.1582	0.0666176	0.195586	0.0488063	0.0384096	-0.0940694	0.216749	-0.0320698	0.260653	0.177355	0.187298	0.0250193	0.151277	0.228213	0.402088	0.0960662	0.166134	-0.0166365	0.226284	0.310704	-0.0243848	0.350341	0.10083	0.199135	0.104363	0.228429	0.201794	0.263174
SPRY2	0.275634	0.191184	0.339473	-0.669273	-0.164685	0.0523713	-0.408864	-0.218065	-0.327423	-0.568196	0.031567	0.464229	-0.27869	-0.495513	-0.039613	-0.439646	-0.0187755	-0.32184	0.456437	0.260711	0.206463	0.443003	-0.429094	0.49867	-0.537339	0.361428	0.265698	-0.0219826	0.247241	0.113296	0.473776	-0.315253	0.412095	-0.0171111	0.347944	-0.163362	0.634457	0.0424306	-0.0433074	-0.34429	-0.268435	-0.217747	0.159978	0.0634514	0.357841	0.135291	0.436962	0.17795	0.10104
TP53TG5	-0.0700323	0.225166	-0.165089	0.289919	0.36546	0.285368	0.481596	0.410326	0.203188	0.297255	0.0828267	-0.393718	0.173635	0.311434	-0.0871802	0.248135	-0.0689875	0.185673	-0.207956	-0.146167	-0.146298	-0.132385	0.587037	-0.247618	0.358055	-0.00885697	-0.0891773	0.028695	0.102813	-0.0447873	-0.360882	0.362174	-0.245907	0.109576	-0.309934	0.130901	-0.356108	0.0788993	0.144181	0.199579	0.138973	0.19235	-0.00948145	0.0938144	-0.360671	0.086727	-0.280812	-0.0526511	0.123107
NRP2	-0.121856	-0.0156122	0.0335718	0.184769	0.0369984	0.0502923	0.158805	0.103183	-0.237962	-0.132192	-0.00834544	0.0502684	-0.0987788	-0.113505	-0.036234	-0.214333	0.27322	-0.0664571	0.179134	0.0481228	0.227063	0.368997	0.293064	0.228209	-0.0858986	0.280878	0.287418	0.198412	0.355973	0.0165259	0.196421	0.188616	0.0860738	0.250777	0.0586601	0.100345	0.187928	0.300104	-0.177672	0.117964	0.176333	0.0694771	0.231472	0.292328	0.150042	0.334015	0.183243	0.269068	0.302019
SKAP1	-0.248551	0.287	-0.361904	0.714934	0.203495	0.278617	0.477185	0.229005	0.309604	0.475276	0.0708584	-0.70275	0.169476	0.342366	0.0803879	0.309632	-0.285664	0.15705	-0.667098	-0.645864	-0.281988	-0.491161	0.343706	-0.647069	0.154695	-0.422051	-0.336091	-0.513318	-0.275952	-0.563329	-0.731832	-0.0484317	-0.69248	-0.287416	-0.468234	-0.337668	-0.600053	-0.298895	0.123022	-0.117116	-0.149105	-0.300198	-0.437832	-0.347923	-0.62019	-0.399217	-0.658504	-0.565315	-0.410079
TASP1	0.331509	0.0342376	0.239654	-0.326082	-0.349113	-0.133369	-0.503695	-0.425818	-0.284636	-0.533684	-0.0822919	0.360329	-0.38054	-0.531476	-0.0772488	-0.539059	-0.0163747	-0.342142	0.277508	0.0605239	0.216874	0.305199	-0.623776	0.363305	-0.562884	0.186555	0.0853827	-0.138664	0.040836	-0.141073	0.387524	-0.538359	0.28302	-0.0612111	0.274155	-0.369182	0.464669	-0.115657	0.157941	-0.462275	-0.386254	-0.0892386	-0.0611629	-0.0934861	0.347116	-0.0679382	0.287276	0.0156762	-0.0817881
CETN3	0.215363	-0.167816	0.396073	-0.618874	-0.149597	-0.0611004	-0.446672	-0.228781	-0.175643	-0.56329	-0.043554	0.343649	-0.238828	-0.46768	-0.00549253	-0.350733	-0.151488	-0.208698	0.47115	0.470935	-0.0780316	0.312531	-0.51971	0.552341	-0.393243	0.325122	0.25484	-0.0133693	0.199704	0.0732213	0.509116	-0.369714	0.484504	0.0654373	0.381803	-0.158177	0.587477	-0.0287528	-0.136249	-0.25417	-0.228124	-0.176187	0.270751	0.00267205	0.510137	0.120847	0.457627	0.235663	0.158825
ZNF847P	-0.0893114	0.612752	0.448825	-0.241835	0.152393	0.274367	0.0450804	0.124838	0.00767548	-0.105193	0.180387	0.228872	0.0714053	0.00761335	-0.0380605	0.0925476	0.331272	-0.28867	0.0774261	-0.215194	0.425475	0.271951	-0.0582214	0.00566302	-0.335777	0.0680283	0.245461	0.00428688	0.111209	0.0742955	-0.152422	0.0267899	0.0545807	0.00653777	-0.0546885	-0.069708	0.0868386	0.0722314	-0.20115	-0.0926366	-0.11536	0.0848139	-0.103321	0.0236943	-0.119709	0.0977653	0.0623948	0.00667201	-0.0248638
SLC41A2	0.33776	0.0501696	0.121841	-0.351234	-0.387608	-0.155165	-0.483257	-0.470865	-0.359728	-0.591519	-0.0512281	0.18047	-0.343572	-0.54028	-0.0601161	-0.498091	-0.199556	-0.346394	0.388532	0.358067	-0.206091	0.285316	-0.492103	0.497403	-0.505728	0.403079	0.180568	-0.1436	0.287872	-0.0453468	0.410831	-0.474106	0.41526	0.0873053	0.450352	-0.277905	0.560265	0.0031293	0.374157	-0.294662	-0.264807	-0.170198	0.192606	0.121342	0.451568	0.110731	0.413912	0.120406	0.072223
C2orf63	-0.265749	0.266068	0.473326	-0.192743	0.00235429	0.0221241	0.0238303	0.0694249	-0.0435663	-0.0568587	0.031315	0.357546	-0.107269	-0.103418	-0.14135	-0.111845	0.610505	-0.262516	0.126534	-0.271661	0.720886	0.39501	0.0354324	0.0519315	-0.296825	0.0665132	0.409172	0.211705	0.137758	0.12094	0.015393	0.0420911	0.0971289	0.0892566	-0.1284	-0.0681894	0.130225	0.10602	-0.416659	-0.0769571	-0.0588839	0.305395	-0.148396	0.0709096	-0.0125459	0.169366	0.0784098	0.127268	0.0506387
HERC5	0.0724231	-0.0905364	0.0198435	-0.173398	-0.139366	-0.10064	-0.241417	-0.2299	-0.277713	-0.407065	0.14324	0.166484	0.0177662	-0.160661	0.27231	-0.0671776	-0.192089	0.188138	0.252284	0.326928	-0.119248	0.226847	-0.324979	0.325471	-0.0479951	0.200532	0.0717794	-0.103289	0.0748415	-0.121151	0.440384	-0.333316	0.301824	-0.119986	0.217323	-0.176953	0.343896	0.031278	-0.0580809	-0.219573	-0.215533	-0.0891275	0.16718	-0.0475283	0.276082	0.0390663	0.257026	0.086427	0.0710343
EBNA1BP2	0.35205	0.0813206	0.0170512	-0.197444	-0.118495	0.0591122	-0.189528	-0.247021	0.0279467	-0.261619	0.260493	-0.111699	0.168206	-0.0325218	0.329288	0.069769	-0.516939	0.107448	0.114093	0.3256	-0.596276	-0.0591751	-0.410107	0.188581	-0.103427	0.129734	-0.21096	-0.349153	-0.00805666	-0.168639	0.193806	-0.357027	0.204295	-0.199787	0.289853	-0.206091	0.199324	-0.105055	0.479944	-0.220868	-0.271668	-0.277947	0.0879871	-0.0454393	0.15578	-0.103776	0.125065	-0.0852486	-0.10884
LIPA	-0.0520105	0.0928468	-0.0788738	0.0866368	0.0127726	0.179725	0.133817	0.0916064	-0.157728	-0.117879	-0.364276	-0.220373	-0.536902	-0.389008	-0.437976	-0.493235	-0.0449098	-0.319108	-0.0438446	-0.249776	-0.0613843	0.128711	0.203332	0.0318798	-0.175231	0.182095	0.156455	-0.0862551	0.293242	-0.126568	-0.109643	-0.0105247	-0.115366	0.217647	0.0016558	-0.151935	0.0884769	-0.0238599	0.270769	-0.0640047	-0.0191111	-0.169937	-0.0126568	0.0563229	-0.00773656	0.0498893	-0.0564416	-0.0498303	-0.0201157
CDK11A	0.0384503	0.0379352	0.164948	-0.358846	-0.11586	-0.247078	-0.231223	-0.0949903	-0.140227	-0.0664441	-0.0378964	0.511075	0.0774943	-0.0281747	-0.0827492	0.0452789	0.407134	0.0250495	0.397777	0.308807	0.307026	0.275144	-0.0446792	0.213229	-0.0771822	0.143813	0.402926	0.399672	0.125778	0.585117	0.361171	0.316118	0.40919	0.154025	0.406304	0.412177	0.325774	0.416587	-0.409319	0.417585	0.39978	0.315153	0.281313	0.368794	0.257644	0.360874	0.325272	0.369044	0.309358
SCYL2	0.208963	-0.157486	0.362252	-0.572552	-0.199871	-0.0161881	-0.420661	-0.200717	-0.377283	-0.669945	-0.168905	0.451976	-0.420894	-0.55863	-0.0908381	-0.549205	0.121827	-0.31617	0.380467	0.180335	0.325878	0.44081	-0.485613	0.514648	-0.359646	0.355222	0.278393	0.106152	0.269539	0.0692413	0.472827	-0.355344	0.427719	0.0954146	0.182654	-0.205521	0.531135	-0.0935676	-0.0690112	-0.383544	-0.302752	-0.0445561	0.126773	0.0254659	0.434593	0.105095	0.465942	0.23492	0.0724733
ANXA13	-0.105968	0.597857	-0.00326094	0.259244	0.249218	0.318908	0.338367	0.196546	0.189448	0.333133	0.468737	-0.169318	0.366311	0.425868	0.256465	0.474823	-0.0794326	0.0652797	-0.240693	-0.19275	0.116877	-0.175441	0.327475	-0.308866	-0.0568817	-0.188139	-0.21274	-0.186352	-0.127557	-0.212842	-0.419836	0.11536	-0.341128	-0.140005	-0.265514	0.0062673	-0.331927	0.0318669	0.0632928	-0.0219378	-0.0513027	0.152595	-0.17135	-0.110407	-0.446374	-0.0939774	-0.26426	-0.213787	-0.0654101
RBMX2	0.254729	-0.151659	0.397865	-0.555284	-0.275708	-0.35848	-0.552201	-0.320989	-0.220414	-0.464915	0.0481127	0.560765	-0.224721	-0.403806	-0.0339636	-0.395031	0.214305	-0.223311	0.38457	0.329212	0.426582	0.234184	-0.566953	0.41932	-0.417264	0.079878	0.238149	0.1794	0.00684556	0.139428	0.412716	-0.475195	0.432757	0.0558956	0.174329	-0.186046	0.476862	-0.147467	-0.436233	-0.317266	-0.24887	0.0827293	0.0559054	-0.0728618	0.455773	0.0405432	0.412742	0.218016	0.109261
TUBA4A	0.12557	0.177059	0.1328	-0.183748	0.186841	0.160543	-0.0249001	0.0509713	0.0855728	-0.114708	0.46192	0.0109771	0.303261	0.092489	0.396083	0.19629	-0.399635	0.167397	0.132805	0.312741	-0.324043	-0.0107794	-0.223248	0.14474	-0.171915	0.0210805	-0.150554	-0.312476	-0.0858581	-0.195621	0.168624	-0.239814	0.0972067	-0.281026	0.140427	-0.139075	0.177254	-0.0184383	-0.196629	-0.19324	-0.222587	-0.280324	0.154735	-0.139584	0.0154132	-0.087686	0.0781369	-0.0708259	0.024361
ZNFX1	-0.0528934	0.549328	0.155956	-0.0240385	0.206305	0.367378	0.249812	0.164787	0.0632003	-0.121417	0.305429	-0.289814	0.0775525	0.0300994	0.0778173	0.0792846	-0.130793	-0.0595271	-0.120808	-0.150408	-0.286741	-0.00368779	0.120331	-0.0800973	-0.225562	0.121439	0.0648072	-0.370196	0.192784	-0.306454	-0.31667	-0.260538	-0.116486	-0.0626838	-0.212009	-0.412606	-0.0170982	-0.197497	0.166246	-0.321825	-0.385637	-0.107498	-0.137444	-0.119754	-0.23613	-0.0572405	-0.144888	-0.250578	-0.142077
VSX1	-0.213493	0.120223	-0.322805	0.525459	0.500524	0.366827	0.649137	0.495115	0.540723	0.699491	0.288221	-0.71942	0.559518	0.70809	0.282957	0.733713	-0.443535	0.45821	-0.599203	-0.293594	-0.549368	-0.63701	0.50812	-0.629271	0.568158	-0.443022	-0.518671	-0.319148	-0.337422	-0.282952	-0.703157	0.279816	-0.617978	-0.262392	-0.471925	0.070459	-0.736749	-0.187884	0.0765646	0.163506	0.067501	-0.207583	-0.201824	-0.257087	-0.645498	-0.315979	-0.60498	-0.403573	-0.240621
LRRC37BP1	-0.163553	-0.000677447	0.357854	-0.296985	0.124342	0.157895	0.0442439	0.211287	-0.175392	-0.138058	-0.073594	0.449512	0.0413014	-0.0666918	-0.11632	0.0796205	0.469248	-0.0497098	0.510908	0.356314	0.433443	0.630691	0.366505	0.416443	-0.117331	0.568217	0.551007	0.556381	0.557816	0.572587	0.42471	0.619023	0.421791	0.426194	0.303952	0.569483	0.360088	0.652266	-0.274685	0.456896	0.440775	0.54032	0.527341	0.601627	0.285377	0.668355	0.467915	0.621088	0.597061
NDN	0.067269	0.176218	0.196744	-0.695678	-0.243221	-0.108219	-0.412909	-0.214912	-0.548044	-0.592295	-0.273538	0.453296	-0.554751	-0.623367	-0.379754	-0.619344	0.239578	-0.428989	0.422885	0.159825	0.31785	0.378498	-0.197054	0.427771	-0.442831	0.356701	0.583172	0.161591	0.389323	0.299918	0.288941	-0.2347	0.385032	0.21757	0.242773	-0.144549	0.619525	0.00557629	-0.253951	-0.212424	-0.123538	-0.0887657	0.135496	0.122578	0.346357	0.229665	0.433272	0.198325	0.151911
APOBEC3C	-0.300482	-0.0133772	0.28159	-0.00586086	0.427818	0.36328	0.457088	0.53354	0.186533	0.237854	0.030069	0.0621112	0.0489377	0.155788	-0.0626419	0.11098	0.317522	0.0122423	-0.064892	-0.257436	0.47715	0.186439	0.495118	-0.0842737	0.11692	-0.0298292	0.123016	0.222822	0.0750231	0.0478399	-0.12128	0.362058	-0.208484	0.077282	-0.393201	0.155152	-0.151163	0.066426	-0.516477	0.0186752	0.0559691	0.103905	-0.0646017	-0.0585454	-0.217475	0.104066	-0.130624	0.0901456	0.10142
PRRC2A	0.144125	-0.329705	0.406462	-0.572506	-0.144152	-0.218908	-0.477961	-0.16285	-0.328601	-0.585136	-0.200182	0.712263	-0.389722	-0.498404	-0.193447	-0.538524	0.421808	-0.229524	0.525019	0.34259	0.471173	0.495781	-0.452306	0.537201	-0.295334	0.243548	0.363366	0.350902	0.153065	0.290745	0.625753	-0.120279	0.502593	0.186551	0.268505	0.0821918	0.586351	0.0913745	-0.508565	-0.114507	-0.0127259	0.060944	0.266901	0.0970847	0.53676	0.22703	0.517891	0.404955	0.243104
HIP1R	-0.206251	0.124752	-0.105281	-0.00751829	-0.105144	-0.0672228	-0.0647171	-0.0925244	-0.152676	0.00434793	-0.0985114	0.0863083	0.0184398	-0.0352001	-0.05685	0.0404064	0.0745068	0.00453691	0.210649	0.114503	-0.0818789	0.195552	0.124869	0.0756405	-0.0792538	0.199914	0.298609	0.0257042	0.176547	0.214737	0.187546	0.3053	0.154268	0.0147466	0.355707	0.217359	0.203784	0.425655	-0.0845873	0.345483	0.320034	0.029685	0.250264	0.336715	0.0480681	0.263967	0.123639	0.14172	0.197356
SPICE1	-0.427948	0.0982964	0.0062323	0.00270107	0.0357661	-0.0115923	-0.0287462	0.10757	-0.223236	-0.0454437	-0.332192	0.229306	-0.205825	-0.117855	-0.334108	-0.045809	0.395545	-0.139933	0.0866625	-0.150873	0.467904	0.270258	0.207643	-0.0153093	0.026629	0.0921063	0.366903	0.264663	0.15102	0.222947	0.0137683	0.303735	0.0735361	0.144495	-0.0265091	0.177937	0.0432184	0.249753	-0.444798	0.241251	0.223878	0.255149	0.0726018	0.142915	-0.0294676	0.20811	0.0762842	0.138359	0.177196
MSC	0.429472	0.0828168	0.283466	-0.640166	-0.248137	-0.119777	-0.540547	-0.335037	-0.407685	-0.708955	-0.0116638	0.480579	-0.298895	-0.53694	-0.0597834	-0.496781	-0.0205954	-0.268849	0.564596	0.507195	0.0142187	0.406566	-0.566934	0.615037	-0.47945	0.399298	0.30668	0.0657771	0.298874	0.213553	0.579276	-0.32817	0.595444	0.142909	0.558731	-0.063815	0.721318	0.103119	0.00108423	-0.161502	-0.109234	-0.144298	0.345428	0.199173	0.567774	0.232238	0.58474	0.308323	0.220684
FAM168B	-0.215411	-0.34372	-0.46102	0.641552	0.160514	-0.00505748	0.406318	0.174176	0.542009	0.719698	0.052658	-0.60361	0.456423	0.670125	0.270862	0.611447	-0.28848	0.479995	-0.626008	-0.320678	-0.530383	-0.685539	0.247906	-0.661386	0.738159	-0.57451	-0.631781	-0.214814	-0.546463	-0.23795	-0.526506	0.273881	-0.559764	-0.316249	-0.397506	0.136945	-0.789144	-0.218192	0.270645	0.233146	0.160658	-0.157532	-0.29304	-0.248533	-0.505272	-0.404156	-0.610164	-0.37835	-0.369261
UGP2	0.130251	-0.025187	0.0343388	-0.173476	-0.0282241	0.179316	-0.0936976	-0.102243	0.00670458	-0.27571	0.0368574	-0.243037	-0.0932416	-0.205921	0.0832874	-0.116729	-0.505487	-0.0905583	0.00548898	0.100886	-0.53102	-0.0205074	-0.251298	0.150694	-0.118152	0.201172	-0.170102	-0.391052	0.0891997	-0.311827	0.0361241	-0.417887	0.0469263	-0.161297	-0.00657959	-0.391831	0.114512	-0.271899	0.440683	-0.436404	-0.473154	-0.332136	-0.0228462	-0.184319	0.0390461	-0.173905	0.0243241	-0.183638	-0.178494
NPC2	0.182894	-0.351688	0.558811	-0.52828	-0.174263	-0.155088	-0.303245	-0.144426	-0.0396781	-0.376493	-0.0419653	0.518107	-0.205319	-0.31987	-0.0495534	-0.34287	0.350493	-0.270857	0.450575	0.34777	0.403612	0.456019	-0.342009	0.512356	-0.184191	0.271215	0.231194	0.395834	0.209627	0.286768	0.537501	-0.0700539	0.498522	0.231068	0.181467	0.117669	0.414527	0.0656058	-0.10233	-0.0956834	-0.0453	0.16026	0.180739	0.178584	0.505309	0.251604	0.466251	0.452055	0.195152
GOLT1A	-0.00338892	0.122591	-0.63297	0.579737	-0.460744	-0.365416	-0.238717	-0.480125	-0.109141	0.170118	-0.40676	-0.32255	-0.234265	-0.108572	-0.378354	-0.0635448	-0.188787	-0.288809	-0.200724	-0.125171	-0.302618	-0.272967	0.0596422	-0.2693	0.00527548	-0.111194	-0.133703	-0.181473	-0.0992257	-0.0924849	-0.272068	0.000410869	-0.175953	0.00704154	0.142404	-0.0326257	-0.217101	0.0712223	0.489891	0.21149	0.159888	-0.0635179	-0.122974	0.04712	-0.135621	-0.0972406	-0.215848	-0.242276	-0.151173
GEMIN8	-0.127227	0.174946	0.40704	-0.569699	-0.0635563	-0.0987472	-0.271641	-0.0200022	-0.266812	-0.347777	-0.0644855	0.514121	-0.29585	-0.3571	-0.233872	-0.349045	0.429276	-0.241151	0.288237	-0.0125529	0.692586	0.339669	-0.145148	0.224059	-0.358915	0.0877385	0.504895	0.211183	0.131436	0.202073	0.181027	-0.196059	0.261896	0.0705345	-0.0357009	-0.163337	0.394731	-0.051162	-0.714591	-0.234587	-0.166202	0.143476	-0.050577	-0.0403891	0.172852	0.125494	0.258864	0.15305	0.117768
L2HGDH	0.319605	0.259228	0.175219	-0.422102	-0.202018	-0.0133616	-0.45908	-0.290676	-0.428972	-0.630442	-0.0358613	0.284206	-0.442159	-0.593751	-0.175363	-0.562839	-0.127788	-0.414642	0.296581	0.175776	0.121934	0.26015	-0.463727	0.42623	-0.641971	0.272469	0.177711	-0.124857	0.225124	-0.129046	0.221545	-0.601385	0.284603	0.0901035	0.22092	-0.408056	0.52154	-0.17775	0.0352939	-0.488772	-0.424544	-0.165657	0.0601128	-0.102733	0.340099	0.00872851	0.344744	0.0228031	0.0863539
RCAN3	0.392956	0.0651065	0.238418	-0.471462	-0.357488	-0.0864955	-0.479491	-0.425852	-0.311184	-0.622515	-0.0438361	0.278682	-0.313213	-0.491981	-0.0321757	-0.47048	-0.0805572	-0.307175	0.371322	0.298006	-0.0755989	0.286569	-0.550713	0.471441	-0.466179	0.332052	0.183748	-0.0683039	0.24399	0.0271195	0.385409	-0.433497	0.431692	0.100254	0.411528	-0.232744	0.54867	-0.0580715	0.346247	-0.30104	-0.256096	-0.143833	0.125758	0.104889	0.462265	0.101317	0.424333	0.149844	0.0355522
OR5I1	-0.337007	-0.0692491	-0.419435	0.749101	0.418134	0.330938	0.705663	0.475913	0.45913	0.776173	0.0527197	-0.643961	0.422539	0.654735	0.168245	0.627584	-0.20431	0.331213	-0.602653	-0.440365	-0.358635	-0.466754	0.645802	-0.624501	0.595303	-0.34781	-0.46892	-0.165364	-0.261294	-0.221974	-0.597796	0.516975	-0.663585	-0.17299	-0.451151	0.225772	-0.780597	0.00377494	0.194852	0.309585	0.239077	-0.0870022	-0.178862	-0.127511	-0.634633	-0.219264	-0.610296	-0.321677	-0.212641
APOM	0.268447	-0.242308	0.0841395	-0.26126	-0.496266	-0.424129	-0.564911	-0.608973	0.0147432	-0.313432	0.137332	0.113932	0.0281113	-0.190469	0.258637	-0.107004	-0.280924	-0.0128798	0.18691	0.392767	-0.323287	-0.0632939	-0.690252	0.245167	-0.202465	-0.00997083	-0.103964	-0.217294	-0.172313	-0.139851	0.333355	-0.588189	0.328164	-0.212614	0.282486	-0.314639	0.290928	-0.230722	0.234047	-0.315315	-0.32334	-0.236965	-0.0305546	-0.133306	0.366209	-0.150647	0.19319	-0.0252857	-0.137225
IFT46	0.243091	0.0603422	0.471243	-0.530231	-0.213247	-0.185694	-0.467486	-0.266032	-0.264428	-0.57076	0.107775	0.463608	-0.261616	-0.482417	-0.0397404	-0.426341	0.104771	-0.287692	0.419033	0.305228	0.425251	0.3789	-0.49607	0.49588	-0.521269	0.229422	0.299427	0.0783048	0.169535	0.00290076	0.413044	-0.55626	0.454197	0.0741198	0.162351	-0.323437	0.542926	-0.114153	-0.361894	-0.432077	-0.382377	0.0691008	0.0681134	-0.0626035	0.436142	0.0953993	0.43268	0.209291	0.147455
RNF144B	0.179469	-0.0472686	0.22256	-0.248327	-0.10591	0.0658003	-0.179837	-0.203097	0.145857	-0.226743	0.258299	-0.130577	0.201101	-0.072842	0.345009	0.102461	-0.504037	0.0707939	0.167663	0.321201	-0.536833	0.0479521	-0.400102	0.249432	-0.184713	0.198293	-0.0901093	-0.366423	0.0482002	-0.207027	0.237636	-0.379789	0.243062	-0.233023	0.247099	-0.283688	0.245276	-0.0904981	0.257469	-0.280991	-0.348105	-0.289067	0.102048	-0.0419297	0.186062	-0.0578785	0.14655	-0.029609	-0.06482
ELOF1	0.339839	-0.0827002	0.509638	-0.656611	-0.250538	-0.212599	-0.534636	-0.269712	-0.384228	-0.655666	-0.0752909	0.692485	-0.382726	-0.566156	-0.169928	-0.5834	0.374316	-0.431132	0.576824	0.403225	0.550957	0.511844	-0.486187	0.642793	-0.532054	0.352889	0.429535	0.35821	0.299567	0.305967	0.560672	-0.284708	0.57894	0.301651	0.334115	-0.0196127	0.664866	0.0604388	-0.308553	-0.204834	-0.105087	0.128242	0.249042	0.165926	0.614955	0.288101	0.626447	0.439275	0.287266
MAP3K2	0.425508	-0.0164616	0.352113	-0.684585	-0.328798	-0.168385	-0.600708	-0.378349	-0.479367	-0.763189	-0.1087	0.592726	-0.437992	-0.638272	-0.104043	-0.632047	0.119976	-0.32556	0.503158	0.319177	0.327685	0.426446	-0.645195	0.593029	-0.533911	0.326067	0.347766	0.106068	0.236349	0.160753	0.563016	-0.479562	0.54077	0.118859	0.40256	-0.211783	0.708905	-0.057369	-0.125064	-0.362811	-0.262697	-0.0651824	0.160438	0.0498343	0.565884	0.132126	0.56188	0.259315	0.112973
CECR7	-0.555782	0.0508338	0.154123	0.133062	0.320377	0.358963	0.461752	0.404971	0.110584	0.259896	0.0663779	0.00308115	0.00647329	0.14012	0.0193649	0.0633762	0.338015	-0.102146	-0.113224	-0.362683	0.230523	0.251345	0.429678	-0.116206	-0.0256828	0.0986728	0.0407793	0.0514299	0.124078	-0.0885084	-0.0758207	0.34066	-0.256486	-0.0142499	-0.298419	0.0819709	-0.160995	0.146374	-0.00900882	0.00350574	0.0206868	0.0609367	-0.0617452	0.028178	-0.266271	0.059986	-0.165648	-0.0232581	-0.0217399
RB1	-0.0864629	0.0574167	0.512168	-0.746194	0.0780112	0.158805	-0.206252	0.10001	-0.257916	-0.541898	-0.0181857	0.429396	-0.222014	-0.393293	-0.0759735	-0.260295	0.139656	-0.15474	0.429002	0.221215	0.369779	0.526484	-0.189766	0.466973	-0.23493	0.408299	0.459304	0.156767	0.366668	0.184744	0.404973	-0.171425	0.455649	0.0644499	0.0588189	-0.129841	0.513723	0.017058	-0.443434	-0.28641	-0.274241	0.0456051	0.190106	0.0529476	0.280454	0.229796	0.42314	0.280336	0.206007
SNCA	0.0615819	-0.138585	0.114049	-0.0876648	-0.253394	-0.1869	-0.199774	-0.208466	-0.197696	-0.286538	-0.139389	0.138103	-0.321209	-0.262133	-0.149742	-0.348271	0.266863	-0.188559	0.0174463	-0.088226	0.31687	0.134792	-0.194219	0.116997	-0.051058	0.0607463	0.084017	0.14771	0.099179	-0.0367284	0.0377901	-0.270768	0.113918	0.151557	-0.159952	-0.191987	0.0743466	-0.215928	0.15123	-0.262929	-0.212667	0.151824	-0.145053	-0.0251533	0.159369	-0.00536884	0.12354	0.0697861	-0.0751058
SUN3	-0.529937	-0.13708	-0.273619	0.503905	-0.329944	-0.333803	-0.0884501	-0.285675	0.071396	0.305951	-0.288688	-0.173094	-0.123901	0.0417039	-0.189325	0.050851	0.158275	-0.0886122	-0.281007	-0.364583	0.100968	-0.142463	0.0803569	-0.364386	0.0829297	-0.258786	-0.0584924	-0.0840199	-0.25586	-0.198713	-0.239626	0.0101531	-0.265002	-0.115612	-0.179839	-0.111203	-0.310738	-0.0327778	0.0794602	0.0646129	0.0432836	0.0947316	-0.315299	-0.110722	-0.186554	-0.169881	-0.302433	-0.223228	-0.224062
PTPRR	-0.278019	-0.247069	-0.477352	0.172357	-0.0530477	-0.0461275	0.109952	0.00974745	-0.324081	0.145501	-0.261279	-0.220283	-0.189444	-0.0904471	-0.147429	-0.125084	-0.108666	-0.175504	-0.0472338	0.0547812	-0.339669	-0.127797	0.447872	0.0299601	0.0216549	0.236091	0.0832175	0.038068	0.261873	0.0899987	-0.112028	0.19863	-0.213563	0.182052	-0.00230143	0.142135	-0.0332673	0.113044	0.197184	0.138378	0.190264	-0.176158	0.221811	0.144904	-0.0393292	0.0996904	0.0283282	-0.0140328	0.112126
THOC5	0.303776	-0.0354681	0.113335	-0.43416	-0.195179	-0.171632	-0.479	-0.283093	-0.264399	-0.462569	-0.0699596	0.318727	-0.379649	-0.449547	-0.104415	-0.531887	-0.0768102	-0.228039	0.152533	0.0752882	0.130532	0.00972839	-0.60186	0.226554	-0.382994	-0.0613052	-0.0113597	-0.135113	-0.1456	-0.112691	0.20768	-0.567454	0.141333	-0.103117	0.10354	-0.348601	0.358045	-0.338288	-0.126549	-0.473579	-0.359307	-0.301172	-0.0969219	-0.28371	0.258369	-0.226527	0.192782	-0.0901529	-0.143422
TNPO3	0.372517	0.108036	0.41703	-0.655435	-0.301166	-0.150358	-0.581788	-0.404797	-0.333915	-0.72827	0.0817385	0.480703	-0.285149	-0.567287	-0.0129725	-0.500653	-0.000277091	-0.345788	0.535055	0.464343	0.0560144	0.393001	-0.636049	0.606962	-0.658145	0.37044	0.326278	-0.0398602	0.2512	0.0591062	0.531869	-0.563506	0.562891	0.0795697	0.440588	-0.303281	0.72477	-0.0507285	-0.0687606	-0.388489	-0.34326	-0.115328	0.198337	0.039489	0.560012	0.141706	0.534671	0.20594	0.135338
COX7C	0.0795915	0.0128256	-0.246926	0.111874	0.0168871	0.0486036	-0.0556723	-0.13422	0.193605	0.0283705	0.263393	-0.436126	0.263291	0.163445	0.359577	0.278327	-0.770729	0.355524	-0.217388	0.105003	-0.765574	-0.395443	-0.293327	-0.167436	0.146397	-0.207221	-0.466804	-0.588151	-0.330718	-0.465344	-0.128895	-0.416123	-0.158533	-0.438156	-0.0130669	-0.342743	-0.135646	-0.310943	0.298992	-0.290526	-0.349679	-0.471233	-0.102641	-0.358798	-0.153389	-0.392729	-0.23424	-0.380964	-0.285961
TXLNG2P	-0.00848328	-0.0377699	-0.105443	0.420227	-0.202831	-0.181913	-0.059346	-0.196593	-0.0364753	-0.0429945	-0.0640464	-0.0911615	-0.195015	-0.0855728	-0.104562	-0.215567	0.162035	-0.104806	-0.151187	-0.199851	0.158544	0.0253025	-0.0902043	-0.0902042	-0.0239515	-0.081828	-0.158277	-0.0137625	-0.0599272	-0.27301	-0.0690047	-0.162549	-0.0922365	0.066683	-0.140966	-0.158781	-0.143493	-0.0906894	0.328814	-0.104714	-0.0815586	0.139902	-0.174848	-0.0190103	0.0014614	-0.0805675	-0.0994774	-0.060536	-0.102727
GSTCD	0.438872	0.118207	0.126235	-0.208347	-0.291468	-0.33557	-0.30172	-0.333753	-0.0528502	-0.171516	0.169199	0.18999	-0.123541	-0.182192	-0.00573355	-0.216548	0.00600164	-0.163593	0.132285	0.222165	0.186756	-0.0828056	-0.304129	0.12061	-0.252576	-0.104953	0.0502075	-0.00834203	-0.0865909	0.0332102	0.0979049	-0.393763	0.173301	0.011894	0.107981	-0.165983	0.192216	-0.163316	-0.0885239	-0.181856	-0.141261	0.0463357	-0.0887831	-0.0944938	0.164428	-0.0672665	0.121509	0.00340433	-0.0850802
ACSS1	0.0366014	-0.118035	0.45056	-0.552398	-0.299018	-0.340532	-0.401419	-0.219628	-0.21923	-0.368113	-0.250669	0.670446	-0.301455	-0.364537	-0.318763	-0.314143	0.665734	-0.237488	0.457131	0.201193	0.679409	0.479406	-0.21022	0.360617	-0.190825	0.212488	0.596203	0.521401	0.243884	0.526519	0.419216	0.0274585	0.543305	0.290388	0.201955	0.144049	0.448573	0.165014	-0.487749	0.0889449	0.104662	0.427102	0.096265	0.243987	0.419596	0.357413	0.419579	0.432689	0.233523
IGSF11	-0.0424598	-0.0604974	-0.545666	0.704156	-0.331907	-0.253532	-0.076393	-0.356184	-0.107695	0.0632232	-0.263451	-0.385029	-0.238487	-0.109045	-0.1781	-0.159723	-0.133577	-0.200381	-0.340885	-0.265123	-0.351628	-0.284706	-0.00764256	-0.273944	-0.0398288	-0.151692	-0.226062	-0.335725	-0.136119	-0.411347	-0.286651	-0.277102	-0.313195	-0.0778994	-0.114221	-0.331474	-0.262881	-0.196274	0.382353	-0.12256	-0.141999	-0.161972	-0.246577	-0.195872	-0.161456	-0.268699	-0.299172	-0.386236	-0.317964
EGFL8	-0.455605	0.0909421	-0.0106783	0.21663	0.226382	0.0804239	0.30681	0.334161	0.0734041	0.277989	-0.0633785	-0.0597934	0.0367074	0.175038	-0.151056	0.166736	0.340661	0.0696751	-0.194356	-0.347756	0.39865	0.0188058	0.455033	-0.280718	0.182753	-0.127895	0.17365	0.137195	0.00617422	0.0155719	-0.285682	0.279034	-0.232087	0.0128463	-0.396132	0.0508351	-0.266728	0.0466594	-0.513858	0.121984	0.104009	0.22111	-0.135006	-0.0253208	-0.323089	0.0448953	-0.232401	-0.0437713	0.0372157
ABCC8	-0.209206	0.0796684	-0.176142	0.68044	-0.0294996	-0.0366031	0.210072	-0.0711917	0.421562	0.529845	0.129957	-0.408212	0.190822	0.325286	0.137166	0.274494	-0.0961342	-0.0964168	-0.522064	-0.473147	-0.196436	-0.445798	-0.00407397	-0.532585	-0.043357	-0.509322	-0.443696	-0.407357	-0.47665	-0.476977	-0.523222	-0.116372	-0.548738	-0.301926	-0.279287	-0.231536	-0.536809	-0.234814	0.174126	-0.068848	-0.101762	-0.233208	-0.434237	-0.351331	-0.413798	-0.432031	-0.535125	-0.483543	-0.44829
LMAN1	0.275229	-0.1484	0.372198	-0.43986	-0.0363237	0.0105728	-0.283648	-0.0352883	-0.358697	-0.480205	-0.0907075	0.549164	-0.315574	-0.392045	-0.0867276	-0.455515	0.302887	-0.32816	0.386085	0.235811	0.517305	0.386022	-0.296916	0.501335	-0.376304	0.291714	0.247753	0.351106	0.258821	0.229866	0.395689	-0.089227	0.348227	0.311722	0.206729	0.103298	0.42739	0.0690513	-0.185589	-0.116082	-0.00667424	0.181497	0.257805	0.140351	0.444859	0.218691	0.503801	0.375801	0.272418
CRIPT	0.193207	0.10142	-0.183897	0.0267169	-0.0881506	0.0412201	-0.138798	-0.229976	0.151365	-0.0945527	0.270604	-0.460295	0.190439	0.0385221	0.35929	0.149796	-0.806746	0.194315	-0.214333	0.0789299	-0.75794	-0.397157	-0.422573	-0.101007	-0.0229484	-0.158676	-0.411307	-0.659011	-0.256164	-0.520337	-0.152965	-0.61742	-0.1096	-0.431157	0.00836488	-0.522941	-0.0530427	-0.429455	0.392884	-0.439373	-0.491051	-0.575175	-0.165589	-0.377424	-0.0899815	-0.421077	-0.184092	-0.418106	-0.342341
ZAP70	-0.0713622	0.162821	-0.099581	0.513541	0.266983	0.255254	0.434207	0.32009	0.183956	0.319164	0.159379	-0.178351	0.16184	0.296366	0.0784341	0.183444	0.160553	0.159929	-0.318236	-0.43906	0.249025	-0.0440255	0.363032	-0.334331	0.124183	-0.1667	-0.229438	-0.0661789	-0.100111	-0.244932	-0.26534	0.223311	-0.378358	-0.106434	-0.370054	0.00711114	-0.390312	0.0342018	0.00425003	0.00389464	0.00685627	0.217247	-0.207468	-0.0439326	-0.417529	-0.0935631	-0.341639	-0.158921	-0.0956862
UTP11L	0.322418	0.0643292	0.408028	-0.653181	-0.0383396	0.150364	-0.343147	-0.130215	-0.309111	-0.595266	0.147877	0.451144	-0.163038	-0.384578	0.171977	-0.324765	-0.0839236	-0.215222	0.368364	0.256562	0.152452	0.331086	-0.544621	0.495052	-0.484404	0.301644	0.126503	-0.0687284	0.159818	0.00254572	0.426893	-0.433984	0.352166	-0.0496344	0.24154	-0.228032	0.529433	-0.109295	-0.0475378	-0.46246	-0.391222	-0.145111	0.139447	-0.0907262	0.349966	0.00656529	0.437231	0.120881	0.0268476
ADAMTSL4	0.178164	-0.351577	0.123331	-0.299197	-0.466469	-0.56696	-0.438282	-0.481025	0.0219103	-0.110329	0.0410408	0.17164	0.0849649	-0.0547071	0.110655	0.0484713	0.0548277	-0.0317604	0.170257	0.375379	-0.0330048	-0.0894626	-0.379135	0.186716	0.0606864	-0.0154615	0.102394	0.165555	-0.0608521	0.215386	0.174297	-0.327215	0.344034	0.0125915	0.0834998	-0.0735552	0.1316	-0.168033	-0.030812	-0.0837799	-0.121663	0.0867635	-0.0253913	-0.00642915	0.304835	0.0195869	0.206468	0.13666	-0.0213593
HIST1H2AE	0.233969	0.213226	0.0941985	-0.490805	-0.138936	-0.040169	-0.35507	-0.246479	-0.249753	-0.449898	0.176213	0.142875	0.0299906	-0.223881	0.153189	-0.0738466	-0.333262	0.00139052	0.348583	0.466652	-0.354028	0.0972502	-0.369342	0.353782	-0.282467	0.266144	0.185592	-0.187246	0.174865	0.0746902	0.29562	-0.342001	0.405104	-0.0715973	0.412751	-0.167745	0.469854	0.0200332	-0.0208844	-0.147903	-0.184375	-0.161319	0.252007	0.0774225	0.283676	0.0886549	0.352209	0.068288	0.116449
EMP2	-0.496843	-0.0341792	0.0627427	0.210276	0.154723	0.0403748	0.257083	0.260664	0.0334565	0.158603	-0.0810558	-0.0881533	-0.0662652	0.0672141	-0.142307	0.0398435	0.341457	-0.0216295	-0.166482	-0.301866	0.367319	0.074894	0.36976	-0.171652	0.137746	-0.0574607	0.188512	0.134938	0.077505	-0.0811531	-0.237804	0.139466	-0.189021	0.0809395	-0.426717	-0.0519895	-0.212865	-0.0349633	-0.414022	0.00268605	0.00339054	0.160174	-0.122205	-0.0467397	-0.20544	0.0491178	-0.161117	-0.00415362	0.0314374
PHYHIPL	-0.138693	-0.144701	-0.413084	0.754142	-0.274039	-0.199611	-0.0125939	-0.261164	-0.0461726	0.0601612	-0.288064	-0.294894	-0.24462	-0.10695	-0.207972	-0.155502	0.0448391	-0.198075	-0.264255	-0.241369	-0.206714	-0.119191	0.0903112	-0.219969	-0.047915	-0.0850452	-0.138653	-0.216566	-0.051903	-0.365341	-0.182408	-0.108592	-0.251127	0.00379752	-0.109703	-0.213465	-0.234408	-0.0623062	0.233166	-0.0166795	-0.0407009	-0.0185367	-0.161517	-0.0840246	-0.113995	-0.137724	-0.247773	-0.244293	-0.20393
LEPROT	0.446083	-0.0102814	0.21799	-0.338806	-0.320895	-0.327413	-0.551596	-0.40835	-0.283021	-0.49838	0.0407948	0.471629	-0.195292	-0.341744	0.00541692	-0.388216	0.187743	-0.207087	0.304305	0.297833	0.241534	0.152821	-0.660484	0.359078	-0.406092	0.0692432	0.0990585	0.130899	-0.00309197	0.118169	0.351873	-0.416126	0.394645	0.128723	0.341637	-0.0980244	0.412805	-0.085483	0.00978252	-0.166608	-0.0983823	0.0563168	0.0962353	0.0351304	0.47466	0.0337505	0.401174	0.185065	0.0581983
EIF4H	0.154047	0.131976	0.193434	-0.495547	-0.00426553	0.130108	-0.226927	-0.11902	-0.0388959	-0.368345	0.255492	0.07425	0.116	-0.122475	0.262989	-0.000586506	-0.387126	0.0590607	0.218819	0.291628	-0.360703	0.101827	-0.400707	0.257973	-0.166572	0.17918	-0.0326322	-0.300353	0.0259319	-0.108125	0.256189	-0.367274	0.262204	-0.269354	0.173368	-0.268014	0.333167	-0.129413	0.0759457	-0.360467	-0.387784	-0.337243	0.0787103	-0.108637	0.135808	-0.0735964	0.190487	-0.055823	-0.0574638
LOC100131654	-0.0144848	-0.085732	-0.465211	0.789654	-0.163375	-0.140107	0.0438209	-0.1815	0.00906119	0.123661	-0.225623	-0.40472	-0.156703	-0.0117615	-0.166777	-0.0527107	-0.0850884	-0.128518	-0.405423	-0.347957	-0.241797	-0.290408	0.066373	-0.342403	0.0390616	-0.205856	-0.274997	-0.321185	-0.174016	-0.455128	-0.37162	-0.193572	-0.387882	-0.0985506	-0.275829	-0.308742	-0.387066	-0.214028	0.194338	-0.130806	-0.163155	-0.0602004	-0.266974	-0.244659	-0.281373	-0.284084	-0.377041	-0.388036	-0.304163
MESDC1	0.0965736	-0.036662	0.642205	-0.754961	-0.0641857	0.0556093	-0.330475	-0.038158	-0.363429	-0.699215	-0.118391	0.641228	-0.400237	-0.577714	-0.220017	-0.542942	0.403392	-0.372581	0.660517	0.362851	0.482222	0.765287	-0.2658	0.709601	-0.448804	0.605603	0.58469	0.371497	0.549055	0.341228	0.635325	-0.0629887	0.649228	0.339206	0.309723	0.038145	0.720529	0.228767	-0.249264	-0.146817	-0.0950839	0.218652	0.363726	0.328366	0.555396	0.459955	0.65251	0.533097	0.394838
SERPINA4	-0.125303	0.0650318	-0.420544	0.795733	0.348646	0.365897	0.567589	0.395176	0.220265	0.442172	-0.170974	-0.535847	0.0705229	0.304136	-0.129248	0.254849	-0.130632	0.125992	-0.496132	-0.514049	-0.189429	-0.249283	0.558349	-0.490239	0.354424	-0.194158	-0.330376	-0.201321	-0.104822	-0.308792	-0.496313	0.364034	-0.572531	-0.0652718	-0.384804	0.0498346	-0.590904	0.0158835	0.159526	0.158222	0.108263	0.00382262	-0.182305	-0.126641	-0.547275	-0.167942	-0.526042	-0.317817	-0.174753
ZNF233	-0.15377	0.297116	-0.120695	0.104688	-0.0589573	-0.0572755	-0.0312499	-0.00426645	-0.0956126	-0.0299783	-0.276279	-0.109137	-0.4452	-0.254448	-0.461267	-0.325504	0.0630886	-0.191623	-0.19809	-0.401355	0.2774	-0.118244	0.0896884	-0.256602	-0.103948	-0.227774	0.12478	-0.135886	-0.073338	-0.188938	-0.318856	-0.210218	-0.191045	-0.00976939	-0.240967	-0.329927	-0.090767	-0.235758	-0.248778	-0.166318	-0.15163	0.0472521	-0.329014	-0.21659	-0.215452	-0.182441	-0.235163	-0.258503	-0.167912
CCNB1	-0.300689	-0.00255445	-0.223256	0.286164	-0.211011	-0.0987464	0.0952992	-0.0772513	-0.291036	0.0438661	-0.417416	-0.0921604	-0.352571	-0.196281	-0.4278	-0.258439	0.317803	-0.312327	0.12618	-0.0137613	0.104132	0.268091	0.533349	0.104033	-0.0155073	0.355823	0.401445	0.328934	0.487749	0.247156	-0.00121282	0.464168	0.0389385	0.491519	0.16971	0.314096	0.0719663	0.443369	0.300203	0.448655	0.470821	0.229055	0.240304	0.514306	0.116852	0.452057	0.131939	0.28747	0.324247
CITED1	0.0592141	-0.170025	-0.0244814	-0.232047	-0.335893	-0.44724	-0.45131	-0.354426	-0.263503	-0.176653	-0.112355	0.450931	-0.129423	-0.198604	-0.110154	-0.218235	0.319334	-0.273837	0.201457	0.140395	0.372166	0.093682	-0.263484	0.157171	-0.146419	-0.00116659	0.13909	0.201013	-0.0973614	0.22359	0.227526	-0.151024	0.190466	-0.0548622	0.0236949	-0.00715196	0.195952	-0.017646	-0.346408	-0.124606	-0.0670727	0.0301258	-0.0293834	-0.0332981	0.160894	0.00589304	0.208353	0.0708088	0.00357559
AP2A2	-0.0543266	-0.134378	0.102724	-0.294437	-0.255146	-0.413108	-0.360071	-0.205917	-0.258904	-0.274737	-0.261465	0.370621	-0.287318	-0.284195	-0.296921	-0.241158	0.397828	-0.103372	0.224414	0.157774	0.382219	0.158078	-0.179752	0.167472	-0.000741541	0.022957	0.408671	0.33849	0.103364	0.330225	0.181986	-0.102286	0.339785	0.201116	0.0779155	0.0341655	0.248514	-0.0103841	-0.500367	0.0802256	0.084783	0.204659	0.062505	0.0743719	0.278131	0.162798	0.24937	0.226566	0.125031
RAP2B	-0.0834176	0.156897	0.207926	0.0217465	0.275849	0.320164	0.339368	0.235947	0.382395	0.27959	0.428008	-0.330473	0.486521	0.462055	0.459773	0.607319	-0.261962	0.181551	-0.320565	-0.1604	-0.233656	-0.300827	0.0189037	-0.253253	0.192447	-0.171993	-0.264568	-0.261688	-0.149392	-0.223476	-0.427635	-0.0973694	-0.235675	-0.234251	-0.356112	-0.157071	-0.399855	-0.27187	0.149362	-0.175921	-0.276742	-0.0191013	-0.203442	-0.255123	-0.356542	-0.237901	-0.248938	-0.244903	-0.26311
CYP4A11	-0.0257066	0.423639	0.564799	-0.0191161	0.617153	0.678833	0.53822	0.541003	0.532872	0.218008	0.584839	-0.223765	0.482396	0.394945	0.418156	0.424916	-0.155476	0.0562156	-0.146402	-0.197894	-0.12054	0.0399806	0.0288688	-0.0866493	-0.134807	-0.0139231	-0.250002	-0.262304	-0.0344507	-0.305457	-0.233839	0.0373063	-0.186272	-0.14078	-0.1999	-0.115019	-0.22297	-0.0525602	0.187416	-0.15626	-0.230569	-0.0361964	-0.0822164	-0.135802	-0.266341	-0.101948	-0.186093	-0.120282	-0.0884023
DEF8	0.290738	-0.183022	-0.369997	0.175382	-0.440953	-0.418978	-0.375769	-0.555799	-0.0425581	-0.076073	0.0374209	-0.196177	-0.0106371	-0.0383826	0.151286	-0.0773823	-0.402514	0.0759757	-0.107441	0.191848	-0.552629	-0.382834	-0.452958	-0.0493731	0.022995	-0.187529	-0.372693	-0.28941	-0.289569	-0.234047	0.00573896	-0.453062	-2.53688e-06	-0.161496	0.181172	-0.223094	-0.0341055	-0.258184	0.57751	-0.15258	-0.152752	-0.225792	-0.106047	-0.148731	0.13374	-0.286353	-0.0445327	-0.219507	-0.24373
ZSCAN21	0.130914	-0.175118	0.350172	-0.546853	-0.234345	-0.315204	-0.518092	-0.252543	-0.260678	-0.484701	-0.0936819	0.537961	-0.337038	-0.451589	-0.149493	-0.458901	0.253052	-0.18968	0.305959	0.148402	0.513607	0.254885	-0.527443	0.33135	-0.301038	0.0346785	0.249041	0.158357	-0.0278684	0.0935995	0.360003	-0.467241	0.359182	-0.00447375	0.0323083	-0.253427	0.421636	-0.216462	-0.521059	-0.390369	-0.3139	0.0533281	-0.0493193	-0.156956	0.357123	-0.026494	0.327374	0.143975	0.0240421
SPAG4	-0.266397	0.212649	-0.0398403	-0.0335787	0.041922	0.0110657	-0.00985575	0.0537387	0.00739383	0.173257	-0.143891	-0.0898377	0.00852851	-0.0175486	-0.219229	0.143549	-0.061073	-0.236231	-0.0235644	-0.10634	0.0670898	-0.0169594	0.180825	-0.0952281	-0.0606449	0.0581264	0.151813	-0.0320534	0.0510863	0.0933364	-0.209552	0.0949816	-0.0783128	-0.0433225	-0.0780231	-0.0182329	-0.0817324	0.0801256	-0.193671	0.0538644	-0.00273049	-0.0186306	-0.0250168	-0.0156018	-0.189444	0.0207267	-0.070918	-0.0849461	0.0216702
COMMD2	0.316613	0.0851483	0.449789	-0.630631	-0.352223	-0.124181	-0.618152	-0.429774	-0.425165	-0.762603	-0.0482154	0.56011	-0.399333	-0.622171	-0.0806483	-0.54684	0.119661	-0.429226	0.499748	0.295833	0.321503	0.483584	-0.666863	0.586782	-0.645859	0.383371	0.34421	0.0277284	0.26192	0.0648583	0.499855	-0.511455	0.532314	0.0991192	0.367359	-0.278523	0.675892	-0.0364503	-0.0194044	-0.41977	-0.352139	0.00396065	0.137738	0.0494093	0.518322	0.140215	0.549977	0.230405	0.0990847
IL1RN	0.426821	0.111348	0.147399	-0.421579	-0.346975	-0.146953	-0.508205	-0.452018	-0.305073	-0.500255	0.0239857	0.324645	-0.220316	-0.427325	0.0357526	-0.413869	-0.153398	-0.28706	0.370079	0.310996	-0.065762	0.207942	-0.586248	0.423987	-0.5259	0.228652	0.107574	-0.123742	0.0935384	0.0309791	0.415844	-0.416323	0.369016	-0.0165115	0.504027	-0.184937	0.541582	0.0125286	0.225573	-0.246717	-0.185916	-0.216034	0.131491	0.0587403	0.419351	0.0338026	0.387413	0.0889098	0.0239428
TRDMT1	0.46441	-0.17236	0.125929	-0.367253	-0.380254	-0.284661	-0.57844	-0.511314	-0.130709	-0.421779	0.0304085	0.255229	-0.0919407	-0.297978	0.159235	-0.238117	-0.272407	-0.100555	0.264416	0.37704	-0.208233	0.0127472	-0.770802	0.344209	-0.294008	0.0598373	-0.0945562	-0.132655	-0.116287	-0.0178269	0.395729	-0.511958	0.37035	-0.0989845	0.433106	-0.190902	0.377802	-0.149294	0.264654	-0.250447	-0.229953	-0.18108	0.0746918	-0.0824866	0.440892	-0.115354	0.31629	0.0478167	-0.0748162
RIMKLB	-0.234956	-0.176	0.2632	-0.112025	-0.103624	-0.143287	-0.200344	-0.0689348	-0.0926289	-0.1569	-0.175665	0.216456	-0.17415	-0.196515	-0.0975253	-0.131056	0.25005	-0.159749	0.106865	-0.048712	0.440406	0.213675	-0.185721	0.131627	-0.122935	0.0413052	0.273223	0.155997	0.048125	0.017349	0.102019	-0.0868075	0.148192	0.0750711	-0.036729	-0.0754329	0.114343	-0.00441799	-0.394806	-0.0546693	-0.0371825	0.138001	0.0129855	-0.0187358	0.15929	0.0741674	0.145187	0.149731	0.0939849
A1CF	-0.154537	-0.214026	-0.214197	0.433628	-0.0720032	-0.103653	0.257887	0.0484899	0.226053	0.368061	-0.330094	-0.307768	-0.0895428	0.125107	-0.295434	0.00621668	0.174423	-0.0732668	-0.155624	-0.149085	-0.144383	-0.0654349	0.404579	-0.19166	0.353057	0.00793733	-0.0382096	0.23737	0.0958189	0.141298	-0.147478	0.462769	-0.107335	0.281874	-0.0223635	0.302645	-0.319249	0.201166	0.528129	0.470357	0.412702	0.242521	-0.0145212	0.294312	-0.0610095	0.150337	-0.191316	0.0894253	0.0470529
SEMA4C	-0.35416	0.0208092	0.250103	-0.067406	0.364249	0.182744	0.28273	0.450326	0.0808958	0.12371	0.0310137	0.141718	0.101098	0.127152	-0.0717394	0.183428	0.333851	0.10361	0.0733382	-0.0442989	0.428009	0.239529	0.388994	-0.000278347	0.136025	0.0699141	0.280273	0.287671	0.156327	0.181371	0.00446558	0.356091	0.0275852	0.113711	-0.218378	0.209937	-0.0430367	0.196961	-0.662889	0.18842	0.159617	0.289314	0.123448	0.0923513	-0.10732	0.227611	0.0127237	0.205502	0.256903
CD82	0.375949	0.066515	0.355855	-0.549992	-0.467379	-0.389715	-0.661351	-0.528898	-0.440994	-0.668168	-0.060323	0.626104	-0.451525	-0.639036	-0.219309	-0.649761	0.304836	-0.507328	0.577552	0.447253	0.346114	0.443716	-0.553433	0.611702	-0.69063	0.340602	0.437794	0.213132	0.28418	0.228679	0.534702	-0.442533	0.582907	0.283333	0.473983	-0.139689	0.723865	0.0642742	-0.0955324	-0.213304	-0.130032	0.0706909	0.205693	0.16868	0.635623	0.260938	0.58114	0.33189	0.228423
C2orf57	0.010105	0.500896	0.706479	-0.335022	0.310224	0.441392	0.122377	0.216104	0.233681	-0.10297	0.532813	0.116414	0.297522	0.116346	0.32496	0.241538	0.0449966	-0.178153	0.0611782	-0.0757842	0.166203	0.199025	-0.251098	0.0987482	-0.45236	0.0721351	0.0377114	-0.202887	0.0522953	-0.164496	-0.147001	-0.197005	0.0379628	-0.116938	-0.0938051	-0.217266	0.0876613	-0.0921306	-0.12048	-0.320526	-0.355794	-0.0643483	-0.0540397	-0.112408	-0.0900917	-0.0157785	0.07144	-0.0312118	-0.0541077
ESPN	-0.263041	0.0612042	-0.331616	0.625558	0.479188	0.345535	0.743544	0.501634	0.620704	0.889223	0.376451	-0.69171	0.689754	0.874211	0.445691	0.822543	-0.302412	0.512387	-0.722818	-0.466188	-0.387044	-0.683173	0.526661	-0.747298	0.610769	-0.557769	-0.618489	-0.272594	-0.468097	-0.299728	-0.741805	0.349529	-0.750784	-0.336063	-0.559064	0.115755	-0.873647	-0.196933	0.194337	0.172698	0.111623	-0.176579	-0.334961	-0.28201	-0.72437	-0.384936	-0.707646	-0.446395	-0.335992
COL13A1	0.115519	0.263532	-0.0261828	-0.0877711	-0.376359	-0.12296	-0.295208	-0.408082	-0.280645	-0.310973	0.00950215	0.0813073	-0.180113	-0.295692	-0.00945884	-0.287854	-0.0227311	-0.226855	0.160766	0.0282138	-0.0712293	0.187513	-0.264995	0.172354	-0.409895	0.19969	0.160222	-0.197342	0.162836	-0.0761748	0.158495	-0.283837	0.172316	-0.0494404	0.299485	-0.240921	0.335209	0.0550189	0.297574	-0.1792	-0.150967	-0.169483	-0.00607094	0.136305	0.161614	0.0592938	0.171012	-0.0277827	-0.0554356
ITGA7	-0.143852	0.0309717	-0.279101	0.583783	0.261058	0.102994	0.480275	0.236593	0.418399	0.705328	0.295579	-0.476078	0.572987	0.655309	0.31131	0.63534	-0.220604	0.306779	-0.315542	-0.0399143	-0.469293	-0.417702	0.424278	-0.383062	0.344159	-0.24456	-0.379315	-0.0823624	-0.214973	-0.050216	-0.374905	0.458228	-0.382206	-0.0482372	-0.0364274	0.355855	-0.525124	0.216391	0.29513	0.483684	0.405219	0.0353115	0.0568059	0.111027	-0.33629	-0.040569	-0.340015	-0.11487	0.0152884
ZNF662	-0.128697	0.159158	0.478321	-0.219173	0.0687081	0.129255	0.0419285	0.136677	-0.0902921	-0.0826447	0.00165996	0.365733	-0.109635	-0.111498	-0.0810306	-0.168886	0.573283	-0.28361	0.0747252	-0.327694	0.725822	0.345584	-0.0547197	0.081588	-0.314978	0.0624018	0.289521	0.231827	0.117398	0.130465	-0.00719703	0.0343308	0.0288143	0.119571	-0.123595	-0.0284967	0.109681	0.0287237	-0.305162	-0.130102	-0.0629061	0.193988	-0.132849	0.0451616	0.0338471	0.105241	0.129698	0.132852	0.00260064
ETFB	0.0474477	-0.0343811	-0.450332	0.288441	0.0226166	-0.0843174	0.0821976	-0.0710262	0.299333	0.348157	0.196003	-0.482762	0.383441	0.423903	0.287194	0.471948	-0.544543	0.389133	-0.375903	0.0500832	-0.768101	-0.674282	-0.0223865	-0.413469	0.385576	-0.419253	-0.476182	-0.392288	-0.429236	-0.219444	-0.377516	-0.100432	-0.305407	-0.325728	-0.0977504	-0.0624624	-0.40238	-0.269975	0.223025	0.0592781	-0.0176982	-0.328933	-0.14267	-0.276758	-0.297193	-0.37111	-0.375461	-0.393336	-0.297042
ABI2	-0.434536	0.124856	0.18118	-0.00811712	0.353073	0.349039	0.311322	0.457821	-0.0306802	0.1041	-0.117895	0.121809	-0.0852006	0.0262398	-0.140751	0.0189103	0.348846	-0.0238771	-0.101843	-0.445005	0.606815	0.233287	0.351201	-0.141463	0.0212613	-0.0148824	0.218347	0.122846	0.068533	0.000783404	-0.14196	0.28698	-0.212372	-0.0206193	-0.352769	0.0358261	-0.10618	0.0671427	-0.563645	-0.031997	0.0110827	0.114163	-0.108383	-0.0703178	-0.273492	0.0439379	-0.120616	-0.000431599	0.0308171
CMKLR1	0.381112	-0.029791	0.411771	-0.636295	-0.141986	-0.0362324	-0.366772	-0.220953	-0.134198	-0.530047	0.210169	0.380326	0.0498793	-0.225419	0.22395	-0.0871968	-0.0795431	-0.0275497	0.452331	0.514314	-0.047574	0.338143	-0.5167	0.515529	-0.180203	0.328672	0.142793	0.0705723	0.206482	0.194604	0.509848	-0.286457	0.572989	0.00328431	0.341584	-0.0354703	0.501759	0.0197095	0.0312062	-0.201439	-0.222123	-0.0479802	0.253149	0.117369	0.432991	0.172506	0.480843	0.28953	0.124846
C1orf183	-0.31378	-0.0390414	-0.0746865	0.537234	0.440498	0.285797	0.674618	0.47851	0.660879	0.81415	0.281672	-0.533706	0.60731	0.763787	0.324756	0.731268	-0.094092	0.352504	-0.509622	-0.329434	-0.278144	-0.451301	0.479148	-0.556157	0.500588	-0.40228	-0.417439	-0.0801145	-0.31498	-0.140542	-0.559127	0.478608	-0.529366	-0.136964	-0.384067	0.254703	-0.726578	-0.00527793	0.136155	0.343886	0.259332	0.00932225	-0.175629	-0.082121	-0.511776	-0.171636	-0.528422	-0.207488	-0.152169
DUX3	-0.169073	0.263145	0.0490442	0.37651	0.250169	0.256865	0.50109	0.241872	0.532351	0.681683	0.474393	-0.436812	0.586317	0.677625	0.453837	0.689605	-0.16094	0.210106	-0.499435	-0.402296	-0.0677533	-0.432747	0.236279	-0.520496	0.232295	-0.467098	-0.401075	-0.233986	-0.365758	-0.257495	-0.636782	0.153826	-0.519046	-0.268997	-0.379095	0.0207743	-0.608984	-0.13963	0.139809	0.047921	0.00380319	-0.120739	-0.341638	-0.20804	-0.531868	-0.266438	-0.478069	-0.303664	-0.280578
ARFRP1	-0.145023	-0.0824413	0.0619778	0.295761	-0.0174317	-0.0516596	0.240038	-0.0323005	0.513127	0.525936	0.399138	-0.310778	0.443569	0.532072	0.415429	0.491432	-0.0592622	0.240614	-0.347363	-0.158899	-0.258838	-0.39535	0.00234241	-0.376444	0.213789	-0.378313	-0.406447	-0.165089	-0.352146	-0.189363	-0.361178	0.0645813	-0.29999	-0.193956	-0.204963	0.0537676	-0.460603	-0.137202	0.399419	0.0795507	0.036225	0.0203315	-0.241218	-0.0678538	-0.270728	-0.221377	-0.324277	-0.177618	-0.267306
PLCG2	0.166335	0.164327	0.0718377	-0.267875	-0.374382	-0.168552	-0.421357	-0.424004	-0.318354	-0.409801	-0.092227	0.269522	-0.349325	-0.467864	-0.162151	-0.46392	0.00215974	-0.329707	0.284795	0.0856664	0.0938017	0.308044	-0.359191	0.290799	-0.471381	0.237082	0.162359	-0.11983	0.128655	-0.0344266	0.324899	-0.35517	0.253218	-0.0451741	0.292152	-0.255931	0.447579	0.0324363	0.190741	-0.300589	-0.247633	-0.128046	-0.0140658	0.0456515	0.248318	0.0391602	0.24169	0.015473	-0.0322959
L3MBTL3	-0.0911623	-0.0690254	0.479779	-0.264044	0.377578	0.350056	0.177921	0.38339	0.143226	-0.0514474	0.218641	0.178378	0.196539	0.0381992	0.251149	0.148012	0.0196491	0.0362158	0.10301	-0.0326419	0.258649	0.249548	-0.0556344	0.177516	-0.155228	0.113475	0.0976951	-0.010962	0.0712617	-0.0748337	0.144368	-0.0512769	0.0737567	-0.137687	-0.140817	-0.113187	0.0936763	-0.0218583	-0.570235	-0.227766	-0.251855	0.0262277	0.0620071	-0.139803	-0.014571	0.0148713	0.0827714	0.0776717	0.102514
MARVELD2	-0.158523	0.475866	0.0356153	0.194318	0.254618	0.422845	0.461544	0.277484	0.267744	0.305971	0.250669	-0.41478	0.286543	0.318539	0.13275	0.343641	-0.0827378	-0.00397034	-0.272283	-0.308276	-0.235522	-0.11403	0.374993	-0.284327	-0.00326329	-0.00230145	-0.060116	-0.235098	0.096581	-0.150509	-0.4656	0.182872	-0.317388	-0.0517482	-0.206153	-0.059826	-0.277826	-0.00289443	0.339615	0.0241252	-0.0278103	-0.143488	-0.145697	0.0303995	-0.384047	-0.0125767	-0.290122	-0.204229	-0.137884
ITLN1	-0.336987	0.0387412	-0.121807	0.441566	0.206168	0.131886	0.424921	0.259144	0.464126	0.627459	0.077269	-0.460112	0.320133	0.533949	0.0972489	0.498358	-0.00888025	0.216078	-0.566675	-0.5221	0.0168788	-0.455206	0.339718	-0.61354	0.444669	-0.48575	-0.329676	-0.103445	-0.372311	-0.207355	-0.669917	0.227031	-0.557074	-0.169304	-0.548582	0.016014	-0.691582	-0.224207	0.0807406	0.0796402	0.0464642	-0.00933306	-0.41528	-0.238516	-0.53661	-0.284085	-0.548673	-0.313686	-0.295913
CCNH	0.160581	0.0170949	-0.232551	0.0704662	-0.136273	-0.0845352	-0.166628	-0.284651	0.112291	0.011682	0.237159	-0.313759	0.250264	0.104327	0.355415	0.231593	-0.678093	0.18029	-0.0837194	0.245452	-0.719425	-0.346349	-0.333926	-0.0392233	-0.00670229	-0.125952	-0.329001	-0.480018	-0.242196	-0.303274	-0.0210897	-0.372301	-0.0384659	-0.326719	0.201636	-0.234576	-0.00901031	-0.170252	0.307146	-0.150864	-0.200141	-0.45502	0.00728658	-0.218414	0.000200128	-0.26785	-0.0886731	-0.263624	-0.19235
HCG18	0.336921	-0.0857644	0.362465	-0.680539	-0.451408	-0.342287	-0.705781	-0.492629	-0.648438	-0.793709	-0.231647	0.764278	-0.503829	-0.702462	-0.249	-0.659514	0.348935	-0.476418	0.734572	0.545689	0.403207	0.618161	-0.543689	0.777953	-0.57839	0.558295	0.565331	0.390349	0.454645	0.448001	0.719209	-0.23548	0.746294	0.397181	0.625562	0.0799362	0.828262	0.269893	-0.0744545	-0.0529705	0.0246123	0.246955	0.423149	0.370485	0.753599	0.428641	0.797364	0.530388	0.381012
BTBD19	-0.301966	0.143113	-0.324709	0.437717	0.226808	0.104028	0.423653	0.252619	0.390624	0.72445	0.119883	-0.553794	0.420755	0.571304	0.156754	0.60494	-0.281817	0.268714	-0.522294	-0.363558	-0.226123	-0.568255	0.402676	-0.594027	0.427302	-0.447549	-0.31896	-0.180705	-0.347186	-0.129587	-0.6472	0.262301	-0.542588	-0.20926	-0.33046	0.0932302	-0.640141	-0.0935711	0.0609799	0.23859	0.179474	-0.122775	-0.2563	-0.178793	-0.538156	-0.260173	-0.520596	-0.335002	-0.209402
HSFX1	-0.21176	0.351202	0.0321603	0.377223	0.250928	0.224204	0.476227	0.239525	0.426326	0.533452	0.362955	-0.383222	0.515487	0.60055	0.293685	0.600773	0.00840222	0.13071	-0.370957	-0.29145	-0.136957	-0.307409	0.301618	-0.42787	0.220376	-0.295567	-0.208169	-0.124819	-0.192442	-0.129954	-0.536702	0.24486	-0.36172	-0.0911199	-0.261706	0.0740204	-0.510551	-0.00186108	0.179119	0.202893	0.119688	0.0459657	-0.220714	-0.0508776	-0.417156	-0.103432	-0.372754	-0.210148	-0.162891
SART1	-0.0861028	-0.362416	-0.208474	0.103785	-0.0142569	-0.111173	0.0848073	0.0270122	0.072842	0.292772	-0.210635	-0.0657663	0.155714	0.19912	-0.0947164	0.312155	-0.0152472	-0.00417389	0.132005	0.34496	-0.318845	-0.0388101	0.384719	0.0551053	0.36859	0.211335	0.0289922	0.30939	0.172544	0.445024	0.0642333	0.604104	0.100482	0.222965	0.175568	0.58781	-0.136286	0.408036	0.169994	0.574965	0.485761	0.255793	0.370324	0.37991	0.0208566	0.297339	0.104413	0.264455	0.263364
GSDMA	-0.321215	0.225795	0.201102	0.253556	0.405525	0.323587	0.552166	0.440603	0.488176	0.521025	0.295955	-0.214323	0.481417	0.590744	0.230176	0.587135	0.196433	0.216085	-0.279293	-0.300726	0.0578995	-0.102617	0.356885	-0.370208	0.316065	-0.225042	-0.137455	0.0544921	-0.133736	0.00260149	-0.368669	0.455239	-0.263619	-0.0450291	-0.277452	0.241702	-0.46697	0.114152	0.0248061	0.304172	0.216123	0.197038	-0.135693	0.0385133	-0.380127	0.00410885	-0.317987	-0.0517783	-0.0614581
TMEM231	-0.0731112	0.524749	0.793259	-0.336146	0.352153	0.434791	0.216477	0.310308	0.285502	-0.0275588	0.477147	0.23003	0.262049	0.114209	0.221522	0.193765	0.265667	-0.233135	0.15556	-0.0914064	0.363854	0.355453	-0.107269	0.133163	-0.438351	0.105195	0.182355	-0.0258682	0.125737	-0.0171361	-0.0186084	0.0119714	0.112631	-0.0216951	-0.0270704	-0.0679112	0.129275	0.0948555	-0.248959	-0.131324	-0.16944	0.067869	-0.0135846	0.0208408	-0.0472958	0.124593	0.096649	0.101726	0.049659
CALCA	0.02259	0.275619	-0.176095	-0.115148	0.0519343	0.0637953	0.00604206	-0.0145463	-0.128778	0.0213329	0.198707	-0.123388	0.223745	0.133002	0.199477	0.19569	-0.185591	-0.00934185	-0.110101	0.016809	-0.272156	-0.29031	0.0323926	-0.102527	-0.109873	-0.0745439	0.0466336	-0.242347	-0.0514354	-0.0251822	-0.29518	-0.156269	-0.185295	-0.155992	-0.0658402	-0.155799	-0.00554039	-0.169488	-0.18899	-0.142804	-0.118294	-0.413208	-0.0316399	-0.1788	-0.170346	-0.122184	-0.0632781	-0.239725	-0.12015
CHRM4	0.127805	0.0877311	0.263857	-0.75352	-0.14037	-0.119494	-0.387757	-0.127851	-0.415789	-0.503181	-0.220557	0.487546	-0.3786	-0.492497	-0.324722	-0.420381	0.209168	-0.33063	0.486449	0.343253	0.23087	0.324721	-0.174164	0.454589	-0.340781	0.350138	0.574395	0.260899	0.363835	0.452456	0.329689	-0.112194	0.472385	0.25738	0.309134	0.0213446	0.585823	0.0803463	-0.390107	-0.0421472	-0.00567043	0.0404138	0.255381	0.165131	0.38617	0.288189	0.474625	0.288313	0.253773
APC	0.188305	-0.106025	0.189197	-0.311764	-0.0644553	-0.0539571	-0.238426	-0.0543701	-0.29949	-0.333429	-0.25815	0.470147	-0.325872	-0.285902	-0.199659	-0.424827	0.447394	-0.315707	0.221541	0.0453316	0.383446	0.19634	-0.265486	0.265514	-0.251902	0.117492	0.243572	0.346795	0.123213	0.304332	0.216125	0.0574215	0.207554	0.325455	0.218063	0.171893	0.267904	0.0444568	-0.0343167	0.0822496	0.185975	0.125632	0.138186	0.126699	0.348156	0.141956	0.325376	0.245109	0.125399
DKK4	0.0369324	-0.100815	-0.321109	0.117019	-0.442078	-0.524455	-0.321487	-0.459457	0.085484	0.163768	-0.122109	-0.0698277	0.0424379	0.0689636	-0.177618	0.12361	-0.0643759	0.000847791	0.0481152	0.288965	-0.236726	-0.200158	0.0207724	-0.0999646	0.226127	-0.0680164	-0.0899885	0.102388	-0.12904	0.203951	0.00084389	0.0895627	0.129964	0.0224907	0.13234	0.185638	-0.0943633	0.10984	0.347748	0.268573	0.197149	0.186496	-0.00695026	0.175941	0.0386569	0.0589137	-0.0287185	0.0289216	0.0327725
NADSYN1	0.142203	-0.19331	0.133398	-0.268914	-0.357845	-0.506088	-0.435408	-0.336567	-0.133787	-0.0904277	-0.128935	0.645133	-0.0893428	-0.135626	-0.155486	-0.171543	0.538582	-0.0728193	0.356114	0.231447	0.537822	0.266054	-0.259847	0.194263	-0.0793126	-0.0171045	0.22169	0.460795	-0.0818506	0.497912	0.449783	0.151629	0.386187	0.101984	0.316622	0.342424	0.288644	0.274184	-0.31068	0.254216	0.297514	0.321036	0.0912561	0.246805	0.331252	0.219055	0.295687	0.341099	0.169879
AGL	-0.0171649	-0.0422143	0.407517	-0.499451	-0.188505	0.00456773	-0.286349	-0.158216	-0.357043	-0.556915	-0.160032	0.441519	-0.423781	-0.562794	-0.193601	-0.540652	0.261627	-0.371077	0.465359	0.138922	0.362197	0.634004	-0.206805	0.526112	-0.452273	0.496921	0.458861	0.132444	0.417054	0.100806	0.512411	-0.202908	0.420416	0.13971	0.19353	-0.179506	0.586526	0.122899	-0.119619	-0.306042	-0.247479	0.0643527	0.145594	0.158484	0.379046	0.267855	0.430364	0.276687	0.17619
ZFP36L1	-0.428864	-0.0594581	-0.110041	0.317646	0.415468	0.22659	0.51224	0.538857	0.176794	0.492482	-0.107887	-0.0835251	0.143169	0.371265	-0.111724	0.301001	0.335692	0.161874	-0.237769	-0.305706	0.317343	-0.0637128	0.657568	-0.331821	0.396872	-0.172827	0.0154514	0.298171	-0.0378415	0.166801	-0.287623	0.655742	-0.340323	0.119333	-0.343596	0.41833	-0.412138	0.196759	-0.37586	0.415135	0.416506	0.22936	-0.00424804	0.0674385	-0.343666	0.0944347	-0.260882	0.0480163	0.115139
FLII	0.290912	-0.103591	0.431381	-0.628503	-0.18652	-0.14298	-0.445497	-0.224144	-0.309291	-0.622997	-0.0164127	0.547181	-0.353964	-0.53935	-0.134272	-0.56709	0.211726	-0.332959	0.518397	0.377918	0.281262	0.482183	-0.442305	0.591159	-0.45377	0.36296	0.300018	0.189802	0.268164	0.16779	0.55116	-0.343976	0.506635	0.162423	0.253019	-0.127985	0.631092	-0.00782447	-0.181072	-0.325737	-0.247144	-0.0316475	0.201884	0.0870875	0.5123	0.201908	0.510568	0.314222	0.195958
MAPK12	-0.123743	-0.185341	-0.504633	0.84158	-0.0867219	-0.0771748	0.284719	-0.0628346	0.227509	0.448152	-0.140511	-0.599214	0.0133345	0.237357	-0.0525082	0.17821	-0.242625	0.0761742	-0.404509	-0.205251	-0.451204	-0.358361	0.343366	-0.372848	0.337018	-0.219227	-0.381894	-0.178962	-0.134322	-0.313149	-0.368796	0.185684	-0.413298	0.0216094	-0.148485	0.068974	-0.505106	0.0135478	0.525367	0.24305	0.198527	-0.0556013	-0.105823	-0.0078367	-0.271005	-0.134268	-0.403907	-0.208142	-0.148606
ERP29	0.146231	-0.167704	-0.375394	0.198883	-0.296595	-0.435873	-0.242376	-0.328394	-0.062287	0.107825	-0.100342	-0.139165	-0.101292	0.0186297	-0.0472237	-0.0847124	-0.0802325	-0.0138717	-0.277812	-0.074744	-0.111533	-0.50153	-0.233863	-0.241177	0.125964	-0.407166	-0.242829	-0.0621768	-0.34687	-0.08973	-0.299261	-0.295182	-0.209644	-0.0413836	-0.116116	-0.121887	-0.223218	-0.361636	0.107391	-0.0640742	-0.00854799	-0.209639	-0.224267	-0.247285	-0.0299438	-0.307878	-0.163978	-0.227206	-0.251953
EDEM3	0.181752	0.062323	0.559706	-0.652636	-0.123728	0.015586	-0.374142	-0.106774	-0.408951	-0.682214	-0.0871827	0.5873	-0.43547	-0.635574	-0.207279	-0.587766	0.308379	-0.50931	0.564836	0.308043	0.538502	0.629281	-0.296864	0.664229	-0.644756	0.517812	0.554657	0.257887	0.492225	0.206208	0.515326	-0.291502	0.539502	0.301234	0.261338	-0.150794	0.692853	0.0812039	-0.350328	-0.294175	-0.224071	0.129216	0.258456	0.158755	0.525082	0.332296	0.595601	0.391052	0.313171
LRP6	-0.325047	0.0135748	-0.547202	0.750722	0.349137	0.244622	0.654177	0.40252	0.411182	0.786605	0.0350052	-0.683834	0.376987	0.638387	0.116679	0.56125	-0.252864	0.362316	-0.621482	-0.433909	-0.41101	-0.558927	0.654119	-0.673804	0.598541	-0.409033	-0.469639	-0.187156	-0.30588	-0.220662	-0.629623	0.479508	-0.681087	-0.166741	-0.400809	0.202947	-0.768898	-0.0152387	0.271589	0.342121	0.285952	-0.107846	-0.213277	-0.122326	-0.628818	-0.245571	-0.641715	-0.367022	-0.212827
C2orf71	-0.263351	0.376924	-0.280913	0.220563	-0.206672	0.00112069	-0.016132	-0.157364	-0.271939	-0.0790585	-0.264988	-0.177421	-0.404113	-0.258998	-0.381227	-0.311161	0.0987075	-0.315207	-0.107318	-0.315799	-0.0127071	0.0585637	0.22613	-0.145297	-0.223767	0.107661	0.197112	-0.175187	0.206614	-0.141632	-0.244807	-0.0156337	-0.163406	0.0717143	-0.0395239	-0.200603	0.0192891	0.0337865	0.281488	-0.0430047	-0.0228059	-0.0732831	-0.127336	0.0976072	-0.17342	0.0345	-0.122014	-0.180178	-0.0882851
RAB5B	-0.218011	0.0501763	0.289731	-0.182773	0.313778	0.315025	0.209585	0.359215	-0.0518673	-0.103888	0.110531	0.118017	-0.0375562	-0.0941177	0.00839859	-0.0736011	0.10755	-0.10491	0.0700342	-0.109268	0.398839	0.294752	0.231425	0.133407	-0.11762	0.148975	0.157622	0.0250132	0.161319	-0.118471	0.0499293	-0.0512133	-0.0520125	-0.0625449	-0.347435	-0.173297	0.0947135	-0.0607968	-0.580596	-0.345078	-0.30279	-0.0640584	-0.0273892	-0.164186	-0.103149	0.0383967	0.0406546	0.026672	0.0757133
VPRBP	0.408807	-0.0703774	0.437279	-0.777286	-0.317133	-0.224367	-0.667198	-0.382506	-0.395411	-0.730942	-0.134308	0.712774	-0.362145	-0.597704	-0.137248	-0.529045	0.174286	-0.307171	0.613642	0.438827	0.316532	0.482471	-0.690206	0.628284	-0.489537	0.348057	0.379843	0.192105	0.205986	0.319605	0.671659	-0.352853	0.669967	0.11386	0.507666	-0.0678105	0.738143	0.0660772	-0.221863	-0.218418	-0.165847	0.0658669	0.241182	0.124365	0.610015	0.198872	0.619691	0.34482	0.178637
WFDC2	-0.186372	0.0756553	-0.0304023	0.0658152	-0.372609	-0.214562	-0.265094	-0.370104	-0.229396	-0.225082	-0.169748	0.00100198	-0.261582	-0.352896	-0.137079	-0.228294	0.0114336	-0.369762	0.080385	0.0061072	-0.0214122	0.112071	-0.109481	0.119787	-0.431074	0.155622	0.312047	-0.194404	0.161659	-0.167833	0.0522087	-0.400043	0.0913961	-0.00557108	0.102228	-0.406108	0.227134	-0.0708459	-0.132945	-0.23314	-0.252489	-0.0890731	-0.0799426	-0.0936352	0.141715	-0.00358705	0.078209	-0.116238	-0.0822415
PTGFRN	-0.0454958	0.0494393	0.511776	-0.649566	0.0323784	0.0369193	-0.216062	0.0487398	-0.215955	-0.486458	-0.0468671	0.416664	-0.232149	-0.37398	-0.170131	-0.235568	0.265054	-0.247584	0.424907	0.27827	0.324667	0.455665	-0.144882	0.445842	-0.273702	0.382491	0.529181	0.232096	0.394738	0.255159	0.303953	-0.146749	0.460102	0.209002	0.0674751	-0.0837176	0.465574	0.0269967	-0.476026	-0.168325	-0.181864	0.15296	0.215931	0.0866949	0.306588	0.287508	0.408129	0.306696	0.249028
TM4SF5	0.00342165	0.178254	-0.403244	0.583972	0.316138	0.200813	0.459073	0.272462	0.351195	0.58503	0.282273	-0.500083	0.456207	0.598968	0.281034	0.531293	-0.321664	0.30518	-0.577657	-0.32267	-0.351372	-0.674497	0.314135	-0.59344	0.301011	-0.476454	-0.565171	-0.313749	-0.448766	-0.322864	-0.588139	0.0383874	-0.594339	-0.256379	-0.382448	-0.0744641	-0.685464	-0.250031	0.193125	0.027543	-0.037707	0.0818787	-0.335916	-0.352624	-0.546542	-0.437786	-0.54673	-0.499595	-0.323646
CDKAL1	0.192865	0.199942	0.422121	-0.632333	-0.108267	0.11381	-0.30963	-0.0862346	-0.472142	-0.678015	-0.159995	0.479611	-0.509037	-0.608872	-0.273538	-0.610652	0.264511	-0.481379	0.427333	0.122267	0.480775	0.52429	-0.247749	0.517747	-0.524694	0.441521	0.483419	0.181385	0.454914	0.176394	0.332035	-0.256859	0.406493	0.27099	0.176131	-0.171787	0.588877	-0.00121266	-0.144688	-0.32024	-0.23457	0.0563885	0.142245	0.121223	0.376099	0.246077	0.488703	0.266752	0.178873
DEFB105B	0.00860211	0.0208928	0.0935608	-0.137617	-0.323243	-0.127884	-0.316601	-0.29567	-0.385688	-0.35632	-0.420609	0.279823	-0.507714	-0.570991	-0.51911	-0.387769	0.178669	-0.608612	0.459119	0.296234	0.15314	0.532456	0.0859924	0.455144	-0.422901	0.571083	0.465088	0.219515	0.54984	0.289405	0.321034	0.0845732	0.375963	0.375359	0.353522	0.129018	0.454719	0.384855	0.0285362	0.0972639	0.0765497	0.162599	0.33395	0.354114	0.32558	0.435555	0.412412	0.326154	0.302468
BCKDHA	0.250541	-0.169035	0.193917	-0.152287	-0.319139	-0.333727	-0.390654	-0.434549	0.0818154	-0.190284	0.214932	0.0488117	0.0547767	-0.148554	0.220722	-0.0374113	-0.244404	-0.12657	0.138241	0.352175	-0.225552	-0.0794149	-0.534864	0.225456	-0.276255	-0.0494029	-0.0739262	-0.194446	-0.132579	-0.175404	0.161644	-0.569829	0.202975	-0.120859	0.153435	-0.305619	0.209896	-0.239427	-0.034691	-0.314597	-0.321177	-0.27711	-0.0114828	-0.212404	0.286713	-0.132782	0.14392	-0.0260514	-0.101297
LOC100616668	-0.54903	-0.0561334	-0.00884727	0.290686	0.13634	0.0323485	0.212275	0.231849	0.0538269	0.264822	-0.151403	-0.0338378	-0.0477189	0.109491	-0.147276	0.115525	0.298988	0.0552121	-0.176644	-0.351437	0.422642	0.0610189	0.348255	-0.253984	0.143471	-0.140397	0.124345	0.108992	-0.0523851	-0.0592278	-0.202284	0.27709	-0.237485	-0.00617037	-0.315732	0.0760813	-0.245939	0.0924369	-0.454273	0.131459	0.136609	0.210504	-0.106836	-0.0266302	-0.254158	0.0200364	-0.200557	-0.0157501	0.0293832
TWIST1	-0.0846618	-0.0802173	-0.631019	0.733332	0.16465	0.0570651	0.33109	0.116119	0.252311	0.574047	0.0837127	-0.6117	0.349364	0.509245	0.225275	0.459277	-0.458482	0.263833	-0.582129	-0.254596	-0.541468	-0.712361	0.286147	-0.560709	0.387987	-0.449021	-0.602195	-0.349493	-0.444548	-0.369161	-0.564891	0.0781656	-0.624327	-0.258453	-0.313131	-0.020173	-0.678746	-0.206561	0.257053	0.0938446	0.0544774	-0.163924	-0.217634	-0.310403	-0.489731	-0.423511	-0.526519	-0.47557	-0.287532
NFKB2	0.307893	0.00756711	0.198509	-0.425078	0.121939	0.0328121	-0.209853	-0.0202941	0.0151608	-0.223903	0.323185	0.242482	0.14198	-0.0353628	0.246797	-0.0194485	-0.227096	0.0722992	0.206397	0.350914	-0.204579	-0.0304109	-0.414375	0.223802	-0.206867	-0.00952099	-0.159346	-0.135564	-0.149433	-0.0119734	0.241884	-0.28313	0.172586	-0.172037	0.166229	-0.0714877	0.25583	-0.126085	-0.152846	-0.235834	-0.212225	-0.225731	0.133359	-0.164175	0.164491	-0.116853	0.183627	-0.00395615	0.00779428
PPM1B	0.00789577	-0.0887531	0.364494	-0.571088	-0.0125539	0.0753722	-0.300689	0.005576	-0.352028	-0.522279	-0.19996	0.462963	-0.379849	-0.45196	-0.145818	-0.419375	0.229104	-0.263417	0.282786	0.0226089	0.485494	0.370465	-0.329981	0.359561	-0.293223	0.216515	0.355223	0.140969	0.200288	0.123135	0.273129	-0.186467	0.264147	0.0706455	0.0325641	-0.11689	0.420277	-0.0890688	-0.454859	-0.296502	-0.198233	-0.0996782	0.107701	-0.0460573	0.257881	0.0891874	0.358359	0.195115	0.0847362
SULT1C2	-0.395986	0.0493016	0.0687408	0.268544	0.101171	0.098937	0.273345	0.227707	-0.0337471	0.124065	-0.11553	0.0124181	-0.11388	0.0149736	-0.196609	-0.0724218	0.487967	-0.103176	-0.0715245	-0.344612	0.464859	0.283492	0.415841	-0.0998569	0.0292552	0.104265	0.210184	0.210489	0.201933	0.00302613	-0.097621	0.312566	-0.128555	0.152414	-0.274354	0.0776314	-0.127174	0.183558	-0.144629	0.100015	0.117965	0.279653	-0.0608537	0.179796	-0.163071	0.189165	-0.0864498	0.0990888	0.0983363
SPEN	0.0772194	-0.0323446	0.610757	-0.770811	0.0306295	0.113754	-0.237543	0.0507774	-0.264994	-0.55324	-0.0596812	0.656885	-0.268502	-0.477628	-0.141171	-0.423758	0.350128	-0.308211	0.655471	0.361852	0.412808	0.737818	-0.192411	0.660847	-0.433426	0.556739	0.548862	0.323361	0.466725	0.377368	0.679343	0.0277231	0.591272	0.212183	0.343184	0.0950666	0.709655	0.289311	-0.383245	-0.0989637	-0.0545277	0.0983594	0.362553	0.275451	0.480569	0.425675	0.575721	0.477039	0.366131
SYNGR3	0.0874771	-0.0935451	-0.346133	0.248615	-0.309557	-0.257127	-0.209595	-0.358407	-0.297422	-0.121556	-0.168007	-0.181148	-0.211889	-0.266289	-0.117999	-0.181528	-0.292226	-0.330316	0.0922033	0.31477	-0.454222	-0.0894625	-0.0165261	0.206399	-0.244265	0.26356	0.0246001	-0.10672	0.225986	-0.0615724	0.0717418	-0.251226	0.0798452	0.195596	0.2839	-0.107052	0.118716	0.0568349	0.367537	0.024915	-0.010753	-0.0335471	0.213013	0.0730568	0.226655	0.0443624	0.169415	-0.0241233	0.0611862
TATDN2	0.167018	0.0170794	0.487033	-0.739142	-0.0904609	0.0445826	-0.3704	-0.147844	-0.236344	-0.638871	0.0664141	0.455567	-0.195211	-0.459142	0.00771878	-0.346224	0.0141935	-0.187085	0.558269	0.438079	0.0102141	0.518542	-0.421984	0.591469	-0.429666	0.483323	0.360573	0.0133262	0.341598	0.151457	0.595215	-0.295313	0.574468	0.0309135	0.355493	-0.15751	0.674886	0.0758	-0.132304	-0.292618	-0.289187	-0.0405797	0.279502	0.12574	0.445504	0.227094	0.505915	0.272631	0.182326
WDR26	-0.210099	0.116656	0.476939	-0.406765	0.0908991	0.137017	-0.0370482	0.196176	-0.224681	-0.289262	-0.182778	0.479652	-0.337033	-0.369145	-0.320199	-0.362999	0.548811	-0.300281	0.316749	-0.13519	0.788954	0.608161	0.0916383	0.283509	-0.325481	0.316074	0.540894	0.3199	0.35077	0.22704	0.268292	0.104328	0.243924	0.188457	-0.0463169	-0.00613781	0.358782	0.183486	-0.550033	-0.108753	-0.0546116	0.274168	0.0563522	0.151609	0.138773	0.298113	0.263823	0.286562	0.229207
RAB4A	0.381721	-0.159262	0.440887	-0.692182	-0.201331	-0.110924	-0.487418	-0.260086	-0.248202	-0.633555	0.0197106	0.492921	-0.225249	-0.437582	0.0104346	-0.397043	0.0662464	-0.241997	0.489474	0.474028	0.118751	0.358472	-0.559769	0.588311	-0.355776	0.353585	0.217119	0.168688	0.236794	0.203476	0.518693	-0.348978	0.55851	0.15518	0.314389	-0.0784929	0.570315	-0.0580503	0.00656366	-0.274822	-0.231814	0.0165329	0.242558	0.0958454	0.543986	0.168956	0.546884	0.324108	0.170858
ZNF248	0.0135482	0.235967	0.412144	-0.555141	-0.20191	-0.147029	-0.454493	-0.213219	-0.399637	-0.5368	-0.0530746	0.682852	-0.330867	-0.485889	-0.187567	-0.433099	0.425973	-0.271975	0.45397	0.0842368	0.705427	0.559999	-0.37032	0.386793	-0.53794	0.238741	0.513224	0.166339	0.184166	0.183096	0.452484	-0.257423	0.436462	0.0275314	0.223646	-0.164626	0.592733	0.120913	-0.558778	-0.245744	-0.180767	0.17586	0.0546274	0.0634689	0.312736	0.19945	0.397571	0.22547	0.168842
LOC100506380	-0.350768	-0.0800349	-0.464387	0.754104	0.353535	0.208391	0.658395	0.434304	0.434166	0.799226	0.0216117	-0.587352	0.395228	0.664391	0.106957	0.581866	-0.0860108	0.381306	-0.601292	-0.444715	-0.233528	-0.486963	0.672126	-0.662254	0.64875	-0.412374	-0.438357	-0.0551686	-0.30185	-0.149094	-0.591072	0.551831	-0.644877	-0.122353	-0.458332	0.278865	-0.789072	0.0137763	0.161109	0.378239	0.32534	0.0172812	-0.212746	-0.0836835	-0.604139	-0.194372	-0.609905	-0.280825	-0.176139
C2orf69	0.236201	-0.0664897	0.562886	-0.714249	-0.101094	0.0436279	-0.368867	-0.127334	-0.276195	-0.627254	0.0236085	0.549008	-0.266454	-0.499665	-0.00888648	-0.457889	0.142429	-0.325882	0.513187	0.31217	0.347665	0.537634	-0.44007	0.614467	-0.491005	0.429262	0.328604	0.13854	0.303255	0.133644	0.566951	-0.345003	0.506219	0.0949862	0.231085	-0.181345	0.623807	-0.00817182	-0.193101	-0.400782	-0.339755	0.0284529	0.175235	0.0481606	0.475558	0.182009	0.527352	0.297748	0.169176
CRAT	0.296707	0.0920267	-0.0335059	0.109123	-0.0105439	0.100761	-0.0940302	-0.154029	0.322179	-0.0201151	0.237739	-0.275512	0.185187	0.0777362	0.286931	0.167837	-0.562976	0.169451	-0.245682	-0.0495463	-0.553003	-0.369906	-0.460056	-0.205292	-0.118213	-0.330352	-0.452844	-0.623797	-0.416416	-0.487226	-0.152223	-0.515383	-0.179232	-0.453323	-0.00813378	-0.44121	-0.102164	-0.420838	0.143244	-0.392909	-0.434912	-0.489284	-0.269456	-0.471196	-0.135857	-0.475939	-0.275535	-0.444193	-0.440978
CBX7	-0.431594	-0.0623776	-0.396175	0.719482	0.181457	0.0270346	0.460837	0.280585	0.27632	0.632201	-0.105051	-0.443588	0.188876	0.433441	-0.0743867	0.385794	0.0911336	0.205243	-0.504719	-0.460123	0.0180538	-0.353895	0.598058	-0.580464	0.447811	-0.363995	-0.200175	-0.0183868	-0.225835	-0.154096	-0.538702	0.384008	-0.540697	-0.0743789	-0.467046	0.119805	-0.641954	-0.0053064	-0.145971	0.272547	0.228953	0.110271	-0.247761	-0.0995222	-0.51632	-0.142932	-0.523655	-0.249376	-0.135208
STT3A	0.137584	-0.0116694	0.0414639	-0.294063	-0.325872	-0.0605029	-0.430093	-0.361762	-0.612753	-0.686476	-0.391361	0.327198	-0.594434	-0.661389	-0.329739	-0.588405	0.101834	-0.438045	0.413087	0.227155	-0.0442154	0.438714	-0.286633	0.494618	-0.474325	0.536296	0.414486	0.0189676	0.470414	0.120323	0.388705	-0.209779	0.383111	0.275648	0.421237	-0.110012	0.572387	0.147891	0.204531	-0.139228	-0.0996506	0.0230115	0.293632	0.209454	0.416852	0.248389	0.466108	0.19265	0.135345
YY1AP1	0.107717	-0.319268	0.430879	-0.580468	-0.301171	-0.384741	-0.512762	-0.2623	-0.493134	-0.564618	-0.328346	0.83747	-0.385967	-0.575493	-0.372664	-0.501654	0.596072	-0.35103	0.918994	0.743508	0.482356	0.84157	-0.147651	0.860634	-0.367084	0.705029	0.765969	0.759841	0.628647	0.761683	0.920356	0.28317	0.89089	0.622812	0.730308	0.517299	0.835154	0.686953	-0.365344	0.430217	0.452299	0.533213	0.708015	0.697583	0.847854	0.784031	0.865887	0.863746	0.749465
ITGB3BP	0.189729	-0.0445544	0.17439	-0.0939173	-0.205943	0.00601755	-0.254888	-0.300023	-0.0369515	-0.374441	0.158055	-0.0393705	-0.070235	-0.261028	0.237025	-0.213507	-0.338592	-0.0938601	0.0991153	0.109237	-0.226728	0.129381	-0.500804	0.251424	-0.325917	0.134107	-0.117802	-0.37034	0.00148841	-0.411052	0.242284	-0.57489	0.149872	-0.210585	0.119015	-0.472019	0.257999	-0.213942	0.263484	-0.499916	-0.487578	-0.300178	-0.056545	-0.179246	0.207581	-0.15638	0.118929	-0.101412	-0.148158
EIF2C2	0.431025	0.045886	-0.0574298	-0.269142	-0.37691	-0.28724	-0.527971	-0.521637	-0.194548	-0.419242	0.10394	0.0989875	-0.0786334	-0.278695	0.120537	-0.215614	-0.398948	-0.0327331	0.25434	0.447141	-0.413674	-0.037496	-0.610802	0.295475	-0.271478	0.0972276	-0.0812993	-0.231411	-0.040312	-0.0639765	0.324351	-0.512484	0.351191	-0.0938569	0.465335	-0.218817	0.387901	-0.0931176	0.337973	-0.194821	-0.200158	-0.221476	0.124488	-0.0134293	0.369019	-0.0714766	0.273724	-0.0072969	-0.028211
LIF	0.00596303	0.108185	-0.095989	-0.00214668	-0.363144	-0.2654	-0.306419	-0.294572	-0.516614	-0.351684	-0.58324	0.359262	-0.744337	-0.601274	-0.711521	-0.726456	0.509856	-0.533488	0.339543	0.00669665	0.397982	0.443056	0.0683547	0.266631	-0.355856	0.327943	0.48815	0.346006	0.39434	0.312532	0.275145	0.178421	0.265091	0.485682	0.377887	0.175146	0.394542	0.368927	0.127697	0.262666	0.335714	0.293308	0.183335	0.404009	0.327348	0.373887	0.300176	0.288216	0.252868
FABP3	0.15796	-0.287341	-0.271536	0.258868	-0.394485	-0.367237	-0.259613	-0.40119	-0.228283	-0.069188	-0.287943	0.0563064	-0.331977	-0.202444	-0.199254	-0.351687	0.155016	-0.281214	-0.0363348	0.0181541	-0.00160201	-0.162232	-0.105031	0.0241394	-0.145663	-0.0733938	-0.039438	0.090975	-0.0615849	-0.018081	-0.0261715	-0.127932	-0.0756425	0.219583	0.0812811	-0.00823864	-0.00969742	-0.0869429	0.270813	0.0101744	0.0939257	0.0671183	-0.0539327	-0.0123951	0.186555	-0.0530746	0.045077	-0.0210006	-0.0514062
SLC8A1	-0.11353	-0.0603358	-0.507014	0.067366	0.143187	0.0242596	0.0879067	0.124757	-0.116022	0.116761	-0.0166309	-0.289189	0.172696	0.223235	0.0933852	0.307123	-0.495887	0.621428	-0.104268	0.178826	-0.367246	-0.259415	0.261993	-0.159992	0.604226	-0.106017	-0.1833	-0.0504058	-0.101566	0.0348023	-0.0638784	0.197725	-0.105164	-0.119506	-0.0121595	0.228674	-0.126816	0.0627025	-0.033718	0.211282	0.204043	-0.179126	0.167571	0.00199481	-0.145254	-0.0256285	-0.092441	-0.0282986	0.100776
NXF5	-0.205356	-0.127031	-0.706423	0.906454	-0.00855063	-0.0891206	0.350275	0.00678529	0.339113	0.669622	-0.0633222	-0.707462	0.226494	0.487602	0.0686444	0.383423	-0.307118	0.27991	-0.66154	-0.408364	-0.519443	-0.668863	0.353933	-0.686209	0.522073	-0.501367	-0.584627	-0.304404	-0.443248	-0.3726	-0.594044	0.17032	-0.642412	-0.225254	-0.33818	0.00303765	-0.755888	-0.167873	0.487092	0.205998	0.15508	-0.136078	-0.33342	-0.205424	-0.519721	-0.387811	-0.650244	-0.470139	-0.361707
GRM5	-0.0411645	0.0975821	0.517267	0.038356	0.463719	0.419074	0.506546	0.418341	0.671419	0.513694	0.781966	-0.193065	0.714637	0.592255	0.690367	0.615796	-0.169757	0.214759	-0.237241	-0.136977	-0.0402711	-0.210524	0.0623882	-0.188569	-0.103948	-0.288176	-0.368236	-0.255278	-0.290996	-0.310079	-0.280278	-0.0411238	-0.332621	-0.320584	-0.322588	-0.0948249	-0.319527	-0.172609	-0.196498	-0.222245	-0.243955	-0.146662	-0.192556	-0.272708	-0.307752	-0.227582	-0.264173	-0.16354	-0.154552
CBX3	0.135237	0.104507	0.603337	-0.711963	0.24987	0.36548	-0.0662796	0.24213	-0.172931	-0.547348	0.111489	0.444518	-0.118957	-0.334645	0.000129866	-0.253171	0.105329	-0.186103	0.522881	0.355068	0.212497	0.599299	-0.1388	0.594817	-0.347432	0.534968	0.362886	0.188817	0.471315	0.213744	0.50192	-0.0399677	0.504467	0.180177	0.211711	0.0107992	0.563725	0.156343	-0.254786	-0.185415	-0.186663	0.0950378	0.351713	0.189057	0.3624	0.335547	0.503833	0.378585	0.345809
NEK6	0.384544	0.15273	-0.260926	-0.0306645	-0.207132	-0.0199934	-0.243321	-0.320539	-0.0216465	-0.105324	0.055359	-0.202062	-0.0113374	-0.0800348	0.110497	-0.0781027	-0.538659	-0.0102447	-0.112069	0.0178727	-0.491443	-0.315924	-0.370166	-0.0732258	-0.144768	-0.126353	-0.332049	-0.447531	-0.225453	-0.243464	-0.0891889	-0.378545	-0.0985702	-0.274244	0.170086	-0.274848	0.0329211	-0.250653	0.495522	-0.270283	-0.249887	-0.431438	-0.14279	-0.200047	-0.039281	-0.311553	-0.0915169	-0.315539	-0.286068
LTV1	0.406152	0.0883122	0.237946	-0.577812	-0.289868	-0.116959	-0.49927	-0.390067	-0.303407	-0.579015	0.0961734	0.386167	-0.124068	-0.402325	0.109322	-0.30795	-0.167058	-0.138354	0.461237	0.430809	-0.0843988	0.300373	-0.575303	0.500728	-0.436889	0.326583	0.184213	-0.0884434	0.165603	0.102333	0.538733	-0.434064	0.511685	-0.0528705	0.494312	-0.193306	0.613097	0.030856	0.091443	-0.276941	-0.261213	-0.102038	0.186602	0.0755487	0.450199	0.0927414	0.458135	0.15107	0.0739032
URM1	0.0624256	-0.141441	-0.559846	0.855851	-0.0165324	-0.0352578	0.264337	-0.0311378	0.191658	0.414802	-0.131418	-0.456332	0.0934456	0.263676	-0.0312279	0.19949	-0.231775	0.0888064	-0.389206	-0.204953	-0.4027	-0.38594	0.301091	-0.392881	0.28887	-0.288693	-0.449801	-0.218393	-0.268388	-0.286014	-0.294342	0.154955	-0.431018	-0.0962527	-0.1256	0.0516178	-0.486816	0.00541061	0.274916	0.186212	0.139461	-0.0441226	-0.161633	-0.136377	-0.30446	-0.227414	-0.415279	-0.306253	-0.217841
HOXD1	-0.162651	-0.189244	-0.647151	0.904103	0.119593	-0.0138745	0.413097	0.16736	0.142409	0.574756	-0.209358	-0.483534	0.106978	0.373238	-0.111559	0.267765	-0.021602	0.10161	-0.469587	-0.291264	-0.285972	-0.423018	0.566647	-0.479922	0.422743	-0.253033	-0.357123	-0.00772156	-0.170953	-0.1253	-0.453169	0.431838	-0.542306	0.0701483	-0.261683	0.257908	-0.629006	0.0817383	0.254765	0.392796	0.363672	0.0770964	-0.0736745	-0.0109542	-0.393438	-0.119782	-0.443891	-0.22484	-0.0981425
ZBTB26	0.321407	-0.0194055	0.424208	-0.643547	-0.250988	-0.114109	-0.530127	-0.300352	-0.415881	-0.708831	-0.0814268	0.58179	-0.458935	-0.623979	-0.153215	-0.650278	0.169877	-0.370621	0.494424	0.283015	0.376348	0.468295	-0.55868	0.579024	-0.564246	0.347971	0.302362	0.124915	0.237598	0.107353	0.535939	-0.438108	0.487272	0.152224	0.308945	-0.206914	0.656296	-0.0442659	-0.0773988	-0.392153	-0.292515	0.0413779	0.140244	0.0476259	0.525048	0.134471	0.531441	0.259526	0.137128
BAHD1	0.0694634	0.103946	0.314221	-0.395845	-0.285609	-0.184501	-0.420628	-0.265033	-0.372766	-0.508696	-0.232991	0.52175	-0.51388	-0.611567	-0.401823	-0.642341	0.392777	-0.435025	0.431071	0.0567978	0.555155	0.567637	-0.253607	0.410905	-0.53824	0.34431	0.437978	0.184294	0.280792	0.138371	0.439859	-0.242685	0.389797	0.165217	0.206887	-0.186033	0.551142	0.116103	-0.192128	-0.254097	-0.186398	0.187547	0.0306324	0.138825	0.357117	0.221309	0.363777	0.223163	0.162433
SNORA74B	0.371385	-0.0361811	-0.280042	0.249618	0.134264	0.074789	0.0941337	0.0359452	0.26559	0.192326	0.125764	-0.258675	0.280485	0.313398	0.192346	0.250842	-0.385226	0.287427	-0.219308	0.0782045	-0.562191	-0.436004	-0.118846	-0.227467	0.263063	-0.274549	-0.518345	-0.200396	-0.338272	-0.101844	-0.140864	0.0478517	-0.164148	-0.136556	0.0928728	0.121092	-0.277728	-0.104213	0.416699	0.15247	0.104789	-0.122074	-0.025275	-0.10952	-0.110867	-0.246826	-0.206771	-0.203956	-0.16246
SPINK1	0.490813	0.00845937	-0.05415	-0.213965	-0.290698	-0.202934	-0.409491	-0.43187	-0.122723	-0.305433	0.157397	0.108475	0.0420843	-0.136166	0.220095	-0.1015	-0.354833	0.0207688	0.200552	0.394903	-0.393804	-0.0664213	-0.563932	0.246565	-0.183292	0.0549893	-0.179775	-0.181667	-0.0895458	-0.0180574	0.299569	-0.372645	0.282148	-0.103944	0.441486	-0.0921678	0.287668	-0.0515836	0.410009	-0.120766	-0.12018	-0.201267	0.121247	0.00267281	0.310409	-0.0801821	0.234215	0.00344423	-0.0523875
PIGX	0.35262	0.0395189	-0.0488643	-0.224296	-0.437808	-0.262879	-0.489584	-0.57881	-0.104602	-0.347717	0.112984	-0.0504966	-0.0462952	-0.226836	0.187765	-0.151015	-0.468932	-0.0647247	0.105308	0.284115	-0.503005	-0.158499	-0.639751	0.178733	-0.261097	0.00773925	-0.137486	-0.379812	-0.11833	-0.20812	0.150175	-0.636217	0.220825	-0.196743	0.327377	-0.395463	0.269651	-0.261343	0.453094	-0.344671	-0.35785	-0.329208	-0.0606655	-0.150883	0.262126	-0.207029	0.141575	-0.164487	-0.205719
EIF4G2	0.349967	0.0573609	0.334445	-0.524417	-0.115466	0.100724	-0.328305	-0.174525	-0.288276	-0.597915	0.0509991	0.360396	-0.254453	-0.42955	0.0375541	-0.428767	-0.0503829	-0.224155	0.345717	0.204945	0.138084	0.378471	-0.480553	0.466232	-0.391974	0.330047	0.0903971	-0.029661	0.206004	-0.0142937	0.431951	-0.389716	0.369743	0.0131068	0.228931	-0.222114	0.491565	-0.0795649	0.17104	-0.418249	-0.358021	-0.0836729	0.0967264	0.00633668	0.357067	0.047225	0.399449	0.144006	0.0276789
ANPEP	0.378325	0.0371523	0.27818	-0.392829	-0.207884	-0.0594628	-0.356539	-0.293194	-0.218037	-0.469134	0.136469	0.37924	-0.106186	-0.296806	0.0909955	-0.293041	0.0158336	-0.211758	0.417885	0.393049	0.0197887	0.357637	-0.439559	0.478815	-0.365342	0.330699	0.0604035	0.0668776	0.191805	0.110824	0.484242	-0.225537	0.433907	0.091044	0.394344	-0.00324017	0.473891	0.115879	0.28602	-0.163397	-0.129266	0.000106719	0.221949	0.181222	0.423671	0.167958	0.441109	0.249654	0.132289
KEAP1	0.371376	-0.0545009	0.14724	-0.445651	-0.224968	-0.209577	-0.472385	-0.354182	-0.0980009	-0.465259	0.165759	0.194207	-0.0502057	-0.268634	0.13849	-0.223769	-0.259764	-0.00656884	0.268519	0.417081	-0.32568	0.0246352	-0.634152	0.314426	-0.237381	0.0747034	-0.0500364	-0.197654	-0.0568322	-0.052972	0.337156	-0.531056	0.365002	-0.150737	0.282155	-0.268155	0.403394	-0.211488	0.0440251	-0.329457	-0.327404	-0.285565	0.0906471	-0.104444	0.33794	-0.0964342	0.270597	0.00718104	-0.0600251
CHMP5	0.164917	-0.0288945	0.437486	-0.46053	-0.109951	0.00587636	-0.348907	-0.141189	-0.335232	-0.619873	-0.0386682	0.357847	-0.350515	-0.524589	-0.0948294	-0.482318	0.0624298	-0.34544	0.404995	0.23577	0.339066	0.476979	-0.392781	0.550392	-0.433478	0.403258	0.284185	0.0953446	0.328802	-0.0216476	0.407321	-0.395321	0.416648	0.165064	0.142	-0.247413	0.50432	-0.0338363	-0.12367	-0.388781	-0.336702	0.0544155	0.173946	0.0431464	0.419475	0.164622	0.468018	0.262171	0.196007
MLL5	0.159942	-0.306309	0.366235	-0.497408	-0.362138	-0.408985	-0.558629	-0.322072	-0.525409	-0.536069	-0.328094	0.821	-0.424902	-0.527117	-0.315231	-0.548526	0.683808	-0.429212	0.678107	0.495334	0.685814	0.598719	-0.263749	0.677895	-0.41483	0.457178	0.637132	0.71056	0.427155	0.625724	0.648493	0.127217	0.649409	0.582767	0.50652	0.382656	0.653848	0.399818	-0.327367	0.250836	0.355301	0.447254	0.470339	0.480713	0.742553	0.560207	0.745556	0.69349	0.539219
HBS1L	-0.265427	0.0859337	0.46001	-0.353432	0.315617	0.351853	0.176947	0.387129	-0.0058417	-0.0930756	0.0134461	0.385348	0.028891	-0.0501937	-0.052617	0.0543292	0.373347	-0.0586824	0.308642	0.0136569	0.444119	0.537856	0.248868	0.222677	-0.149684	0.33845	0.400812	0.238373	0.31521	0.26981	0.282687	0.384107	0.21257	0.0639007	0.0131453	0.214589	0.241857	0.349895	-0.532867	0.0928361	0.0719397	0.284626	0.215808	0.217367	0.00641684	0.334074	0.204191	0.288306	0.277176
NDUFA6	0.223101	0.00137983	-0.0979168	-0.0806015	-0.0922288	0.00922654	-0.0861323	-0.225307	0.103554	-0.0131243	0.399513	-0.253068	0.372293	0.191145	0.512911	0.307603	-0.612961	0.204026	-0.0423483	0.295231	-0.674573	-0.288361	-0.288207	0.0399442	0.0239437	-0.0281326	-0.332787	-0.402284	-0.151619	-0.225427	-0.000884245	-0.348128	0.00629023	-0.304148	0.125929	-0.193301	0.00264331	-0.184921	0.389858	-0.229083	-0.272606	-0.370692	0.0222226	-0.159883	0.00234156	-0.212186	-0.000418071	-0.191359	-0.179294
ETFDH	0.149983	0.176677	-0.00972948	-0.230851	-0.463841	-0.25507	-0.511634	-0.552994	-0.381545	-0.557619	0.00673746	0.0462483	-0.228665	-0.442726	0.0139202	-0.313101	-0.259191	-0.158807	0.285636	0.300284	-0.271067	0.182675	-0.46803	0.341821	-0.408738	0.310842	0.241361	-0.281161	0.228265	-0.144286	0.279182	-0.559091	0.371521	-0.0458938	0.378507	-0.407802	0.485318	-0.0341554	0.232391	-0.297788	-0.308705	-0.169086	0.115758	0.0751583	0.325726	0.0633331	0.307837	0.00606586	0.0125511
RAE1	-0.0301688	-0.136693	-0.462272	0.407771	-0.315074	-0.322671	-0.0778828	-0.371671	0.157025	0.311112	-0.00781718	-0.409309	0.247159	0.270014	0.185403	0.322988	-0.383798	0.285319	-0.189453	0.109994	-0.689605	-0.429264	-0.0553582	-0.256958	0.275295	-0.220891	-0.245089	-0.244773	-0.252487	-0.0847184	-0.142316	0.0370701	-0.115942	-0.143387	0.251516	0.0805016	-0.222404	0.0608927	0.488805	0.313192	0.244283	-0.161308	-0.00927348	0.06213	-0.0498097	-0.119517	-0.205954	-0.169265	-0.138723
LOC100132078	-0.077033	0.407549	0.684611	-0.209777	0.57745	0.662507	0.43838	0.484288	0.444103	0.103719	0.673782	-0.0747175	0.489397	0.355109	0.542486	0.407073	-0.0885846	0.0369236	-0.103329	-0.175442	-0.0636792	0.0321844	-0.117216	-0.0356559	-0.290504	-0.0504553	-0.148459	-0.324434	-0.0661625	-0.312397	-0.218383	-0.109007	-0.162542	-0.222202	-0.204328	-0.215556	-0.102001	-0.154344	-0.0824116	-0.302497	-0.342686	-0.143172	-0.0966157	-0.227725	-0.228204	-0.149517	-0.105725	-0.148314	-0.143439
AKR1B1	0.355656	-0.076482	0.333756	-0.542212	-0.205128	-0.164892	-0.445934	-0.264725	-0.384919	-0.64734	0.0819556	0.433542	-0.216519	-0.440823	0.0379304	-0.407258	0.0578077	-0.203722	0.467376	0.458743	0.151976	0.364795	-0.487126	0.587114	-0.36838	0.386113	0.255051	0.141462	0.294451	0.132078	0.49838	-0.427511	0.535231	0.164678	0.286062	-0.155434	0.562541	-0.0266224	-0.0714375	-0.294613	-0.256532	0.0866819	0.260137	0.110844	0.512241	0.183556	0.550253	0.298909	0.204821
ING4	-0.140655	-0.175341	0.154194	-0.00890383	-0.196262	-0.407012	-0.253264	-0.190451	0.0310859	0.0650119	-0.0071244	0.241174	-0.00149265	-0.0297714	-0.0587519	0.0052256	0.309109	-0.100867	0.0338689	0.01471	0.419534	-0.0241069	-0.164919	-0.0202523	-0.105811	-0.208693	0.132184	0.163821	-0.190758	0.0622146	-0.00844844	-0.165364	0.0527578	-0.0129671	-0.117535	-0.0635367	-0.00456331	-0.0900227	-0.580403	-0.0489902	-0.0345221	0.149487	-0.118832	-0.127224	0.0816989	-0.0373501	0.0303209	0.0472946	0.0104589
ZNF385D	0.374523	-0.00106257	0.0620845	-0.0567835	0.0736542	0.0852171	-0.00180658	-0.0329072	0.213299	-0.0531587	0.202348	-0.353956	0.1481	-0.0135164	0.197187	0.0496046	-0.57409	-0.0248403	-0.0378312	0.171217	-0.566447	-0.194726	-0.278577	0.11337	-0.0557915	0.032424	-0.228874	-0.334846	-0.0231622	-0.269951	-0.0702639	-0.379659	0.00698827	-0.115317	0.0502137	-0.297285	0.00601042	-0.242275	0.307537	-0.254673	-0.299831	-0.424723	0.0262631	-0.188971	0.0435658	-0.161971	-0.0515798	-0.139505	-0.0862749
RRM2B	-0.122791	-0.104561	0.436333	-0.5095	0.0698779	0.0197139	-0.16401	0.137157	-0.322757	-0.410534	-0.121957	0.533427	-0.31027	-0.351026	-0.194711	-0.354103	0.478607	-0.238152	0.372675	0.148756	0.666371	0.468671	-0.0264061	0.40539	-0.245037	0.304099	0.494562	0.411474	0.337715	0.277802	0.311358	0.0218299	0.331375	0.287353	-0.0237155	0.0693096	0.3913	0.0858586	-0.599979	-0.0949875	-0.0191966	0.274829	0.218115	0.131373	0.297335	0.3001	0.417523	0.380983	0.324751
KLF8	-0.320524	0.14196	0.00712089	0.481079	0.293402	0.201043	0.531631	0.339826	0.49827	0.659508	0.222343	-0.335088	0.43067	0.610462	0.193903	0.522797	0.187274	0.20962	-0.456416	-0.478814	0.038964	-0.291055	0.352945	-0.536126	0.309491	-0.384902	-0.271178	-0.025651	-0.2818	-0.114502	-0.525482	0.40558	-0.468879	-0.0947763	-0.356261	0.177759	-0.610605	0.0153926	0.14668	0.273509	0.22797	0.11728	-0.275351	-0.0286914	-0.46911	-0.133749	-0.466835	-0.18901	-0.182506
LPAR3	0.169584	-0.0358152	-0.182197	-0.210453	-0.553405	-0.498661	-0.665109	-0.590339	-0.428021	-0.411057	-0.338928	0.351277	-0.390528	-0.495029	-0.357641	-0.401938	0.0948408	-0.474974	0.319375	0.291365	0.105752	0.159457	-0.31558	0.280741	-0.317051	0.198802	0.259685	0.0691362	0.11383	0.199755	0.276891	-0.271931	0.347596	0.0376692	0.267805	-0.11131	0.381342	0.0410873	-0.134952	-0.111008	-0.0998026	-0.0415668	0.0885697	0.0674078	0.278504	0.0968255	0.305203	0.0717391	0.0630568
VEGFB	-0.24517	-0.375422	-0.433642	0.633323	-0.190947	-0.245061	0.16145	-0.152932	0.408163	0.56411	-0.00125862	-0.558185	0.269873	0.438567	0.194233	0.413433	-0.201896	0.299479	-0.609057	-0.352938	-0.340987	-0.612478	0.136858	-0.595632	0.507768	-0.518552	-0.512005	-0.255117	-0.491461	-0.361096	-0.51405	-0.0750008	-0.518732	-0.314857	-0.489869	-0.15922	-0.672747	-0.385017	0.302712	-0.0711322	-0.109037	-0.151921	-0.466461	-0.330823	-0.405776	-0.433584	-0.564223	-0.421792	-0.456581
RNF207	0.0290078	0.024174	0.375261	-0.251869	-0.180143	-0.159309	-0.245367	-0.144477	-0.149563	-0.25175	-0.155434	0.571447	-0.136909	-0.246337	-0.235195	-0.203536	0.56461	-0.198258	0.536915	0.251144	0.452955	0.644424	-0.0806879	0.396062	-0.277058	0.413197	0.480258	0.438556	0.340335	0.471807	0.560965	0.335254	0.542568	0.296812	0.473541	0.351009	0.443084	0.571931	-0.106732	0.357342	0.329777	0.543623	0.318196	0.533401	0.387811	0.513269	0.424931	0.503448	0.399308
PHC1	0.00292557	-0.154894	0.44018	-0.487486	-0.0453442	-0.198994	-0.307456	-0.0365926	-0.12481	-0.250516	0.0443349	0.632666	-0.0275532	-0.174506	0.00563482	-0.119653	0.406461	-0.00484284	0.367058	0.188717	0.641649	0.374782	-0.29397	0.297201	-0.170353	0.0535325	0.309051	0.319567	-0.00678044	0.292212	0.42635	-0.0590803	0.376515	-0.0153595	0.091186	0.0820679	0.362193	0.0997611	-0.773926	-0.0752956	-0.034445	0.210324	0.100806	0.0314603	0.274477	0.156939	0.333135	0.303324	0.191945
NKRF	0.224649	-0.0726008	0.488652	-0.688155	-0.271709	-0.113579	-0.542238	-0.333371	-0.333425	-0.702618	-0.0392995	0.526244	-0.296291	-0.586741	-0.0254637	-0.45287	0.0261374	-0.297347	0.58599	0.417177	0.187577	0.553025	-0.582726	0.658367	-0.531307	0.463342	0.398362	0.0399023	0.306533	0.114864	0.654904	-0.438081	0.61437	0.0455786	0.413912	-0.234235	0.728774	0.0570662	-0.184545	-0.357322	-0.327988	-0.0313117	0.237676	0.0826104	0.556236	0.204685	0.567561	0.295808	0.17863
OASL	-0.218345	0.268674	0.49052	-0.282947	0.275551	0.324027	0.205242	0.270683	-0.0959556	-0.244231	0.324904	0.239784	0.159726	0.0213102	0.230858	0.124964	0.260617	0.0221814	0.280162	0.127116	0.230449	0.494151	0.0929221	0.295474	-0.16992	0.346217	0.375626	0.10089	0.368101	0.0627272	0.228035	0.0763677	0.260608	0.0859647	0.0275812	0.0102473	0.277115	0.234979	-0.343991	-0.0411628	-0.076855	0.162233	0.225112	0.160476	0.0888364	0.310544	0.255502	0.245897	0.233538
APPL2	-0.186389	-0.0403622	0.510364	-0.462031	0.132018	0.12555	-0.0637524	0.21713	-0.283114	-0.362118	-0.177122	0.582756	-0.348844	-0.375701	-0.253848	-0.402181	0.587182	-0.272867	0.370319	-0.0459115	0.824672	0.631582	0.0185218	0.375829	-0.281353	0.311285	0.524316	0.399672	0.328695	0.248042	0.366668	0.11014	0.278565	0.22668	-0.036921	0.0612789	0.402013	0.175835	-0.640769	-0.112626	-0.0237551	0.239176	0.137215	0.120999	0.23313	0.306781	0.347023	0.361674	0.277352
SRSF11	-0.0403364	-0.188162	0.207234	-0.218049	0.0372125	-0.11132	-0.0719337	0.115902	-0.202175	-0.0703249	-0.143139	0.584653	-0.0346992	-0.00683408	-0.0986466	-0.05746	0.689597	-0.00331732	0.214249	-0.0165469	0.686015	0.305521	0.0257648	0.124478	0.0371352	0.0681411	0.312879	0.520348	0.0765843	0.479818	0.24898	0.366239	0.201528	0.1827	0.0299627	0.385366	0.122502	0.256413	-0.529407	0.251022	0.300907	0.447849	0.134338	0.226963	0.128868	0.253294	0.246088	0.335029	0.206781
FAM113A	-0.0289869	0.369032	0.367456	0.137837	0.408189	0.353356	0.478208	0.351273	0.62481	0.487902	0.610233	-0.339098	0.575771	0.568057	0.428445	0.566723	-0.0889504	0.0378577	-0.362601	-0.266807	-0.129451	-0.335673	0.0682367	-0.345849	-0.0176407	-0.348603	-0.315582	-0.249633	-0.266071	-0.267403	-0.565412	-0.0248924	-0.368082	-0.182634	-0.36103	-0.125193	-0.457114	-0.241332	0.0602627	-0.0962559	-0.162739	-0.123902	-0.279248	-0.256089	-0.400817	-0.24011	-0.370431	-0.264184	-0.237703
JMJD4	0.256098	-0.101455	0.106647	-0.373691	-0.518571	-0.509843	-0.644102	-0.620716	-0.240075	-0.492831	-0.00248252	0.220891	-0.136799	-0.362898	0.017026	-0.235036	-0.14108	-0.0446595	0.423854	0.578419	-0.303078	0.114392	-0.605596	0.420345	-0.28119	0.227655	0.257336	-0.0313292	0.125898	0.123969	0.436677	-0.463709	0.575358	0.0847308	0.545982	-0.164878	0.514895	0.0270937	0.129508	-0.0455356	-0.0866849	0.0500618	0.237744	0.164082	0.543736	0.143323	0.421677	0.19978	0.140197
TMSB4X	0.199383	-0.147936	0.557455	-0.513447	0.0582432	-0.0715118	-0.178816	0.0932512	-0.0383951	-0.245623	0.0900173	0.475744	-0.0371537	-0.196696	-0.0305441	-0.153487	0.321663	-0.154799	0.386953	0.332209	0.536451	0.331534	-0.157994	0.421362	-0.248292	0.210731	0.326863	0.420725	0.220128	0.336915	0.327047	-0.0470859	0.399944	0.267773	0.0892508	0.126206	0.343287	0.0617498	-0.526892	-0.0329569	0.000625476	0.278987	0.226385	0.132802	0.377759	0.272446	0.413224	0.424681	0.329137
ITGAE	-0.322617	-0.221498	0.243157	0.12115	0.126797	0.0237738	0.120454	0.201326	0.180407	0.138332	-0.130079	0.0240796	-0.0972443	-0.0673679	-0.158016	-0.0634417	0.283391	-0.169756	-0.0775455	-0.258957	0.35128	0.116929	0.140717	-0.0614187	-0.12344	-0.0481119	0.146533	0.0544278	-0.009567	-0.123937	-0.0928481	0.0148073	-0.151007	0.00219866	-0.319991	-0.138657	-0.099776	-0.0799545	-0.522221	-0.128163	-0.113772	0.045527	-0.126779	-0.151258	-0.0928125	-0.0215766	-0.133003	-0.0137376	-0.00128117
PPME1	-0.087059	-0.109369	0.399346	-0.384237	0.154131	0.132488	-0.0474038	0.200424	-0.258226	-0.326241	-0.0351695	0.509638	-0.228542	-0.262197	-0.0542073	-0.330264	0.446855	-0.208461	0.296431	0.0486212	0.636907	0.436217	-0.0257012	0.349058	-0.263024	0.176341	0.36802	0.309398	0.215814	0.154061	0.298757	0.0569767	0.177608	0.169384	-0.0367062	0.0736722	0.354357	0.0786692	-0.67695	-0.131319	-0.00549086	-0.00723656	0.174643	0.0294389	0.231228	0.216438	0.320948	0.304827	0.24658
APLN	0.266775	0.0455826	-0.0848835	-0.0802143	-0.504739	-0.331198	-0.475144	-0.55217	-0.272652	-0.348784	-0.184208	-0.012451	-0.429482	-0.463667	-0.190837	-0.465167	-0.137919	-0.414823	0.00436139	-0.0100676	-0.0663812	-0.0819403	-0.475081	0.130408	-0.406264	0.045971	0.0263286	-0.203576	0.0270075	-0.194317	-0.0267279	-0.641751	0.0846635	0.0368461	0.108277	-0.464522	0.195012	-0.333845	0.418835	-0.403624	-0.360482	-0.174393	-0.182944	-0.163137	0.214949	-0.178795	0.0972523	-0.163103	-0.220107
MID2	-0.395819	0.0371876	-0.221727	0.287787	-0.226165	-0.0982499	-0.0198734	-0.177714	-0.168567	-0.0363618	-0.23222	-0.284077	-0.269525	-0.204897	-0.216601	-0.212289	0.00531432	-0.169634	-0.126491	-0.277442	-0.119464	0.0434941	0.162037	-0.11446	-0.106613	0.0964526	0.176996	-0.242091	0.139589	-0.276217	-0.185702	-0.123654	-0.168341	-0.0484261	-0.144065	-0.321511	-0.0184826	-0.038925	0.0892661	-0.154408	-0.146985	-0.155388	-0.131137	0.00805025	-0.142712	-0.0153859	-0.147613	-0.181787	-0.101561
C16orf61	0.324964	-0.129838	0.432727	-0.743235	-0.225939	-0.17256	-0.488392	-0.298467	-0.252786	-0.604058	0.143975	0.491749	-0.106516	-0.391416	0.142809	-0.308678	-0.0121011	-0.130233	0.534089	0.537445	0.0692735	0.378037	-0.569959	0.610339	-0.336618	0.353515	0.258395	0.103736	0.211672	0.188741	0.606471	-0.418673	0.599816	0.0301956	0.354147	-0.135858	0.634746	-0.0228423	-0.12282	-0.3096	-0.278289	-0.0640051	0.245355	0.0702002	0.539211	0.165305	0.54724	0.303827	0.16592
AIMP1	0.430036	-0.0304273	0.498992	-0.693168	-0.328347	-0.200372	-0.574038	-0.382512	-0.369614	-0.720406	-0.00663718	0.63769	-0.342328	-0.584082	-0.0795999	-0.552053	0.178419	-0.336362	0.631078	0.479824	0.317124	0.550047	-0.595167	0.69257	-0.544085	0.440969	0.368055	0.21402	0.31859	0.242403	0.682849	-0.38983	0.682297	0.206992	0.48077	-0.103818	0.737809	0.0943743	-0.0304868	-0.255487	-0.205164	0.167531	0.253296	0.196848	0.646303	0.269778	0.641038	0.398678	0.242248
THAP10	0.393377	-0.14671	-0.142945	-0.261014	-0.379164	-0.297485	-0.554626	-0.50495	-0.307391	-0.461379	-0.104764	0.226884	-0.172097	-0.316251	0.0415899	-0.231266	-0.279758	-0.0530275	0.274997	0.435147	-0.286029	0.0480754	-0.585325	0.325959	-0.103642	0.140571	-0.066421	-0.0800299	-0.0263082	0.0596114	0.42503	-0.354713	0.365578	-0.053219	0.439637	-0.0577154	0.366469	-0.0284614	0.295705	-0.119314	-0.105069	-0.19831	0.181295	-0.0143	0.389811	-0.0378885	0.319729	0.0660647	-0.0326616
C8orf44-SGK3	0.358933	0.0283822	0.378699	-0.681889	-0.481512	-0.370868	-0.667107	-0.487804	-0.498471	-0.663698	-0.195164	0.776109	-0.465251	-0.646151	-0.290611	-0.630979	0.48812	-0.517025	0.613594	0.36476	0.502942	0.520211	-0.500418	0.596928	-0.639095	0.388271	0.568301	0.333124	0.333358	0.447135	0.574749	-0.277433	0.630451	0.27938	0.484624	-0.0243052	0.748794	0.136925	-0.217861	-0.133448	-0.0533678	0.17068	0.19739	0.251983	0.604494	0.323031	0.622298	0.38254	0.211502
COPZ2	-0.253057	-0.0170406	0.0305312	0.163	-0.0788099	-0.113669	0.00686511	-0.0109528	0.0509096	0.0642267	-0.0836776	-0.0861687	-0.200497	-0.0852287	-0.158653	-0.18078	0.234022	-0.134706	-0.267373	-0.405515	0.37674	-0.103044	0.0370452	-0.233661	-0.0729097	-0.267091	0.034053	-0.0632598	-0.149861	-0.274334	-0.314118	-0.252778	-0.274787	-0.0658817	-0.45558	-0.347823	-0.172511	-0.353039	-0.305757	-0.316811	-0.248156	-0.117481	-0.379148	-0.290542	-0.170674	-0.204942	-0.242834	-0.203746	-0.208544
SH3D21	0.350264	-0.176008	0.18059	-0.395535	-0.612821	-0.613333	-0.734601	-0.647467	-0.325498	-0.446536	-0.259916	0.627509	-0.377703	-0.48368	-0.262081	-0.525989	0.359365	-0.309142	0.524163	0.412002	0.334531	0.353002	-0.610206	0.466053	-0.355458	0.206543	0.293832	0.384012	0.0906258	0.41774	0.612474	-0.158049	0.616099	0.281781	0.626091	0.1614	0.551135	0.232246	0.194575	0.146639	0.199954	0.2919	0.196749	0.334677	0.662307	0.263902	0.520986	0.410439	0.218266
BIRC2	-0.0320649	0.0218925	0.444025	-0.441662	-0.108984	0.0870702	-0.246423	-0.0490891	-0.385253	-0.549246	-0.23149	0.446398	-0.468831	-0.560907	-0.253151	-0.537483	0.35888	-0.412229	0.348897	-0.0628969	0.62013	0.612547	-0.210686	0.434413	-0.442442	0.416687	0.465342	0.175584	0.394919	0.0832068	0.353868	-0.185594	0.325309	0.166955	0.0578009	-0.19309	0.47889	0.0502646	-0.24751	-0.326864	-0.250656	0.109393	0.0685723	0.104402	0.292758	0.22	0.389846	0.253038	0.133199
TTC37	-0.136142	0.0355655	0.344355	-0.30228	-0.0896463	0.116437	-0.14295	-0.0231307	-0.308188	-0.453981	-0.238526	0.29749	-0.492166	-0.538032	-0.292674	-0.544997	0.295332	-0.431334	0.261509	-0.130044	0.470666	0.541723	-0.0616713	0.336153	-0.438889	0.375717	0.422639	0.0571416	0.36771	-0.0487831	0.263456	-0.194308	0.19796	0.11625	-0.0345293	-0.285115	0.40054	0.00622114	-0.217077	-0.367349	-0.301047	0.0346548	-0.00782906	0.0294195	0.18414	0.160461	0.243985	0.129551	0.0735071
CAPG	0.247275	-0.142584	-0.192713	0.106497	-0.19887	-0.15472	-0.14749	-0.236247	0.0116717	-0.0201571	-0.0587021	-0.0547434	-0.165651	-0.0472442	-0.0280915	-0.213875	-0.0531406	-0.0900064	-0.221327	-0.14524	-0.116176	-0.297401	-0.260266	-0.15463	0.023424	-0.281274	-0.358606	-0.131682	-0.293197	-0.18329	-0.154832	-0.271832	-0.19482	-0.0925083	-0.138329	-0.162676	-0.147744	-0.363192	0.364226	-0.246547	-0.175504	-0.226154	-0.27706	-0.251907	-0.0328236	-0.321173	-0.146116	-0.236046	-0.328553
GRAMD4	-0.19594	-0.305167	0.222913	-0.355315	-0.102382	-0.276185	-0.208392	-0.0264506	-0.11136	-0.0932954	-0.214561	0.449887	-0.140086	-0.110209	-0.211475	-0.0575424	0.525723	-0.0575858	0.210691	0.105698	0.494568	0.223548	-0.0123204	0.129798	0.115403	0.066675	0.341266	0.453318	0.0773031	0.421623	0.185224	0.161329	0.253419	0.161006	-0.0892595	0.219542	0.122172	0.0643062	-0.493224	0.107793	0.117571	0.334948	0.0708377	0.0956887	0.153285	0.195325	0.205619	0.282378	0.142182
CACNA1E	-0.160505	-0.273922	-0.231911	0.753988	-0.0803625	-0.125558	0.319404	0.013531	0.316858	0.513557	-0.145018	-0.288522	0.122516	0.28784	-0.0584984	0.213185	0.237143	-0.046361	-0.315451	-0.315552	-0.0249045	-0.137825	0.364817	-0.341133	0.274744	-0.18327	-0.210276	0.0577992	-0.121635	-0.0818006	-0.225857	0.33858	-0.310308	0.0112654	-0.217869	0.158564	-0.484154	0.119802	0.180636	0.282503	0.225182	0.181172	-0.187346	0.0705534	-0.256173	-0.037843	-0.34358	-0.0953505	-0.15917
GLTPD1	0.137783	0.387778	0.297275	-0.304307	-0.0935622	-0.0331654	-0.101313	-0.181674	0.162628	-0.0353915	0.377096	0.0860969	0.346218	0.185982	0.288056	0.310733	0.0189791	-0.0113375	0.0914261	0.145281	-0.192925	-0.0388892	-0.311755	0.0136039	-0.146113	-0.0363995	0.0809051	-0.129477	-0.047295	0.124382	-0.0417616	-0.147461	0.204694	-0.126206	0.197777	-0.0642684	0.0991234	-0.0143694	0.105307	0.00629295	-0.079699	-0.0575581	-0.0478299	0.0332214	0.0237776	0.00878883	0.0690475	-0.0364287	-0.129781
KIRREL2	-0.345031	0.00688762	-0.239169	0.523266	0.421019	0.226467	0.624479	0.485719	0.446494	0.753451	0.101955	-0.417194	0.455792	0.667219	0.126442	0.62901	0.0297114	0.317462	-0.460297	-0.34171	-0.118658	-0.388077	0.605113	-0.552427	0.552116	-0.349681	-0.289869	0.0504389	-0.242237	0.00889529	-0.523672	0.589801	-0.502894	-0.061088	-0.375657	0.351142	-0.68073	0.0880857	-0.00461829	0.435699	0.366391	0.112169	-0.126029	-0.0247969	-0.526406	-0.0948869	-0.485102	-0.167189	-0.0784109
VSTM4	-0.291082	0.177599	0.162342	0.0523039	0.0598028	0.200818	0.191796	0.178152	-0.218342	-0.16378	-0.180962	0.0334783	-0.283213	-0.207588	-0.251297	-0.254848	0.410503	-0.23943	0.0507514	-0.272369	0.367207	0.379963	0.303744	0.0803876	-0.15463	0.284868	0.40766	0.137842	0.417426	0.0176168	-0.0420521	0.158382	0.0153904	0.244883	-0.124568	-0.0546372	0.101671	0.147918	-0.102158	0.000602206	0.021821	0.178023	0.0229934	0.220701	-0.024337	0.25791	0.0785268	0.131537	0.120828
ABTB1	-0.120385	0.173986	0.144203	0.000277315	-0.0233963	-0.155356	-0.023803	-0.0756136	0.190715	0.147252	0.263112	0.0821512	0.326776	0.230765	0.151091	0.368688	0.0943928	0.103129	0.169513	0.304181	-0.148397	0.0373567	0.003947	0.0150606	-0.0283289	-0.000862122	0.137696	0.055012	0.00141667	0.189136	0.083074	0.176866	0.212613	0.0127603	0.260622	0.221078	0.0516118	0.294946	-0.171121	0.363129	0.253894	0.190079	0.192906	0.211815	0.0535528	0.197748	0.068134	0.141626	0.167248
LOC144571	-0.290688	0.0229596	0.036506	0.134369	-0.101702	-0.221922	-0.0184937	-0.013418	-0.0990771	0.0203564	-0.197234	0.18272	-0.160157	-0.0328402	-0.281172	-0.0451679	0.542607	-0.0891703	0.041863	-0.0847431	0.44766	0.141813	0.222308	-0.0662156	0.0406673	-0.0309116	0.365898	0.320687	0.114413	0.20125	-0.0605198	0.221391	0.0786593	0.244538	-0.0852421	0.144648	-0.0292127	0.159898	-0.416286	0.272465	0.254592	0.41377	0.00260546	0.166182	0.0101944	0.221892	0.0217273	0.166029	0.165462
JAG2	-0.201007	0.244167	0.150834	0.274843	0.559228	0.527501	0.699828	0.664022	0.346451	0.392905	0.200657	-0.307613	0.278123	0.36042	0.0650407	0.352677	0.131177	0.0577475	-0.305524	-0.401601	0.129847	-0.0081156	0.58543	-0.292195	0.178955	-0.0443676	-0.0415667	-0.014335	0.112476	-0.0978501	-0.412835	0.333085	-0.349187	-0.0111769	-0.47489	0.0312331	-0.40217	-0.00715594	-0.232494	0.0485766	-0.0124624	0.0716413	-0.124883	-0.0492454	-0.464646	0.00591784	-0.327995	-0.108899	-0.0565257
ADAMTSL2	0.0412628	-0.0512641	-0.577564	0.570861	-0.0764156	-0.252157	0.172358	-0.075969	0.207849	0.548136	0.071411	-0.459884	0.307453	0.497831	0.123011	0.441695	-0.235396	0.355696	-0.434541	-0.09655	-0.302027	-0.641775	0.267782	-0.50918	0.552756	-0.471771	-0.401112	-0.062742	-0.371931	-0.0510499	-0.48557	0.209254	-0.387025	-0.0955672	-0.184265	0.212639	-0.572173	-0.0647679	0.235067	0.342326	0.309641	0.0166565	-0.152348	-0.0441866	-0.360569	-0.200991	-0.395482	-0.222874	-0.148481
SYNE1	-0.428718	0.150737	-0.0589547	0.00916228	0.116124	0.0735939	0.176502	0.245015	-0.179845	0.0735371	-0.285736	0.00910782	-0.283946	-0.116155	-0.389305	-0.139493	0.333061	-0.109329	-0.0873995	-0.347152	0.44648	0.118325	0.449964	-0.15344	0.0552266	0.0118493	0.356605	0.165991	0.171987	0.0983699	-0.23186	0.210995	-0.169724	0.129858	-0.303378	-0.000822658	-0.0600857	0.0340638	-0.447699	0.0442721	0.0813969	0.103084	-0.101453	0.00943912	-0.21551	0.107203	-0.114707	-0.00845655	0.0640897
TCEAL8	-0.172056	0.0473494	-0.103684	-0.0108273	-0.0149915	-0.0214105	-0.0671183	0.0041319	-0.107069	-0.0792144	-0.191038	-0.147349	-0.261054	-0.165033	-0.182637	-0.139111	-0.115642	-0.0909867	-0.208141	-0.225975	0.112671	-0.194897	-0.0293162	-0.150472	0.00822477	-0.176495	0.0519178	-0.141378	-0.0841735	-0.212233	-0.286398	-0.30188	-0.178768	-0.0504663	-0.286781	-0.327859	-0.097528	-0.356394	-0.240803	-0.265197	-0.238046	-0.167496	-0.221619	-0.330347	-0.122264	-0.225209	-0.147136	-0.226106	-0.168239
GPR183	0.0920011	-0.0312329	0.554285	-0.596647	0.0225537	0.0850991	-0.207798	0.0430785	-0.333574	-0.617854	-0.0296331	0.516213	-0.298221	-0.46467	-0.160721	-0.401092	0.334749	-0.360505	0.591734	0.433882	0.355649	0.680114	-0.130045	0.673672	-0.353376	0.619146	0.494826	0.371564	0.586895	0.309721	0.541794	-0.040436	0.601621	0.376519	0.223782	0.0710648	0.589847	0.222034	-0.223533	-0.0985756	-0.0914383	0.281165	0.415862	0.319863	0.48504	0.457511	0.61841	0.509178	0.409796
HERPUD1	-0.105056	-0.0725387	0.247095	-0.112309	-0.128562	-0.0158744	-0.0774864	-0.068045	-0.277895	-0.345745	-0.105006	0.0880008	-0.278902	-0.35082	-0.113948	-0.32487	0.205704	-0.256782	0.161043	-0.0271301	0.281214	0.342927	-0.00467877	0.288143	-0.267969	0.332712	0.371155	0.0690627	0.370413	-0.077035	0.119928	-0.259626	0.162732	0.181631	-0.0972944	-0.290357	0.249099	-0.0510931	-0.162915	-0.299589	-0.270589	0.12385	0.0238876	0.0511454	0.187193	0.163494	0.223547	0.134928	0.0968708
GPR133	-0.380557	-0.0209387	-0.0223927	-0.131448	-0.0941873	-0.0710013	-0.0509293	-0.018782	-0.134282	0.0263213	-0.216186	0.118317	-0.162983	-0.061387	-0.229745	-0.0932148	0.242586	-0.120909	0.0200314	-0.164245	0.340142	0.186882	0.159429	-0.0338264	0.175821	0.0947814	0.0816288	0.232463	0.0533189	0.155943	0.0182195	0.167827	0.0270547	0.0371629	-0.179999	0.0858549	-0.0507343	0.066286	0.140996	-0.0043603	0.00482077	0.214785	-0.115322	0.095244	-0.0568659	0.0654995	0.0308867	0.0631333	0.0093522
RDH5	0.10655	-0.0924827	0.264777	-0.513216	-0.0803014	-0.218971	-0.355882	-0.134125	-0.180308	-0.30868	0.118201	0.508217	0.117515	-0.123868	0.123899	-0.00312577	0.123512	0.127192	0.470081	0.467874	0.183642	0.304386	-0.306445	0.384319	-0.117382	0.189168	0.303896	0.206459	0.0690923	0.338474	0.52915	-0.0475817	0.493017	-0.0298561	0.346807	0.134153	0.461189	0.22387	-0.548453	0.0542294	0.0486549	0.122605	0.296237	0.150989	0.352166	0.22866	0.410645	0.314683	0.27563
TUG1	0.0224113	0.0372452	0.439647	-0.52747	-0.205063	-0.11908	-0.362732	-0.138143	-0.390334	-0.452695	-0.189194	0.65523	-0.407255	-0.511081	-0.258653	-0.487424	0.509178	-0.371636	0.415017	0.00129911	0.841941	0.571122	-0.232167	0.399613	-0.468082	0.275305	0.538825	0.302244	0.268645	0.271286	0.406059	-0.133687	0.375844	0.133086	0.130038	-0.0700224	0.523463	0.117556	-0.56142	-0.21358	-0.11881	0.197751	0.0512332	0.119732	0.310458	0.243111	0.414001	0.303857	0.172821
TOM1	-0.26587	-0.165702	-0.0577047	0.100082	-0.15392	-0.295157	0.0519341	-0.0316396	0.065033	0.226951	-0.12553	0.0141733	0.0377182	0.159809	-0.167732	0.143759	0.438732	0.113416	-0.0538647	-0.0603678	0.171037	-0.000965795	0.283353	-0.172997	0.336234	-0.0542198	0.174931	0.333957	0.0594833	0.310143	-0.127626	0.316774	0.0418142	0.157552	-0.155582	0.254275	-0.176242	0.109763	-0.0857508	0.319526	0.271932	0.346594	-0.038635	0.250261	-0.0717145	0.18615	-0.0576707	0.152015	0.0607875
AAMP	0.403703	-0.138179	0.27197	-0.573615	-0.259331	-0.319655	-0.577057	-0.350874	-0.240787	-0.533597	0.0585364	0.48393	-0.180254	-0.395622	-0.0108856	-0.375316	0.0309683	-0.190044	0.432251	0.500579	0.0815842	0.176139	-0.598479	0.472073	-0.362243	0.152585	0.149305	0.10442	0.0423217	0.172668	0.458576	-0.446923	0.486154	0.0549059	0.314255	-0.122113	0.524097	-0.111026	-0.239843	-0.254077	-0.207548	-0.0618747	0.183317	-0.0138121	0.495726	0.0574369	0.45759	0.211503	0.12338
SPP1	0.193237	0.289143	0.0668567	-0.256903	-0.30206	-0.0233454	-0.330505	-0.329746	-0.421847	-0.487486	-0.176161	0.207941	-0.483609	-0.550576	-0.257767	-0.586142	0.045645	-0.454054	0.247726	-0.0295259	0.103454	0.32119	-0.280555	0.29502	-0.554829	0.300133	0.275608	-0.138983	0.2716	-0.0480816	0.199724	-0.320825	0.191357	0.0705115	0.27795	-0.288216	0.463365	0.0179055	0.222943	-0.29446	-0.218329	-0.188197	0.0120482	0.0809638	0.214172	0.0818694	0.243052	0.00305586	-0.0201789
DHODH	0.387914	-0.104783	0.165944	-0.509355	-0.229901	-0.206533	-0.467237	-0.356475	-0.143695	-0.405203	0.128623	0.323931	0.0295161	-0.224381	0.189181	-0.108763	-0.255009	-0.00170752	0.415681	0.56266	-0.263167	0.130339	-0.566594	0.434733	-0.21546	0.198885	0.0407578	-0.0400314	0.0201184	0.154039	0.516415	-0.329313	0.484215	-0.0710769	0.488584	-0.0355749	0.471505	0.0354823	0.060892	-0.115034	-0.130918	-0.110572	0.249285	0.0371095	0.436925	0.0514177	0.397607	0.163858	0.0904696
FAM83C	-0.0279079	-0.0864298	-0.433817	0.513615	-0.0724314	-0.149411	0.114086	-0.0781935	0.0529259	0.389531	-0.0500537	-0.212578	0.134827	0.32817	-0.0252648	0.286789	-0.0549949	0.103262	-0.234959	-0.0212544	-0.171459	-0.381843	0.322904	-0.305318	0.278491	-0.182134	-0.298667	0.0652389	-0.17871	0.0228817	-0.290967	0.273348	-0.250307	0.0879923	-0.088221	0.260143	-0.44749	0.100168	0.35482	0.3214	0.264449	0.493293	-0.045443	0.0718332	-0.228698	-0.0689641	-0.197032	-0.107026	0.00151602
PTPN9	-0.0236031	-0.34251	0.336386	-0.435873	0.0715734	0.0590312	-0.154251	0.0611023	-0.124019	-0.385911	-0.0692715	0.366984	-0.230673	-0.263989	-0.0131342	-0.311628	0.172415	-0.0543811	0.236858	0.114397	0.206334	0.315093	-0.279064	0.309752	-0.0238071	0.124782	0.081577	0.121597	0.048178	0.0268966	0.35871	-0.124036	0.216575	-0.0150283	-0.0638046	-0.0465794	0.288633	-0.113481	-0.303514	-0.288794	-0.214908	-0.135958	0.0838468	-0.103589	0.232011	0.01737	0.246389	0.17031	0.0224064
INO80	0.31133	-0.271344	0.126727	-0.523451	-0.326859	-0.384755	-0.640248	-0.395159	-0.420936	-0.571763	-0.200263	0.525952	-0.365016	-0.48461	-0.16639	-0.488292	0.132785	-0.230615	0.407195	0.407637	0.14496	0.183913	-0.588429	0.453005	-0.277485	0.177458	0.202717	0.200611	0.071155	0.253022	0.442908	-0.34071	0.455229	0.146245	0.327309	-0.0277867	0.498794	-0.0694316	-0.16923	-0.159841	-0.0874009	-0.000298214	0.216028	0.0384417	0.510778	0.0783677	0.483614	0.238977	0.13008
ADAMTS17	0.00292598	-0.0999091	-0.387773	0.156602	-0.0984119	-0.114891	-0.0606176	-0.0755605	-0.405512	-0.00146331	-0.336542	-0.0470504	-0.244017	-0.268138	-0.347624	-0.147352	-0.109469	-0.374609	0.300786	0.432932	-0.290742	0.172132	0.41491	0.326313	-0.156207	0.542389	0.262351	0.233968	0.535348	0.36133	0.164814	0.371609	0.139226	0.438259	0.413274	0.419819	0.210622	0.515461	0.191764	0.454364	0.442806	0.0500232	0.603757	0.465428	0.204458	0.436713	0.313725	0.307565	0.441089
MRPL42P5	0.16651	0.342651	-0.0105418	-0.294214	-0.324197	-0.218398	-0.513879	-0.388691	-0.5363	-0.603377	-0.194188	0.332042	-0.570376	-0.574597	-0.361338	-0.623231	0.155815	-0.397082	0.191042	0.023335	0.225979	0.114957	-0.394916	0.198796	-0.558655	0.0969898	0.303477	-0.0915559	0.111973	-0.0523052	0.0803878	-0.531217	0.202217	0.11583	0.160244	-0.395332	0.418071	-0.196163	-0.0893047	-0.344861	-0.275541	0.0354812	-0.0726855	-0.105021	0.229595	-0.0431688	0.235614	-0.0873167	-0.0366664
EXOSC3	0.425568	-0.0615608	0.25792	-0.55496	-0.215464	-0.0877816	-0.453021	-0.330274	-0.236293	-0.549652	0.142456	0.345336	-0.0942264	-0.336813	0.180411	-0.278371	-0.19949	-0.122993	0.408048	0.477635	-0.155561	0.215887	-0.598074	0.504776	-0.353578	0.280684	0.0487656	-0.0579497	0.118222	0.0584785	0.494248	-0.432045	0.457531	-0.0139254	0.40671	-0.14698	0.524286	-0.0569194	0.171261	-0.296435	-0.266531	-0.142138	0.21363	0.0196978	0.46273	0.044095	0.450989	0.164228	0.0651608
GPATCH2	0.133114	-0.0184104	-0.0713369	-0.0411439	-0.612969	-0.5131	-0.586014	-0.628258	-0.324259	-0.269273	-0.308747	0.342514	-0.348307	-0.438854	-0.258195	-0.384409	0.175075	-0.380015	0.247811	0.0710109	0.28066	0.226186	-0.411388	0.20699	-0.394085	0.143166	0.223682	0.0571701	0.0287848	0.109396	0.343487	-0.288477	0.309234	0.0195882	0.371664	-0.149062	0.319742	0.123661	0.122287	-0.0579544	-0.0493784	0.190144	-0.0480036	0.102493	0.307432	0.0530462	0.228326	0.0596203	-0.0170256
LRP3	-0.326501	-0.119079	-0.503714	0.603821	0.329314	0.15786	0.558287	0.381782	0.40297	0.75376	0.01199	-0.604251	0.407792	0.623613	0.139796	0.600544	-0.258589	0.416342	-0.575725	-0.343296	-0.407005	-0.606067	0.575069	-0.636816	0.624766	-0.439834	-0.402757	-0.154978	-0.346501	-0.138549	-0.588594	0.418319	-0.615403	-0.200009	-0.400164	0.192732	-0.718373	-0.0782491	0.0216077	0.317211	0.256533	-0.121222	-0.190992	-0.181655	-0.573286	-0.263761	-0.588184	-0.345475	-0.205012
ACOT12	-0.00384476	-0.0509724	0.0273297	0.123454	-0.268509	-0.124241	-0.24224	-0.264899	-0.25929	-0.340414	-0.332753	0.0260924	-0.441562	-0.495862	-0.331278	-0.392284	0.037608	-0.492755	0.13652	0.0369805	0.0209868	0.269796	-0.14782	0.258194	-0.37924	0.323062	0.204334	-0.043417	0.300444	-0.124301	0.149724	-0.328367	0.173493	0.193728	0.114553	-0.28852	0.218217	-0.0186523	0.123023	-0.199308	-0.231139	0.0485331	0.0423698	-0.00348615	0.245859	0.0685459	0.180377	0.0212429	-0.00581697
SLC25A42	-0.280653	0.0272872	-0.493725	0.7029	0.0117418	-0.0194191	0.244615	0.0255995	0.0810752	0.396654	-0.118427	-0.436006	0.0574016	0.189455	-0.0453182	0.219595	-0.157351	-0.0584927	-0.415941	-0.295372	-0.249793	-0.344761	0.339493	-0.399184	0.108439	-0.203391	-0.225251	-0.244885	-0.158825	-0.299036	-0.396315	0.0226611	-0.450966	-0.115047	-0.239408	-0.122591	-0.444166	-0.0735023	0.0872267	0.0687528	0.0138562	-0.0829769	-0.194858	-0.21477	-0.353111	-0.235351	-0.400245	-0.371839	-0.229002
STAG3	0.379511	-0.0782193	0.400098	-0.553272	-0.346406	-0.317349	-0.512134	-0.327691	-0.417863	-0.547014	-0.14833	0.734833	-0.401951	-0.533627	-0.239874	-0.572618	0.528349	-0.387377	0.502087	0.249244	0.652374	0.483332	-0.42283	0.51927	-0.488753	0.293663	0.437627	0.40557	0.256424	0.39198	0.518632	-0.237973	0.523307	0.283166	0.310575	0.00626532	0.588242	0.0845089	-0.270799	-0.152658	-0.0623066	0.29352	0.12836	0.188629	0.528816	0.263849	0.539492	0.382197	0.193832
COL6A3	-0.223211	0.393051	0.20932	-0.422743	0.0907076	0.20752	-0.0857217	0.132648	-0.47175	-0.41071	-0.140699	0.354079	-0.412528	-0.43758	-0.320419	-0.451496	0.33044	-0.366452	0.281546	-0.108548	0.490664	0.475864	0.0982202	0.259164	-0.444465	0.362273	0.520185	0.0857568	0.398109	0.128236	0.140453	0.00480328	0.136585	0.131913	0.0234884	-0.104927	0.430304	0.144984	-0.385863	-0.183129	-0.0931649	-0.0294714	0.123934	0.129583	0.0537676	0.233618	0.268492	0.12453	0.176574
SP110	-0.249182	-0.0974201	-0.225293	0.0800328	-0.093874	-0.107647	-0.0536042	-0.0842082	-0.304664	-0.211295	-0.20759	-0.087154	-0.346293	-0.272627	-0.180291	-0.304912	-0.0482378	-0.0119697	-0.027916	-0.0699269	-0.0154357	0.0609842	0.0852903	0.0428179	0.0279459	0.0593118	0.139704	-0.0924751	0.0860746	-0.233437	0.0321807	-0.268911	-0.0658379	0.00910176	-0.16881	-0.302384	0.0955859	-0.152814	-0.136255	-0.258966	-0.211533	-0.148718	-0.0685973	-0.194408	0.0242282	-0.0602098	-0.0422174	-0.112426	-0.0323931
RPS6	0.296117	-0.00698359	0.568318	-0.748694	-0.160332	-0.127237	-0.498458	-0.186218	-0.366614	-0.638865	-0.0355607	0.817011	-0.23843	-0.487307	-0.0760019	-0.398872	0.363449	-0.231031	0.678552	0.439208	0.584493	0.642568	-0.489064	0.656411	-0.475873	0.407397	0.513468	0.355322	0.299352	0.423727	0.741441	-0.13565	0.694947	0.184519	0.491703	0.0959457	0.740492	0.264145	-0.475977	-0.0668043	-0.0163073	0.259333	0.334155	0.24027	0.590041	0.356596	0.660268	0.491454	0.334229
CNOT6	0.13131	-0.0250071	0.0820194	-0.256715	0.0174246	0.0575884	-0.202003	-0.0488899	0.108512	-0.147455	-0.0155454	-0.0707703	0.034096	-0.122881	0.0930927	0.0631577	-0.455142	0.102204	-0.0398261	-0.0179741	-0.210445	-0.120719	-0.412372	-0.0083224	-0.053104	-0.0836981	-0.0985366	-0.365485	-0.19125	-0.201184	0.0327104	-0.415118	0.0531771	-0.366834	0.00347162	-0.37566	0.0685752	-0.29425	-0.192768	-0.349911	-0.40437	-0.275403	-0.130299	-0.344692	-0.0418227	-0.292061	-0.0687225	-0.234734	-0.225871
DUSP2	0.208808	0.208872	-0.232398	-0.0446958	-0.455065	-0.24327	-0.419841	-0.495716	-0.384185	-0.374161	-0.227165	0.0501148	-0.436209	-0.443474	-0.274246	-0.50883	-0.0259776	-0.349102	0.0593469	-0.0685179	-0.0915223	0.0223255	-0.309074	0.0769943	-0.370027	0.0803797	0.0934412	-0.222392	0.0634549	-0.108244	0.0192332	-0.389877	0.0601761	-0.0217221	0.184569	-0.329212	0.268744	-0.13293	0.321141	-0.27135	-0.206575	-0.25759	-0.122438	-0.0109824	0.112539	-0.0801875	0.0836026	-0.161809	-0.173362
RPS28	0.305748	-0.156962	-0.123489	-0.075229	-0.0464261	-0.0974865	-0.219595	-0.188311	0.0952492	-0.0233038	0.120829	-0.0255354	0.277325	0.14121	0.301051	0.225021	-0.411825	0.271475	0.00254075	0.246841	-0.495365	-0.291258	-0.427254	0.00892343	0.0672199	-0.139115	-0.288688	-0.222029	-0.298729	-0.0453801	0.107486	-0.19268	0.0620597	-0.227765	0.255923	-0.0205465	0.00648913	-0.0986675	0.164615	-0.0120049	-0.0500798	-0.165821	0.0579221	-0.151922	0.0972854	-0.20799	0.00991825	-0.121365	-0.0996847
RRP15	0.464388	-0.0644147	0.348893	-0.616977	-0.0926145	0.0649116	-0.386987	-0.175814	-0.206897	-0.541919	-0.00587249	0.42443	-0.161767	-0.395078	0.0653034	-0.290169	-0.159738	-0.172566	0.397767	0.325985	0.0403487	0.288137	-0.553228	0.485188	-0.370371	0.28595	0.110228	-0.0326255	0.121117	0.104083	0.497256	-0.370497	0.428043	-0.0408266	0.346114	-0.15802	0.508149	-0.0607265	-0.0417794	-0.334385	-0.313067	-0.0638618	0.150057	-0.0664943	0.392333	0.0171137	0.409994	0.140614	0.0337552
GDAP1	-0.129016	0.101034	0.205352	-0.212613	-0.277755	-0.191703	-0.298866	-0.213794	-0.37391	-0.327983	-0.386446	0.580134	-0.454753	-0.412419	-0.469069	-0.469286	0.694877	-0.343576	0.418734	0.00272602	0.59647	0.604889	-0.0466233	0.285922	-0.316312	0.332079	0.525586	0.430158	0.31916	0.41253	0.412884	0.269849	0.390295	0.348756	0.360534	0.249158	0.422355	0.444307	-0.0328553	0.259931	0.301314	0.457615	0.158399	0.439829	0.332982	0.419427	0.358507	0.379276	0.272653
RPRM	0.279399	0.0764076	0.315379	-0.139273	0.0463986	0.240275	-0.0426085	0.0225191	-0.204841	-0.453893	-0.0751398	0.249726	-0.29161	-0.410237	-0.147764	-0.403745	0.182456	-0.405798	0.283118	0.0426695	0.040327	0.462112	-0.141912	0.39313	-0.540721	0.461437	0.243231	-0.0380055	0.40089	-0.0511098	0.286836	-0.17897	0.239581	0.17567	0.16636	-0.215698	0.365561	0.0776648	0.0580771	-0.257238	-0.268491	0.146911	0.14928	0.0792487	0.212965	0.173146	0.247916	0.102975	0.101309
C8orf58	-0.239146	0.063186	0.121652	-0.02889	0.561704	0.398132	0.640755	0.598033	0.546439	0.623911	0.582353	-0.245279	0.745058	0.772747	0.563812	0.748451	-0.0703569	0.5197	-0.407645	-0.258749	-0.0768176	-0.401627	0.39902	-0.454459	0.449424	-0.400193	-0.342525	-0.0975379	-0.35115	-0.0614359	-0.428334	0.224421	-0.43591	-0.369931	-0.564027	0.0665932	-0.522151	-0.238048	-0.296961	-0.0580689	-0.0977027	-0.081129	-0.286893	-0.29241	-0.538512	-0.268309	-0.421648	-0.262686	-0.23108
MAGEL2	0.460977	-0.0641324	-0.16926	0.304703	-0.385522	-0.206225	-0.292386	-0.398293	-0.3081	-0.379231	-0.366754	0.0644993	-0.472991	-0.491028	-0.328389	-0.522451	0.0909801	-0.425418	0.059308	-0.0875659	-0.0017969	0.127954	-0.253356	0.148831	-0.395493	0.141943	0.11131	-0.151984	0.148771	-0.157122	0.106175	-0.338005	0.0773506	0.0941163	0.171109	-0.309784	0.19866	-0.0597658	0.0684865	-0.207494	-0.188095	-0.0249045	-0.0535484	-0.0263267	0.154598	-0.0211718	0.0702892	-0.0893347	-0.124668
YWHAE	0.114892	-0.254945	0.330667	-0.555608	0.180972	0.222079	-0.0839485	0.17272	-0.374933	-0.426372	-0.00779406	0.474975	-0.122814	-0.259784	0.0999906	-0.226218	0.0734165	-0.0131802	0.463372	0.368422	0.243474	0.472819	-0.100051	0.571556	-0.138374	0.435569	0.248804	0.307195	0.344489	0.284457	0.53606	0.0920694	0.357544	0.206578	0.248326	0.240346	0.48548	0.222066	-0.275435	-0.0600051	0.0277366	0.0383319	0.440461	0.177373	0.401251	0.298393	0.533246	0.428878	0.358443
POC1B	-0.0654558	0.112777	0.55	-0.616622	0.0766499	0.188843	-0.207852	0.0996536	-0.297544	-0.554222	-0.0475035	0.486974	-0.34142	-0.499337	-0.14157	-0.434899	0.224633	-0.278721	0.417503	0.0699914	0.579899	0.600893	-0.208962	0.468239	-0.467239	0.378864	0.47241	0.110135	0.339551	0.0532973	0.413667	-0.22503	0.364091	0.0644708	0.0583881	-0.220166	0.550897	0.0363646	-0.540867	-0.370683	-0.30632	0.0452024	0.128764	0.0111936	0.275711	0.199854	0.393926	0.245157	0.208297
ZBTB11	-0.113129	0.0784395	0.557388	-0.46982	0.0846547	0.162744	-0.0937393	0.132876	-0.169852	-0.420913	-0.0201481	0.393433	-0.220883	-0.380129	-0.137372	-0.28497	0.288661	-0.22624	0.38049	0.0554178	0.538089	0.623606	-0.0698544	0.409845	-0.341904	0.412978	0.458364	0.160487	0.376702	0.0815623	0.378196	-0.122994	0.362613	0.0881003	-0.0106008	-0.171173	0.432405	0.105287	-0.465416	-0.281984	-0.274547	0.20085	0.10832	0.0845935	0.21334	0.257769	0.326719	0.267313	0.214244
TMEM43	0.263917	0.161059	0.242595	-0.327917	-0.252254	0.000801905	-0.302705	-0.292275	-0.313186	-0.493274	-0.047218	0.29182	-0.325282	-0.467699	-0.118823	-0.482423	0.0541736	-0.410798	0.386314	0.185973	0.0988604	0.440693	-0.298212	0.456029	-0.500711	0.412056	0.227726	-0.0010192	0.321873	0.0346196	0.397398	-0.250133	0.352188	0.135364	0.348405	-0.156487	0.505062	0.122825	0.296419	-0.236194	-0.189167	-0.0354045	0.129414	0.17703	0.357973	0.188764	0.376632	0.173672	0.103
INSIG1	0.132151	0.388331	-0.0320179	-0.322824	-0.239857	0.041553	-0.329721	-0.303889	-0.453108	-0.511806	-0.132571	0.100914	-0.394055	-0.498739	-0.182537	-0.458223	-0.167948	-0.357329	0.258374	0.106541	-0.184048	0.231783	-0.277987	0.299292	-0.504398	0.346532	0.277757	-0.232834	0.307219	-0.0330307	0.178212	-0.314745	0.224441	0.0493171	0.390618	-0.264494	0.49014	0.0413509	0.299911	-0.211857	-0.172216	-0.296507	0.130831	0.100415	0.219945	0.0878771	0.269376	-0.0267001	0.0128484
RAD54L2	-0.0220766	-0.147291	0.389321	-0.454498	-0.0946815	-0.187493	-0.269159	-0.0828916	-0.0581875	-0.212341	-0.0794038	0.589556	-0.00259308	-0.152583	-0.0973334	-0.0514602	0.414636	-0.0420399	0.552599	0.440011	0.23825	0.452373	-0.127476	0.38909	-0.169898	0.26852	0.472525	0.386166	0.204052	0.530475	0.567466	0.290348	0.554826	0.177955	0.470492	0.372494	0.469965	0.44944	-0.502	0.357958	0.32198	0.329133	0.373512	0.37928	0.406254	0.425929	0.428572	0.466703	0.378275
BMP15	-0.208864	-0.00627241	-0.577597	0.769719	0.271539	0.14704	0.55078	0.282784	0.48815	0.791728	0.15408	-0.730486	0.505699	0.741985	0.268671	0.666894	-0.357912	0.512374	-0.726436	-0.440446	-0.467616	-0.738191	0.447677	-0.769606	0.675972	-0.587381	-0.645068	-0.2846	-0.507878	-0.323531	-0.706368	0.301833	-0.716157	-0.298279	-0.460473	0.101869	-0.859462	-0.18981	0.340321	0.231995	0.175711	-0.154174	-0.338422	-0.250064	-0.654789	-0.403454	-0.706994	-0.4663	-0.34001
HAND1	-0.137879	0.276189	-0.00852465	0.200218	-0.159222	0.078891	0.00754436	-0.167388	-0.0726386	-0.134971	-0.0542707	-0.121478	-0.20945	-0.187294	-0.142142	-0.153338	0.0932882	-0.329539	-0.0930268	-0.256665	-0.0725985	0.113166	0.0446773	-0.0700869	-0.322913	0.108748	0.10974	-0.297811	0.135526	-0.295451	-0.17176	-0.228238	-0.127605	-0.0647955	-0.14229	-0.38276	0.0186337	-0.105247	0.168158	-0.298054	-0.316624	-0.112347	-0.211414	-0.108281	-0.155238	-0.0586295	-0.136542	-0.24019	-0.218673
S100A5	0.103035	-0.142542	-0.420739	0.459341	-0.411843	-0.331562	-0.256924	-0.457052	-0.100972	-0.103423	-0.194399	-0.272365	-0.240968	-0.227673	-0.113094	-0.251879	-0.201574	-0.22113	-0.221345	-0.102168	-0.378551	-0.263792	-0.215563	-0.12721	-0.174019	-0.113904	-0.187607	-0.378506	-0.144698	-0.416884	-0.133575	-0.511049	-0.166126	-0.146603	-0.0683636	-0.481013	-0.0877177	-0.324965	0.254959	-0.316736	-0.324627	-0.254555	-0.24276	-0.276582	-0.0194109	-0.302855	-0.192652	-0.366984	-0.321821
PTCH2	-0.0424505	-0.309353	-0.727208	0.474381	-0.286155	-0.348808	-0.180586	-0.288799	-0.0509318	0.0353967	-0.378868	-0.39817	-0.185965	0.00834102	-0.151841	-0.0458891	-0.378462	0.48053	-0.430012	-0.25938	-0.333227	-0.478831	-0.123451	-0.459398	0.624988	-0.495899	-0.39932	-0.299147	-0.482228	-0.350445	-0.208547	-0.253559	-0.273691	-0.334906	-0.235902	-0.25248	-0.334124	-0.382371	0.0836458	-0.113249	-0.11406	-0.265258	-0.365687	-0.360882	-0.214207	-0.445234	-0.408497	-0.404331	-0.393809
EIF4B	-0.2652	-0.0456236	0.246427	-0.146229	0.195719	0.234753	0.153518	0.310977	0.0191997	-0.00161456	-0.225401	0.108603	-0.206093	-0.0814036	-0.230906	-0.0932762	0.324046	-0.111541	-0.120616	-0.417176	0.542884	0.144119	0.166668	-0.11894	0.0737103	-0.0590997	0.163159	0.132267	0.0358709	0.0263816	-0.190132	0.124646	-0.147396	0.00449922	-0.416799	-0.0532117	-0.110553	-0.151753	-0.434126	-0.168353	-0.125701	0.0638947	-0.205672	-0.133566	-0.199299	-0.0340453	-0.0928519	-0.0101263	-0.0903365
RBM22	0.236771	0.00864988	0.65645	-0.761755	-0.122099	-0.037483	-0.413353	-0.12935	-0.320939	-0.645752	0.0321304	0.691871	-0.293131	-0.527921	-0.0744083	-0.493053	0.336238	-0.36177	0.58986	0.329836	0.608654	0.619256	-0.423947	0.649843	-0.553936	0.40189	0.483618	0.280803	0.336035	0.247033	0.585834	-0.294301	0.573932	0.183834	0.258075	-0.107955	0.695983	0.0666714	-0.452896	-0.31746	-0.235659	0.10797	0.205933	0.11616	0.529508	0.287032	0.594906	0.409245	0.273813
PLAA	0.134732	-0.000915407	0.560409	-0.634228	-0.0876389	0.0804792	-0.362526	-0.134215	-0.239538	-0.671055	0.00135501	0.393468	-0.307609	-0.529359	-0.0163866	-0.450988	-0.0191841	-0.216839	0.443966	0.223396	0.238173	0.51509	-0.517113	0.548711	-0.453538	0.369096	0.315884	-0.0306744	0.25895	-0.0607307	0.504038	-0.469764	0.484762	0.0172861	0.218999	-0.347674	0.600318	-0.0725675	-0.18901	-0.460748	-0.431986	-0.0211927	0.112997	-0.0327203	0.434143	0.10809	0.437916	0.205399	0.122355
MINK1	-0.0432682	0.347666	0.175479	0.0202447	-0.241364	-0.176274	-0.329942	-0.27135	-0.200258	-0.386266	-0.158059	0.24079	-0.366588	-0.341505	-0.321577	-0.336131	0.289292	-0.180886	0.171631	-0.054821	0.382204	0.268473	-0.269816	0.0709018	-0.331095	-0.0137169	0.320376	-0.00303186	0.0528638	-0.0804303	0.0960262	-0.195546	0.23967	0.126039	0.187806	-0.185475	0.259068	0.0771713	-0.234948	-0.0062745	-0.00936866	0.259026	-0.0521447	0.0674433	0.174633	0.106947	0.124896	0.0702052	0.0740593
FAM110B	0.246602	-0.0485703	0.344238	-0.194846	-0.346723	-0.210787	-0.356704	-0.386757	-0.0714452	-0.371175	0.101242	0.358407	0.0238445	-0.165629	0.140326	-0.0841981	0.214435	-0.0856443	0.374679	0.32237	0.101817	0.411865	-0.461549	0.377896	-0.215503	0.270048	0.157103	0.14114	0.176584	0.153104	0.475495	-0.113959	0.524599	0.0852168	0.408284	0.0538731	0.365801	0.218932	0.220128	0.0347211	-0.00852723	0.229104	0.178436	0.304887	0.414434	0.25372	0.385093	0.323886	0.12964
CENPM	-0.122345	0.347491	-0.482971	0.456906	-0.278809	-0.0901705	-0.0040583	-0.277645	-0.0711808	0.170562	-0.107245	-0.400344	-0.138516	0.0012953	-0.0910775	-0.0466391	-0.190874	-0.0891667	-0.434975	-0.481108	-0.129159	-0.351184	0.0509861	-0.439463	-0.0499077	-0.32686	-0.174562	-0.413605	-0.23025	-0.389028	-0.47933	-0.260242	-0.441363	-0.230916	-0.180681	-0.369809	-0.26027	-0.263222	0.312285	-0.193238	-0.156493	-0.391294	-0.43751	-0.26152	-0.336449	-0.331898	-0.406185	-0.48016	-0.409569
CRTC2	-0.0076745	0.0864343	0.1556	-0.172825	0.0153095	-0.183495	-0.0687274	0.0208619	0.0896046	0.102037	0.168056	0.302014	0.29876	0.213217	0.0713786	0.299202	0.290754	0.180945	0.21764	0.277556	0.195015	0.085992	0.0418734	0.0368362	0.0782703	-0.0220456	0.209009	0.298687	-0.00717009	0.414248	0.157967	0.285222	0.274971	0.0644891	0.197445	0.351683	0.0832618	0.292611	-0.421006	0.392518	0.325878	0.352686	0.184047	0.250058	0.0875161	0.245972	0.149322	0.254851	0.242263
POLR2H	0.143199	-0.125787	0.158749	-0.422992	-0.371469	-0.535844	-0.551566	-0.371539	-0.348036	-0.369952	-0.117089	0.566481	-0.226073	-0.309201	-0.177393	-0.28828	0.409099	-0.0984778	0.368916	0.310863	0.462436	0.21275	-0.384648	0.297726	-0.150268	0.0679548	0.373608	0.367315	0.0621616	0.391184	0.349415	-0.180188	0.470113	0.165844	0.234801	0.0720818	0.390419	0.058312	-0.440981	0.0394335	0.0726539	0.296124	0.132582	0.154697	0.392238	0.193412	0.4005	0.305884	0.194285
STYXL1	0.432548	-0.0296832	0.205218	-0.266087	-0.0819762	0.00105121	-0.175204	-0.195616	0.141542	-0.210767	0.339664	-0.0956037	0.196472	-0.024065	0.326283	0.0488453	-0.461479	0.0763152	0.16242	0.407536	-0.501071	-0.0656734	-0.417977	0.255449	-0.121733	0.0916	-0.192703	-0.238387	7.36107e-05	-0.113458	0.171785	-0.362514	0.237299	-0.103485	0.247215	-0.15574	0.210169	-0.13681	0.313349	-0.213323	-0.244953	-0.274471	0.127694	-0.0163987	0.23012	-0.0512478	0.179821	0.0332497	-0.0251959
TRMT1L	-0.093057	-0.199015	0.263942	-0.333656	-0.204385	-0.0864307	-0.308434	-0.237684	-0.187621	-0.405798	0.0219253	0.120638	-0.117943	-0.306089	0.132932	-0.163895	-0.124994	-0.10541	0.195938	0.163602	0.0284718	0.206795	-0.340886	0.31706	-0.241614	0.223072	0.200411	-0.145329	0.126872	-0.178382	0.234096	-0.486303	0.226845	-0.111782	-0.0229732	-0.401645	0.315155	-0.19849	-0.20697	-0.476241	-0.459344	-0.134193	0.00846284	-0.159399	0.231155	-0.0255188	0.23991	0.0289673	-0.0212417
TCEB3	0.255891	-0.198328	0.361062	-0.612214	-0.155772	-0.0976927	-0.416582	-0.235036	-0.194541	-0.558345	0.0917435	0.386611	-0.0778614	-0.351515	0.124084	-0.251297	-0.0807625	-0.101231	0.500861	0.532937	-0.12226	0.365169	-0.49568	0.573145	-0.276503	0.399373	0.187891	0.0380593	0.225956	0.139348	0.593319	-0.320485	0.552946	0.0104794	0.351599	-0.100752	0.564841	0.0303262	-0.0409377	-0.249818	-0.250975	-0.0628513	0.298779	0.100569	0.483116	0.163534	0.497082	0.272904	0.166268
AKAP1	0.191223	-0.0509908	0.416882	-0.746031	-0.232804	-0.149825	-0.546921	-0.254681	-0.470114	-0.735658	-0.220699	0.561215	-0.445722	-0.647673	-0.265897	-0.554589	0.249965	-0.453735	0.543964	0.35189	0.270343	0.482308	-0.465367	0.608821	-0.498069	0.484429	0.539302	0.194932	0.408332	0.300143	0.468973	-0.337657	0.573227	0.228167	0.297971	-0.158802	0.675202	-0.00048275	-0.277366	-0.274231	-0.231606	0.034089	0.260645	0.13048	0.513009	0.254669	0.590204	0.311635	0.196266
FLJ43663	0.174955	0.0964566	0.601318	-0.790306	-0.0217428	-0.00369008	-0.331786	-0.0592568	-0.262129	-0.535912	0.274172	0.615277	-0.0144238	-0.284987	0.183971	-0.203793	0.254305	-0.126784	0.458831	0.308292	0.461778	0.435264	-0.439321	0.50318	-0.434199	0.281679	0.384851	0.164041	0.213438	0.212072	0.439593	-0.347322	0.481131	0.0080688	0.145102	-0.151823	0.570431	-0.0410811	-0.515281	-0.360556	-0.306539	0.043955	0.153314	0.014332	0.368282	0.171159	0.495193	0.279614	0.167966
MAT2B	0.159248	-0.151798	0.532503	-0.585651	-0.074288	-0.0350436	-0.341005	-0.0480686	-0.31061	-0.502904	-0.124166	0.607319	-0.331041	-0.449043	-0.149255	-0.463273	0.396344	-0.386286	0.455837	0.226547	0.638439	0.488829	-0.317467	0.538651	-0.409506	0.332063	0.400034	0.392087	0.300699	0.290348	0.426413	-0.0997278	0.431313	0.298606	0.175817	0.0588488	0.495306	0.0738092	-0.350941	-0.150375	-0.0521214	0.185581	0.231114	0.158721	0.469579	0.27325	0.537267	0.427523	0.28947
ARHGEF11	0.206289	-0.168393	0.53073	-0.615566	-0.164116	-0.171168	-0.386746	-0.138265	-0.340229	-0.546914	-0.103171	0.757868	-0.372158	-0.508676	-0.20223	-0.57188	0.547007	-0.330934	0.57515	0.285298	0.688137	0.634206	-0.315168	0.595055	-0.419226	0.350703	0.458531	0.444456	0.294414	0.353328	0.629615	-0.104697	0.528934	0.265164	0.242274	0.0713493	0.633576	0.162135	-0.440545	-0.157417	-0.0482499	0.194161	0.213855	0.199981	0.533592	0.335401	0.55675	0.470359	0.300022
RNF219	0.257767	-0.223246	0.454927	-0.583896	-0.343363	-0.253932	-0.578554	-0.425513	-0.21656	-0.603757	0.0302023	0.431762	-0.176676	-0.478457	0.084169	-0.327726	-0.0488639	-0.227712	0.530143	0.510029	0.0384306	0.408797	-0.661411	0.620551	-0.438494	0.376423	0.277195	0.0298576	0.210276	0.0839973	0.61343	-0.485213	0.605108	0.0354322	0.412731	-0.212551	0.625178	0.00352934	-0.0911803	-0.31012	-0.30216	-0.031371	0.244047	0.0635183	0.584285	0.155194	0.537108	0.294231	0.148778
RXFP2	-0.245879	-0.22191	-0.516081	0.78268	0.235174	0.0410388	0.528704	0.302366	0.446692	0.754313	-0.0726068	-0.622579	0.312466	0.564378	0.0473706	0.464409	-0.175433	0.349592	-0.578795	-0.366534	-0.353766	-0.53941	0.516005	-0.61336	0.64259	-0.429842	-0.470827	-0.070296	-0.344781	-0.178112	-0.517339	0.418967	-0.564526	-0.103961	-0.359966	0.209944	-0.753287	-0.0392126	0.242372	0.380557	0.311157	-0.000374422	-0.206896	-0.103762	-0.483012	-0.234331	-0.594756	-0.285688	-0.177297
SLC16A3	0.145962	-0.0129809	-0.0154739	-0.159952	-0.543804	-0.427324	-0.502802	-0.549804	-0.436037	-0.505688	-0.361132	0.181279	-0.484988	-0.574279	-0.402677	-0.557521	0.175286	-0.422551	0.456571	0.387173	-0.212196	0.328848	-0.257648	0.454453	-0.408858	0.496891	0.495621	0.13408	0.482192	0.263995	0.379672	-0.136632	0.525279	0.410277	0.603731	-0.0145137	0.540691	0.281359	0.381009	0.184807	0.163178	0.166427	0.338155	0.482262	0.534997	0.389585	0.458037	0.301816	0.260214
CHRM3	0.0841236	0.176581	-0.215309	0.288585	-0.178239	-0.152036	0.0115446	-0.219674	0.186228	0.223212	0.279495	-0.378769	0.305092	0.310632	0.282681	0.40528	-0.342113	0.319995	-0.246038	0.0489831	-0.346963	-0.425002	-0.034002	-0.271021	0.184058	-0.289907	-0.22155	-0.248338	-0.190798	-0.177145	-0.319862	-0.142019	-0.135703	-0.131453	0.00475278	-0.0616508	-0.2446	-0.11768	0.245302	0.0897716	0.0331191	-0.073532	-0.113314	-0.0344601	-0.152571	-0.13748	-0.193071	-0.164023	-0.141145
XPNPEP2	-0.232543	0.114071	-0.0630471	0.587368	0.444164	0.350763	0.670609	0.43814	0.699909	0.769462	0.379755	-0.616862	0.607768	0.749236	0.376746	0.706059	-0.213189	0.304894	-0.566491	-0.38248	-0.390513	-0.50802	0.367524	-0.590524	0.381117	-0.450092	-0.512745	-0.265445	-0.365819	-0.31361	-0.629134	0.319006	-0.581853	-0.21796	-0.383969	0.0940804	-0.737252	-0.0988863	0.254296	0.214442	0.12495	-0.0954029	-0.249607	-0.173354	-0.560554	-0.275724	-0.588422	-0.329239	-0.252295
PAGE2B	-0.305644	0.0497021	0.27203	0.0749621	0.338051	0.146568	0.261977	0.339369	0.27038	0.256054	0.212012	-0.00193372	0.353361	0.307897	0.179533	0.388767	0.142499	0.214991	-0.05515	-0.092132	0.167275	0.0167917	0.144712	-0.129959	0.0663976	-0.128268	0.0888575	0.0352389	-0.102973	-0.00992013	-0.106353	0.181532	-0.0776079	-0.0733844	-0.140855	0.0694256	-0.15481	0.0995757	-0.559387	0.144308	0.0844504	0.171791	0.0069209	-0.0527547	-0.147093	0.030171	-0.11234	0.0214795	0.0903671
ANKZF1	0.073079	-0.0652566	0.423803	-0.566947	-0.171256	-0.283584	-0.460261	-0.172025	-0.25208	-0.466506	-0.057461	0.676046	-0.2615	-0.386805	-0.179643	-0.381187	0.498247	-0.17715	0.389721	0.151325	0.615851	0.399392	-0.423406	0.328003	-0.312124	0.094128	0.389584	0.259823	0.0514214	0.254571	0.406544	-0.250632	0.430661	0.0235493	0.0767331	-0.100936	0.465653	-0.0329813	-0.694373	-0.227257	-0.17393	0.165713	0.0301056	-0.00261671	0.317117	0.123442	0.359159	0.23666	0.107796
CHID1	0.41515	-0.0518069	0.233595	-0.314991	-0.365337	-0.249919	-0.477842	-0.424671	-0.27415	-0.520621	-0.00451927	0.273803	-0.334593	-0.466834	-0.0622359	-0.492228	0.0461015	-0.385918	0.247669	0.23079	0.117584	0.138119	-0.53613	0.384559	-0.48522	0.149158	0.13019	-0.0171055	0.124471	-0.0519075	0.216736	-0.567937	0.29191	0.126851	0.174074	-0.316688	0.404389	-0.23434	0.0557001	-0.400982	-0.326261	-0.118971	0.0152076	-0.0628227	0.402065	-0.00425889	0.338731	0.0908347	-0.0181627
GAS1	0.204843	0.226294	0.606035	-0.234125	0.29923	0.430015	0.115589	0.171363	0.362208	-0.0968963	0.551361	0.00256682	0.301627	0.0634636	0.457515	0.14174	-0.292851	-0.119715	0.0843356	0.0847574	-0.165349	0.131294	-0.3877	0.206308	-0.454666	0.0811925	-0.209921	-0.353751	-0.0366514	-0.349262	0.103881	-0.339616	0.0582337	-0.222644	0.0568147	-0.295788	0.126356	-0.13282	0.101654	-0.393603	-0.426812	-0.241369	0.00262431	-0.203936	0.0429387	-0.138557	0.0528803	-0.0731244	-0.0887948
SCGB1A1	-0.36233	-0.0394497	-0.330254	0.698035	0.424208	0.273117	0.682717	0.470093	0.508691	0.807012	0.130274	-0.598217	0.478052	0.710653	0.197415	0.636923	-0.150051	0.395595	-0.554102	-0.387658	-0.283997	-0.461212	0.60907	-0.607506	0.597199	-0.386194	-0.45777	-0.0791838	-0.306245	-0.182715	-0.563738	0.546354	-0.609702	-0.112755	-0.396864	0.286334	-0.766754	0.0518764	0.231466	0.38837	0.325114	0.0394663	-0.164177	-0.0652879	-0.561755	-0.176189	-0.574318	-0.244285	-0.123909
HNRNPH3	0.249034	-0.105936	0.629073	-0.800516	-0.128572	-0.148101	-0.4889	-0.14055	-0.29209	-0.611106	-0.029967	0.76594	-0.262879	-0.498827	-0.108378	-0.438848	0.380474	-0.27054	0.599165	0.36753	0.592373	0.569476	-0.503111	0.615655	-0.466549	0.352381	0.468926	0.342489	0.254156	0.356554	0.62816	-0.256899	0.626431	0.163099	0.294221	-0.0331413	0.669334	0.0739081	-0.529974	-0.227952	-0.172368	0.213744	0.227161	0.118324	0.546108	0.265916	0.594762	0.424692	0.270774
DOK3	-0.101371	-0.194031	-0.487704	0.552751	-0.179873	-0.266454	0.0979128	-0.147482	0.331228	0.531982	-0.192648	-0.4101	0.0982249	0.344406	-0.0761626	0.27415	-0.0882165	0.216127	-0.507383	-0.32448	-0.287895	-0.591267	0.134273	-0.591015	0.457639	-0.525936	-0.40367	-0.110598	-0.464713	-0.117058	-0.466073	0.111654	-0.419139	-0.136614	-0.232108	0.0493378	-0.587196	-0.218387	0.363827	0.214309	0.170344	0.00724976	-0.380512	-0.191253	-0.325702	-0.334197	-0.509838	-0.342998	-0.359009
RBM39	-0.0316327	0.0363114	0.519184	-0.504459	-0.146001	-0.0819665	-0.308603	-0.0882898	-0.338304	-0.462917	-0.136385	0.671727	-0.321215	-0.479995	-0.229752	-0.430392	0.55081	-0.328911	0.526778	0.115239	0.753051	0.707766	-0.169344	0.486116	-0.492627	0.418203	0.608758	0.335571	0.371126	0.305224	0.539663	-0.0340612	0.482157	0.182685	0.228113	-0.0071825	0.586956	0.279707	-0.538048	-0.111086	-0.0579269	0.327358	0.173134	0.247419	0.37336	0.372592	0.470114	0.397735	0.295647
CYTB	-0.362012	0.147669	-0.0230216	0.452246	0.338567	0.351962	0.498238	0.397137	0.255345	0.2778	0.0483302	-0.444511	0.117715	0.25465	0.0021661	0.183939	0.0391014	0.0950711	-0.386942	-0.493767	0.00531231	-0.0327987	0.370469	-0.337727	0.242859	-0.0787533	-0.170759	-0.130129	-0.00131463	-0.344834	-0.40918	0.158599	-0.387752	-0.0429085	-0.474539	-0.134845	-0.437516	-0.0934981	0.206488	-0.0551642	-0.0904272	0.00294513	-0.226829	-0.0912346	-0.393004	-0.101246	-0.381465	-0.195949	-0.136243
CBX2	0.0624759	0.0690104	0.110978	-0.057396	0.377882	0.424376	0.270225	0.310529	0.247734	0.0409326	0.25497	-0.103797	0.292071	0.23041	0.288586	0.256899	-0.352264	0.405067	0.0179717	0.0642181	-0.296214	0.0738282	0.0149629	-0.00382611	0.207332	0.02335	-0.279197	-0.189758	-0.0977532	-0.14204	0.168814	0.150903	-0.00623022	-0.221895	0.0664159	0.0889534	-0.0223704	0.108051	0.16647	0.00192509	-0.042515	-0.0767848	0.0811454	-0.0340734	-0.0982662	-0.0524742	-0.0764732	-0.0287883	0.000820603
C1orf212	0.323597	0.015802	0.132662	-0.387802	-0.441746	-0.226206	-0.519218	-0.542483	-0.224888	-0.518456	0.00286479	0.164851	-0.247116	-0.437059	0.0219792	-0.375665	-0.234582	-0.239988	0.335726	0.360252	-0.303006	0.180475	-0.595526	0.406724	-0.401666	0.274351	0.0911959	-0.193231	0.140722	-0.0487695	0.391242	-0.506617	0.415326	-0.0195971	0.442922	-0.285354	0.4933	-0.0671878	0.441841	-0.289032	-0.28363	-0.195862	0.102149	0.055414	0.420373	0.0217064	0.339166	0.058986	-0.0387983
LOC202181	0.0858131	-0.607798	-0.238379	0.429522	-0.530169	-0.598455	-0.291687	-0.424127	-0.154405	-0.0523567	-0.650377	0.171644	-0.349657	-0.259923	-0.461232	-0.283888	0.485273	-0.219214	0.184902	0.138988	0.129673	0.206222	0.0379438	0.131764	0.155783	0.15289	0.264663	0.43649	0.172445	0.347265	0.310175	0.299815	0.284483	0.372619	0.283126	0.322953	0.0507295	0.346	0.0190123	0.486816	0.449269	0.44082	0.171677	0.395956	0.335041	0.31863	0.16477	0.330162	0.176001
GPC5	-0.0498853	-0.0733597	-0.0172156	0.399515	0.313076	0.309606	0.586625	0.366367	0.394238	0.387165	0.113352	-0.496148	0.230793	0.304583	0.123652	0.26777	-0.139634	0.00100929	-0.211249	-0.107486	-0.461253	-0.0855179	0.410966	-0.123665	0.262285	0.0849671	-0.177772	-0.0756295	0.167527	-0.117797	-0.216466	0.323599	-0.210796	0.0762489	-0.138883	0.12463	-0.343083	0.105543	0.406081	0.230375	0.135093	-0.0885383	0.0731861	0.12627	-0.2294	0.0614318	-0.247309	-0.0335071	-0.0165897
NOM1	0.244203	-0.0430359	0.57575	-0.722428	-0.366676	-0.261812	-0.576518	-0.399498	-0.326771	-0.647415	0.0307876	0.724207	-0.178569	-0.479475	-0.00809422	-0.318646	0.314285	-0.264243	0.739353	0.599492	0.357601	0.670476	-0.495616	0.722628	-0.506017	0.53562	0.559358	0.319522	0.409801	0.413289	0.768191	-0.197153	0.807094	0.220979	0.569186	0.0571787	0.779716	0.305716	-0.204942	-0.0520486	-0.0525061	0.309082	0.379291	0.355947	0.665676	0.449231	0.706088	0.535364	0.363745
OMA1	0.229036	-0.0361201	0.414329	-0.579998	-0.377379	-0.163638	-0.482433	-0.372135	-0.401449	-0.630084	-0.130402	0.49717	-0.424613	-0.612139	-0.162074	-0.562795	0.224914	-0.468865	0.476118	0.231198	0.382914	0.524285	-0.418198	0.569492	-0.5361	0.440281	0.427254	0.144135	0.365612	0.151307	0.48097	-0.405586	0.494801	0.159723	0.252575	-0.242893	0.620193	-0.00468353	-0.0524059	-0.38462	-0.321106	0.0506266	0.0942735	0.109612	0.476321	0.211799	0.505615	0.267659	0.111445
LOX	0.25906	0.67637	0.148477	-0.227964	-0.147843	0.000152779	-0.308177	-0.266507	-0.00187543	-0.299224	0.213685	0.0836685	-0.078396	-0.214941	-0.119936	-0.0868491	-0.180983	-0.301362	0.18221	0.214424	-0.109818	0.0716279	-0.283045	0.0992226	-0.476971	0.0718615	0.0595372	-0.2684	0.0559728	-0.0907745	-0.00246176	-0.353511	0.235747	-0.0682624	0.228571	-0.264487	0.26619	-0.0389025	0.114239	-0.180538	-0.251167	-0.0640259	-0.0244686	-0.0262922	0.0430859	-0.000237241	0.0908833	-0.106076	-0.0201865
FAAH2	-0.24663	0.230787	-0.284829	0.252878	-0.137924	-0.138521	0.0847617	-0.0414487	-0.0664801	0.216968	-0.267055	-0.0410667	-0.209407	0.00295159	-0.35965	-0.0784253	0.329512	-0.076872	-0.184297	-0.388742	0.252714	-0.0668472	0.337386	-0.327004	0.0696725	-0.147629	0.167499	0.0633078	-0.0202934	0.0774544	-0.252456	0.217754	-0.204253	0.0320241	-0.146266	0.0263245	-0.177429	0.0808714	-0.0187351	0.18557	0.18472	0.188399	-0.243308	0.0681804	-0.27145	0.0138151	-0.260493	-0.145343	-0.083857
ATG4D	0.402291	-0.0241661	0.36292	-0.656642	-0.339018	-0.306445	-0.677494	-0.4469	-0.330018	-0.684293	-0.00951232	0.617456	-0.261816	-0.524927	-0.0610588	-0.450648	0.0783221	-0.216026	0.609694	0.558132	0.103006	0.401653	-0.706144	0.601557	-0.499826	0.294374	0.321617	0.104851	0.156015	0.242799	0.661538	-0.395949	0.670396	0.0899313	0.586236	-0.0769227	0.735444	0.0934847	-0.197628	-0.151479	-0.120763	-0.00792273	0.293627	0.137062	0.627371	0.198017	0.582671	0.319002	0.210657
LINC00051	0.0239824	0.532802	0.547772	-0.37344	0.214413	0.342908	0.0649472	0.126676	0.0505259	-0.238482	0.395692	0.146962	0.166597	0.0156544	0.209294	0.134704	0.0633603	-0.223102	0.122254	-0.00569026	0.120715	0.246408	-0.231614	0.164129	-0.31753	0.152317	0.123375	-0.129163	0.14458	-0.0723865	-0.039572	-0.227772	0.159075	-0.0573763	-0.0405107	-0.224349	0.152477	-0.0685621	-0.0367278	-0.284528	-0.341318	-0.0393418	-0.0387109	-0.0862567	-0.0214983	0.0259823	0.13507	-0.0172375	-0.059319
C6orf211	0.167336	-0.037676	0.379326	-0.490695	-0.0867927	0.126887	-0.296575	-0.0830349	-0.366934	-0.574214	-0.172147	0.421634	-0.410134	-0.487942	-0.11794	-0.483298	0.168863	-0.373515	0.303321	0.050503	0.425323	0.409952	-0.363384	0.434187	-0.393156	0.315166	0.272545	0.120588	0.274538	0.0649253	0.308747	-0.233108	0.294451	0.15276	0.12096	-0.136622	0.43025	-0.0592333	-0.0809145	-0.325586	-0.232951	-0.000970128	0.108137	0.0219504	0.327344	0.110227	0.409959	0.212027	0.0825847
AADACL3	0.253921	0.411175	0.377517	-0.325116	-0.215288	-0.09186	-0.369985	-0.301452	-0.138667	-0.393445	0.0174993	0.366194	-0.0568565	-0.28781	-0.12756	-0.0922663	0.166466	-0.392543	0.426176	0.293131	0.0696121	0.355035	-0.372906	0.34559	-0.531428	0.28869	0.410582	0.0147209	0.248662	0.24107	0.26644	-0.16188	0.490459	0.12595	0.491707	-0.0592756	0.455061	0.237594	-0.150558	0.0554091	-0.0317848	0.153835	0.179613	0.203392	0.312361	0.258003	0.362886	0.180129	0.140577
PPP1R12B	-0.316635	0.217282	0.383199	0.248994	0.658138	0.577787	0.740646	0.686856	0.545084	0.575772	0.48692	-0.168013	0.557592	0.6022	0.364168	0.569853	0.155249	0.201932	-0.261678	-0.371831	0.199233	-0.00732442	0.469986	-0.304176	0.0848529	-0.178607	-0.185481	-0.040918	-0.128315	-0.160595	-0.328773	0.418644	-0.40552	-0.137262	-0.401251	0.147864	-0.429263	0.111133	-0.262835	0.0861813	0.0473579	0.155608	-0.13217	-0.0793056	-0.46048	-0.0381077	-0.336067	-0.0863806	-0.0194474
HSBP1	0.364339	-0.115209	0.431695	-0.678619	-0.0885955	-0.0758388	-0.421963	-0.186429	-0.162823	-0.53237	0.20243	0.451455	-0.00620093	-0.290917	0.187807	-0.181048	-0.101268	-0.0757337	0.484897	0.560203	0.0154137	0.29805	-0.547127	0.559606	-0.301395	0.3006	0.134844	0.0789005	0.144798	0.160721	0.543944	-0.370162	0.544589	0.0120881	0.32539	-0.0796741	0.537225	-0.0282431	-0.155975	-0.269686	-0.262198	-0.0163998	0.273984	0.0238862	0.478843	0.118863	0.507172	0.27558	0.177684
ITGA9	-0.162789	0.447947	0.276476	-0.258337	0.522904	0.587874	0.43358	0.531338	-0.0191373	0.0349299	0.407199	0.031519	0.333372	0.219705	0.215503	0.357282	0.0118691	0.0571571	0.172477	0.170824	0.0312782	0.263277	0.520231	0.157668	-0.137463	0.390625	0.233665	0.0757405	0.425687	0.166857	-0.0433822	0.357717	0.0160797	0.127972	-0.0528643	0.224004	0.103905	0.299034	-0.196349	0.0902806	0.0580578	0.131194	0.326463	0.222696	-0.151289	0.332567	0.149753	0.18116	0.328556
RAPGEF3	-0.1619	0.122845	0.0543602	-0.141753	-0.460672	-0.414465	-0.359656	-0.380425	-0.386419	-0.232108	-0.251674	0.395552	-0.367866	-0.359469	-0.340021	-0.395813	0.573243	-0.275733	0.260876	-0.045596	0.568064	0.365786	-0.0468865	0.155517	-0.302204	0.164118	0.530433	0.285227	0.223322	0.270861	0.205331	-0.00908605	0.262356	0.206628	0.187701	0.00294104	0.344773	0.217307	-0.184359	0.078456	0.141876	0.249013	-0.00813845	0.28566	0.230719	0.285257	0.23492	0.222021	0.147467
MADD	-0.141977	0.0722342	0.123329	-0.243395	-0.142559	-0.197221	-0.210064	-0.0532536	-0.414969	-0.288286	-0.303726	0.504679	-0.458209	-0.374299	-0.45372	-0.478799	0.681976	-0.264409	0.239875	-0.135038	0.691581	0.405458	0.0360904	0.146348	-0.204648	0.146278	0.478982	0.36694	0.220822	0.316512	0.176752	0.102033	0.196391	0.228386	-0.00149089	0.0743507	0.297329	0.151359	-0.456149	0.0252029	0.107197	0.279809	0.0206538	0.195064	0.129993	0.244225	0.225478	0.220772	0.152663
THADA	0.239902	0.391289	0.289746	-0.398801	-0.239215	-0.00894216	-0.376468	-0.256379	-0.428999	-0.632891	-0.123947	0.337863	-0.565643	-0.648243	-0.339576	-0.670475	0.179819	-0.520304	0.285169	-0.0297018	0.420273	0.407013	-0.341041	0.35969	-0.652249	0.294126	0.363922	-0.0347871	0.312286	-0.0635638	0.188683	-0.50084	0.28059	0.15892	0.12914	-0.419829	0.510058	-0.124715	-0.0075868	-0.459352	-0.384574	-0.00831283	-0.0619781	-0.0204432	0.272498	0.083496	0.304267	0.0504298	0.0201633
GOLGA6L6	0.0741414	-0.274242	0.339737	0.0116978	0.00297335	0.0356946	0.14236	0.0496881	0.297593	0.0966206	0.171253	0.1304	0.28979	0.238511	0.245854	0.233115	0.317841	0.0859461	0.0639527	0.0631848	0.0821295	0.196928	-0.0194421	0.0772603	0.156722	0.0971403	-0.0733277	0.23138	0.0513517	0.154138	0.179616	0.225134	0.160805	0.055798	-0.0293735	0.219786	-0.0856801	0.118784	0.217658	0.113399	0.0595112	0.29941	0.0182891	0.199893	0.088161	0.146338	0.0745322	0.22368	0.00490309
MINPP1	0.264162	0.0355352	0.482495	-0.621484	-0.0666257	0.12774	-0.333825	-0.0830433	-0.40645	-0.69785	-0.0792791	0.494407	-0.395862	-0.554475	-0.0997963	-0.529022	0.167468	-0.400018	0.460004	0.232737	0.379522	0.522714	-0.401825	0.593917	-0.495944	0.441923	0.3798	0.150907	0.401407	0.130122	0.438845	-0.270536	0.452161	0.217254	0.246206	-0.127163	0.599482	0.013914	-0.148163	-0.3129	-0.230398	-0.0150834	0.243633	0.10916	0.447846	0.226959	0.542227	0.317316	0.200487
YME1L1	0.106144	0.144522	0.436328	-0.607236	-0.0387355	0.193615	-0.260401	-0.075306	-0.285297	-0.624065	0.00203665	0.331521	-0.292527	-0.516519	-0.0778742	-0.414784	-0.0319556	-0.319194	0.478766	0.276349	0.0648624	0.550707	-0.274241	0.55334	-0.507563	0.531444	0.37	-0.0586309	0.426347	0.0257628	0.467865	-0.287415	0.44146	0.0584582	0.263477	-0.242014	0.62462	0.0711754	-0.0662931	-0.3635	-0.34461	-0.102763	0.2277	0.100551	0.345751	0.22005	0.43748	0.202628	0.171038
PLXND1	-0.124708	-0.00549197	0.385347	-0.342504	-0.152531	-0.149156	-0.219316	-0.0435685	-0.30975	-0.373279	-0.340542	0.547761	-0.521468	-0.513804	-0.505448	-0.577959	0.707198	-0.404444	0.391036	-0.0474533	0.750014	0.617079	0.00730788	0.334856	-0.355208	0.317385	0.609614	0.418956	0.368594	0.3118	0.350264	0.0612951	0.348065	0.32389	0.0720764	0.0174963	0.440639	0.204248	-0.45352	-0.0255785	0.0400292	0.329068	0.0706738	0.244492	0.297507	0.358674	0.323869	0.350391	0.246959
GMIP	0.376796	-0.0753043	-0.168576	0.0768676	-0.557496	-0.574353	-0.517571	-0.622933	-0.127418	-0.160517	-0.0198082	0.10213	-0.12944	-0.211566	-0.0559214	-0.25429	-0.0494159	-0.103261	0.0836096	0.208847	-0.0533625	-0.125567	-0.45638	0.0836883	-0.212751	-0.107445	-0.113058	-0.0335059	-0.172319	-0.030453	0.151965	-0.443958	0.187541	-0.000169981	0.262168	-0.176759	0.152566	-0.120807	0.276518	-0.109672	-0.0904063	0.0344584	-0.102715	-0.00650994	0.288824	-0.0991434	0.113702	-0.0251898	-0.0834225
SCGB3A1	-0.317204	-0.07212	-0.426524	0.651229	0.350075	0.169216	0.627618	0.408897	0.474064	0.828038	0.106925	-0.564663	0.46876	0.716178	0.176307	0.651236	-0.150611	0.415911	-0.551444	-0.317921	-0.306505	-0.549096	0.634112	-0.631913	0.652628	-0.444906	-0.439889	-0.0422767	-0.334472	-0.0872739	-0.57329	0.548863	-0.592999	-0.119931	-0.38226	0.333483	-0.758526	0.0252398	0.136342	0.4321	0.371057	0.0103107	-0.163216	-0.0732328	-0.560573	-0.183206	-0.569	-0.248941	-0.137473
PLA2G2A	-0.213208	0.0229668	-0.184386	0.572033	0.451952	0.328589	0.711862	0.456763	0.719802	0.887995	0.415026	-0.635808	0.714373	0.868393	0.470394	0.823294	-0.280575	0.445229	-0.641478	-0.387717	-0.43352	-0.630715	0.426784	-0.673811	0.537392	-0.529785	-0.6258	-0.256964	-0.468075	-0.266038	-0.653896	0.352855	-0.658322	-0.311736	-0.452611	0.150025	-0.825911	-0.148417	0.268736	0.209119	0.12654	-0.125644	-0.302229	-0.233546	-0.637443	-0.353576	-0.650994	-0.38694	-0.322447
ZFAND4	-0.193341	-0.115463	0.388559	-0.284562	0.0167996	-0.0461376	-0.146443	0.099163	-0.21553	-0.296446	-0.205551	0.44337	-0.319789	-0.349102	-0.259592	-0.358322	0.50718	-0.247033	0.254059	-0.0710111	0.739507	0.467974	-0.0504016	0.266798	-0.230857	0.18725	0.442677	0.320274	0.216345	0.140005	0.254747	-0.0180709	0.227611	0.165619	-0.0996843	-0.050549	0.285375	0.0626487	-0.654471	-0.131799	-0.069479	0.215315	0.0529809	0.047985	0.198391	0.205955	0.24959	0.267247	0.209479
SPINLW1-WFDC6	-0.135811	0.0677347	-0.0846479	0.261636	0.12193	0.202713	0.18883	0.151286	-0.0880615	-0.0473832	-0.196928	-0.193836	-0.313992	-0.228674	-0.322162	-0.190258	-0.0225744	-0.367962	0.0186208	-0.018543	-0.102575	0.248847	0.316278	0.116098	-0.0830285	0.331922	0.0307548	0.013391	0.381395	-0.103299	-0.0422917	0.142854	-0.0622645	0.242631	-0.0739318	0.0418983	-0.0119802	0.150619	0.284536	0.0314759	0.0106371	-0.0924028	0.190386	0.123488	-0.0456952	0.172438	0.00674028	0.0682935	0.111113
DOLK	0.231323	-0.0883082	0.363393	-0.562211	-0.366612	-0.22035	-0.512376	-0.402995	-0.423427	-0.697773	-0.141566	0.44086	-0.483747	-0.672734	-0.19696	-0.659925	0.144286	-0.467676	0.557292	0.401537	0.11241	0.515267	-0.464273	0.662262	-0.552168	0.497914	0.435348	0.118543	0.414649	0.132949	0.566216	-0.417934	0.56314	0.247355	0.403455	-0.21395	0.709645	0.0488377	0.0478451	-0.292024	-0.233338	-0.0476037	0.246481	0.171153	0.601669	0.263651	0.561023	0.313372	0.198499
POLR2A	-0.141976	0.322437	0.288532	-0.328656	-0.0341199	0.159493	-0.0759422	0.0150568	-0.232704	-0.321448	-0.133108	0.250155	-0.248377	-0.358084	-0.283791	-0.257681	0.258964	-0.299713	0.371346	0.0411233	0.232069	0.56204	0.120635	0.301978	-0.386029	0.47307	0.53599	0.0788105	0.481061	0.198739	0.245936	0.124136	0.300475	0.14939	0.213448	-0.0135144	0.443474	0.32345	-0.16611	-0.000276321	-0.0107043	0.0775733	0.192024	0.319356	0.12755	0.381468	0.267917	0.22608	0.239821
ZCCHC6	0.00402556	0.251494	0.51739	-0.53203	0.151371	0.293934	-0.0661596	0.188854	-0.309773	-0.437253	0.00120321	0.585976	-0.200782	-0.358241	-0.121834	-0.303173	0.42052	-0.290711	0.468724	0.0660871	0.605179	0.70228	-0.0244633	0.451631	-0.48568	0.492877	0.498352	0.231644	0.442659	0.270637	0.449249	0.105912	0.368612	0.14214	0.189087	0.0585991	0.530095	0.31265	-0.410168	-0.114438	-0.0688444	0.217632	0.242629	0.247001	0.216766	0.360035	0.428751	0.333894	0.28046
LOC100131000	-0.147596	-0.35301	0.183695	-0.13891	0.0226339	-0.202046	-0.101085	0.0467099	-0.159213	-0.0491702	0.00243961	0.378479	0.0245721	-0.0515117	0.0532642	-0.0311342	0.304191	0.0254077	0.194259	0.134772	0.469572	0.215381	-0.0211576	0.205352	-0.0116802	0.0436451	0.189328	0.309628	-0.00559612	0.163793	0.271929	-0.016745	0.148083	0.04257	-0.0769201	0.0803582	0.134289	0.0728042	-0.693664	-0.0467203	-0.00792901	0.226269	0.102253	-0.043078	0.177137	0.100011	0.209488	0.214219	0.18834
KRTAP15-1	-0.00413211	0.289623	-0.397398	0.366054	-0.23788	-0.0449069	0.0121848	-0.220458	-0.0861048	0.0463555	-0.257151	-0.318949	-0.338337	-0.145577	-0.358461	-0.216538	-0.0911248	-0.274807	-0.213175	-0.250667	-0.28241	-0.160207	0.164491	-0.246445	-0.0553672	-0.0291465	-0.0918712	-0.230004	0.0478769	-0.161975	-0.30317	-0.0269281	-0.204484	0.0486019	-0.00580357	-0.14029	-0.157445	-0.0468761	0.600533	0.0281621	0.000952985	-0.0443607	-0.189244	0.0323758	-0.205272	-0.0984968	-0.229593	-0.268033	-0.225749
TRIM7	0.323216	0.184698	0.0862481	-0.316899	-0.158153	-0.0330332	-0.333213	-0.298445	-0.0680833	-0.279302	0.222474	0.169275	0.0969947	-0.137178	0.211616	-0.0223751	-0.356888	-0.0415398	0.295097	0.40997	-0.324396	0.0724341	-0.420396	0.282536	-0.344442	0.149709	-0.0403335	-0.228945	-0.0131815	-0.0136106	0.33938	-0.287971	0.301609	-0.156662	0.457051	-0.1026	0.373889	0.070157	0.169583	-0.124794	-0.149575	-0.175617	0.165016	0.00981992	0.248784	-0.00300639	0.240497	0.0088116	0.0400415
FBXL19-AS1	0.388394	0.0555727	0.187761	-0.319102	-0.515759	-0.347145	-0.614141	-0.591416	-0.303332	-0.545609	-0.0769018	0.483798	-0.299382	-0.466452	-0.111895	-0.498109	0.218512	-0.459458	0.450731	0.391125	0.122828	0.327291	-0.557209	0.477509	-0.571614	0.284996	0.22731	0.131742	0.171028	0.16015	0.497627	-0.327427	0.505769	0.207959	0.528253	-0.0796914	0.550046	0.100378	0.312104	-0.0954096	-0.0492502	0.069826	0.143584	0.199696	0.574558	0.188443	0.463462	0.238132	0.129035
PI16	-0.0210012	-0.090856	-0.512304	0.533915	-0.158059	-0.194352	-0.00433367	-0.258425	0.177743	0.389981	0.10629	-0.429778	0.29604	0.341256	0.24367	0.350441	-0.483378	0.173514	-0.278708	0.091179	-0.627195	-0.51785	0.00312836	-0.285639	0.192449	-0.256287	-0.497751	-0.274801	-0.350822	-0.24049	-0.219012	-0.0175824	-0.278078	-0.160036	0.0977952	0.0497236	-0.371463	-0.0170902	0.590352	0.181659	0.13105	-0.0879952	-0.050601	-0.0905165	-0.134032	-0.252831	-0.25206	-0.266167	-0.148966
NPY5R	-0.250778	-0.174922	-0.51876	0.621204	0.0276666	-0.0568304	0.233294	0.0659284	0.0278039	0.472381	-0.28486	-0.261071	0.0437402	0.216639	-0.201076	0.224675	-0.0447176	-0.0234583	-0.127228	0.025049	-0.271016	-0.154661	0.558686	-0.187971	0.254523	-0.00141899	-0.128144	0.16754	0.0330268	0.131388	-0.164164	0.572235	-0.238127	0.21576	0.098889	0.473304	-0.314134	0.388274	0.212066	0.587988	0.536501	0.14101	0.203667	0.235681	-0.126507	0.156893	-0.157531	0.0429141	0.213324
PIAS2	0.375287	0.0606268	0.00494259	-0.24614	-0.315698	-0.222549	-0.455959	-0.466179	-0.00251172	-0.285901	0.204464	-0.0335634	0.0869549	-0.129497	0.240844	0.0090169	-0.502378	-0.0341822	0.134662	0.414265	-0.509457	-0.187802	-0.601989	0.190878	-0.2381	0.0163318	-0.156093	-0.322906	-0.110566	-0.138715	0.149241	-0.55096	0.270834	-0.173182	0.338905	-0.288022	0.226542	-0.209722	0.335665	-0.234182	-0.287583	-0.228656	0.0489737	-0.121751	0.251423	-0.163108	0.16643	-0.101878	-0.106976
C6orf201	-0.415235	-0.0377574	-0.499622	0.367701	0.00687413	-0.0580094	0.161802	0.0400576	-0.0750555	0.267936	-0.0691993	-0.342932	0.0161472	0.216629	0.0902342	0.0990644	-0.112631	0.190865	-0.458385	-0.405009	-0.0938853	-0.434858	0.206375	-0.442835	0.287377	-0.346485	-0.172212	-0.220915	-0.285108	-0.31116	-0.420093	-0.0542595	-0.463406	-0.231345	-0.383166	-0.204388	-0.400369	-0.264876	-0.00559321	-0.0777014	-0.0425075	-0.155237	-0.29418	-0.281075	-0.378648	-0.327425	-0.389871	-0.393181	-0.246023
ARMCX4	-0.352611	0.0712249	0.201373	0.190916	0.22054	0.169418	0.374999	0.333518	0.29396	0.370057	0.0652871	0.00526531	0.277617	0.32839	0.0149059	0.376633	0.402857	0.108356	-0.0823785	-0.248701	0.362851	0.166288	0.449381	-0.209183	0.180932	-0.0206844	0.153837	0.204941	0.0572272	0.147438	-0.133308	0.49449	-0.100899	0.0111873	-0.230658	0.245595	-0.245443	0.259274	-0.320688	0.281955	0.217996	0.34825	-0.0569206	0.174941	-0.266109	0.18804	-0.167025	0.106395	0.0897537
STX5	-0.14682	0.263993	-0.465537	0.459331	0.214891	0.116094	0.3457	0.149402	0.355463	0.56085	0.352685	-0.563876	0.450187	0.547729	0.310364	0.572802	-0.507853	0.411299	-0.516035	-0.184057	-0.54599	-0.670517	0.283054	-0.58792	0.293503	-0.510798	-0.48925	-0.463089	-0.452036	-0.363815	-0.567033	-0.0190745	-0.552387	-0.389735	-0.285993	-0.104421	-0.526882	-0.232487	0.0548487	0.0229384	-0.0320003	-0.320344	-0.261603	-0.354812	-0.543423	-0.403406	-0.560398	-0.508797	-0.299596
LDHB	-0.117627	0.151376	0.262155	-0.386306	-0.0317694	0.094662	-0.122446	-0.00136396	-0.269899	-0.36929	-0.082023	0.144039	-0.30688	-0.369787	-0.155558	-0.295163	0.102207	-0.301548	0.110805	-0.10772	0.315626	0.23543	-0.0641603	0.192005	-0.304764	0.188484	0.375277	-0.0591371	0.243965	-0.0770098	-0.0202125	-0.355517	0.0841199	0.00940012	-0.201438	-0.396881	0.267177	-0.226218	-0.39997	-0.459082	-0.414181	-0.136688	-0.0987668	-0.178996	0.0354861	0.0146109	0.134782	-0.0303218	-0.0330314
ACP2	0.262158	0.150482	0.226453	-0.367601	-0.136491	0.0668944	-0.311746	-0.168486	-0.445803	-0.597892	-0.147546	0.348721	-0.542488	-0.590242	-0.255376	-0.662372	0.141009	-0.519624	0.276091	0.0451866	0.295558	0.338695	-0.307983	0.404333	-0.579357	0.300416	0.2425	0.00492994	0.285603	-0.0431871	0.218932	-0.374112	0.200835	0.191778	0.126305	-0.267342	0.463852	-0.111904	0.019026	-0.408696	-0.294804	-0.108375	0.0601978	-0.0311503	0.295202	0.0653111	0.342143	0.0850808	0.0449691
MDM1	-0.117196	-0.0680532	0.506976	-0.325389	0.228571	0.2945	0.0107204	0.240919	-0.0382193	-0.343782	0.0961655	0.327263	-0.0305767	-0.150453	0.0896331	-0.107836	0.205685	-0.0332753	0.264239	0.0529685	0.342817	0.510699	-0.137611	0.320006	-0.155347	0.331326	0.14909	0.113584	0.227181	-0.0172928	0.366579	-0.00503657	0.28711	0.00477853	-0.0465868	-0.0525111	0.240187	0.0896113	-0.209682	-0.214761	-0.22891	0.272628	0.143766	0.0794587	0.147542	0.154695	0.268484	0.233422	0.165643
ATF7IP	-0.214598	0.203811	0.0142761	-0.205848	-0.196086	-0.0177312	-0.202599	-0.172918	-0.343854	-0.363562	-0.264473	0.0617609	-0.482157	-0.522024	-0.354723	-0.488954	0.0230119	-0.354257	0.198381	-0.0729131	0.0424523	0.326959	-0.0126734	0.201027	-0.397248	0.299324	0.405763	-0.164853	0.306882	-0.0966812	0.135456	-0.24314	0.123029	0.0129446	0.0968888	-0.344176	0.395695	0.0210383	-0.112277	-0.267456	-0.232836	-0.230693	0.00388063	0.0220127	0.0940827	0.102257	0.117901	-0.0409089	0.0233528
LOC100131831	-0.0903542	0.0640479	-0.0119662	0.444159	0.393485	0.263881	0.608289	0.368202	0.641702	0.773588	0.43697	-0.439878	0.680243	0.762697	0.478169	0.728452	-0.131322	0.267141	-0.500492	-0.314556	-0.348945	-0.524649	0.246672	-0.517146	0.293011	-0.458034	-0.473418	-0.200497	-0.406049	-0.168	-0.537538	0.254726	-0.523717	-0.228903	-0.283044	0.126582	-0.657096	-0.104832	0.173594	0.201955	0.125534	-0.0987908	-0.246915	-0.212563	-0.473806	-0.292292	-0.506209	-0.315681	-0.293333
CMTM1	0.0928667	-0.0595882	-0.288726	0.110714	0.0283798	-0.141969	0.0547476	-0.0278493	0.225229	0.309954	0.167458	-0.260443	0.43347	0.377086	0.227427	0.475256	-0.357852	0.365777	-0.0665986	0.298771	-0.584821	-0.393812	0.0964	-0.160915	0.331461	-0.142447	-0.173702	-0.0867611	-0.172703	0.127045	-0.0926774	0.156343	-0.015104	-0.108817	0.158136	0.208934	-0.185052	0.085085	0.078175	0.338901	0.239839	-0.0205939	0.135491	0.0542146	-0.0878457	-0.0284082	-0.119498	-0.0599513	0.037251
HAS2	-0.0957516	0.355242	-0.130967	0.038267	0.0102127	0.141301	0.0376455	-0.0181288	-0.22596	-0.0385431	0.0201702	-0.0711742	-0.187309	-0.186497	-0.0777196	-0.167156	-0.0665441	-0.314106	-0.158385	-0.333635	0.0306681	-0.000893463	0.0314201	-0.0968338	-0.378383	0.0356773	0.0156181	-0.322989	0.0336985	-0.264969	-0.234946	-0.325882	-0.27887	-0.175425	-0.192887	-0.405063	0.0147823	-0.203705	0.00573613	-0.424574	-0.378848	-0.317342	-0.219029	-0.292651	-0.246207	-0.21015	-0.158046	-0.346558	-0.260869
NFKB1	0.330616	-0.0522373	0.386964	-0.639986	-0.189225	-0.0425545	-0.426252	-0.256504	-0.337026	-0.649548	0.0515553	0.477955	-0.195844	-0.458628	0.0479214	-0.378263	0.00978686	-0.243183	0.55288	0.478004	0.0445641	0.485424	-0.478425	0.639609	-0.415378	0.494018	0.271489	0.0866945	0.337637	0.181047	0.620835	-0.318745	0.5825	0.0952078	0.407663	-0.0991748	0.647632	0.0920031	0.0357272	-0.270218	-0.248369	0.00642705	0.301356	0.162826	0.513751	0.226631	0.570758	0.308516	0.190345
PHF17	0.186115	-0.0545568	0.2174	-0.190763	-0.221451	-0.200333	-0.419908	-0.312925	-0.130844	-0.428954	0.0865675	0.234198	-0.218003	-0.370844	0.0417499	-0.358988	-0.0900472	-0.164039	0.177334	0.148264	0.170556	0.185817	-0.571508	0.281899	-0.36447	0.0499598	-0.0456907	-0.143875	-0.0764269	-0.27947	0.324186	-0.61722	0.233293	-0.122977	0.0647551	-0.416647	0.307446	-0.230799	-0.0542284	-0.486777	-0.445197	-0.102404	-0.0720455	-0.232363	0.288329	-0.146691	0.188942	-0.0183077	-0.0682556
CYP27A1	0.347929	0.084281	0.327677	-0.608491	-0.20628	-0.116658	-0.479913	-0.261393	-0.445056	-0.707966	-0.110364	0.41707	-0.464531	-0.631323	-0.189598	-0.648877	0.0843228	-0.354061	0.404356	0.201582	0.170101	0.32805	-0.577524	0.497927	-0.544659	0.320395	0.359784	-0.0098327	0.263228	0.077191	0.390312	-0.525817	0.434739	0.12616	0.30905	-0.332666	0.615596	-0.124944	-0.105623	-0.384287	-0.314565	-0.0679913	0.122554	0.0118823	0.443948	0.0706568	0.455854	0.139004	0.0506772
GRIN2C	-0.118024	-0.266557	-0.81811	0.820777	-0.0666726	-0.190939	0.250731	-0.0369216	0.200892	0.598089	-0.204375	-0.63977	0.171304	0.422907	-0.00497047	0.35964	-0.347104	0.359101	-0.552757	-0.235609	-0.532244	-0.648677	0.372197	-0.585389	0.658706	-0.42146	-0.508534	-0.157179	-0.367174	-0.181368	-0.466168	0.25863	-0.513607	-0.128519	-0.212773	0.163359	-0.670048	-0.0750577	0.433967	0.345014	0.296857	-0.0801636	-0.1796	-0.101529	-0.399664	-0.283222	-0.521638	-0.333292	-0.239988
C9orf146	0.131638	-0.0723662	-0.344649	0.600468	-0.275017	-0.215859	-0.14735	-0.315782	-0.114774	-0.0966077	-0.21359	-0.208587	-0.270958	-0.22156	-0.201403	-0.221423	-0.0753733	-0.27146	-0.180053	-0.123184	-0.159334	-0.0908855	-0.0978903	-0.0908464	-0.155783	-0.0378303	-0.177797	-0.249922	-0.0461542	-0.373485	-0.114608	-0.315839	-0.159874	-0.0232026	-0.0843333	-0.306973	-0.124145	-0.145955	0.187493	-0.190469	-0.205357	-0.090427	-0.134544	-0.175363	-0.0508886	-0.176246	-0.152949	-0.240648	-0.208732
KIF2B	0.0805599	0.0931012	-0.580227	0.587296	-0.00459915	-0.114825	0.193501	-0.0270463	0.224629	0.542165	0.0324902	-0.410034	0.304429	0.464519	0.054505	0.426429	-0.202648	0.12986	-0.434841	-0.152549	-0.303798	-0.603779	0.286542	-0.487058	0.370093	-0.36279	-0.434959	-0.10296	-0.325295	-0.0596569	-0.482619	0.236974	-0.430121	-0.104252	-0.183394	0.187332	-0.575698	-0.0272347	0.389477	0.29929	0.247323	-0.00640315	-0.176917	-0.0596556	-0.407421	-0.21548	-0.408854	-0.306204	-0.167843
FAM82A2	-0.252035	-0.0654386	-0.322785	0.526427	-0.27006	-0.192338	0.0309882	-0.206445	-0.0469366	0.19997	-0.241995	-0.223497	-0.227286	-0.0395445	-0.198137	-0.174064	0.176153	-0.189214	-0.324837	-0.462659	0.150753	-0.131832	0.168592	-0.308404	0.0049208	-0.195848	-0.0933654	-0.106112	-0.136792	-0.279716	-0.303258	-0.0541724	-0.375311	-0.0490899	-0.295866	-0.20204	-0.279538	-0.13269	0.198891	-0.117441	-0.0579421	-0.0716899	-0.351133	-0.122333	-0.224603	-0.172613	-0.306673	-0.251949	-0.246525
PTPRK	-0.0322446	0.0650583	-0.247973	0.441614	-0.162902	0.0178677	0.0442033	-0.178637	-0.0363259	0.0184477	-0.128297	-0.148539	-0.156965	-0.0611169	-0.0767322	-0.148606	0.0265864	-0.157857	-0.178866	-0.302315	-0.16299	-0.0601058	0.0560218	-0.187159	-0.177372	-0.0695918	-0.0900984	-0.310141	-0.0835216	-0.32616	-0.123429	-0.083164	-0.247383	-0.135161	-0.0546253	-0.248084	-0.112052	-0.0390609	0.211349	-0.135052	-0.127601	-0.0446653	-0.220071	-0.114213	-0.188714	-0.157723	-0.239029	-0.29188	-0.233769
MPP1	0.156678	-0.105734	0.368898	-0.542272	-0.104024	-0.0384672	-0.341638	-0.114512	-0.368949	-0.60311	-0.0399422	0.467324	-0.296201	-0.40231	-0.0503553	-0.414881	0.263225	-0.24061	0.353425	0.226579	0.349337	0.382772	-0.377906	0.459408	-0.26109	0.300898	0.280665	0.212614	0.264217	0.147166	0.351496	-0.259375	0.399489	0.170985	0.0789046	-0.0945964	0.442367	-0.0810702	-0.183983	-0.289351	-0.218474	0.0570946	0.167682	0.0646205	0.377378	0.158618	0.461043	0.27599	0.138592
ADAT2	0.0397311	-0.0623459	0.650707	-0.564398	0.010409	0.102095	-0.253684	0.0245334	-0.303447	-0.632153	-0.123602	0.698922	-0.311326	-0.507082	-0.16893	-0.439687	0.505539	-0.319291	0.644743	0.282066	0.534112	0.855727	-0.262283	0.666272	-0.461782	0.592847	0.567415	0.34863	0.495729	0.30171	0.7175	0.0378562	0.617242	0.266412	0.342763	0.0837787	0.677911	0.355157	-0.376545	-0.0670465	-0.0404092	0.27736	0.373841	0.3176	0.509641	0.460738	0.593903	0.515993	0.375428
ING3	0.409853	-0.0423661	0.454955	-0.769694	-0.364491	-0.26913	-0.657642	-0.419933	-0.438931	-0.754257	-0.0312684	0.707291	-0.328028	-0.587428	-0.0716864	-0.537219	0.224097	-0.305109	0.635616	0.497444	0.346451	0.507377	-0.646025	0.679876	-0.538719	0.409291	0.422899	0.235865	0.286217	0.310334	0.681294	-0.413799	0.699918	0.180954	0.487921	-0.101754	0.768259	0.0608828	-0.156354	-0.253065	-0.1919	0.131625	0.254955	0.173437	0.661052	0.255072	0.66737	0.388962	0.230233
PLA2G4A	0.237702	0.0949656	0.502349	-0.750207	-0.210368	-0.0645957	-0.483196	-0.226473	-0.547574	-0.772505	-0.0863437	0.661103	-0.471532	-0.688392	-0.20024	-0.644652	0.27833	-0.487583	0.680951	0.442605	0.466017	0.66819	-0.36809	0.759025	-0.658276	0.566632	0.612957	0.282195	0.528106	0.296648	0.616447	-0.271661	0.631314	0.336721	0.439133	-0.0628182	0.834082	0.1805	-0.292755	-0.219805	-0.124032	0.0429743	0.37387	0.251662	0.625912	0.409979	0.705577	0.465849	0.383072
TOR3A	0.535426	0.00940661	0.19046	-0.469944	-0.322798	-0.196688	-0.578705	-0.444365	-0.296785	-0.587315	0.0333286	0.372398	-0.242149	-0.431082	0.034136	-0.427637	-0.10919	-0.250522	0.320497	0.328653	-0.00662608	0.130137	-0.722889	0.415639	-0.44874	0.149495	0.0226708	-0.075509	0.0210268	0.0135101	0.366538	-0.540245	0.380472	0.00397239	0.366044	-0.23253	0.48054	-0.168938	0.173886	-0.354135	-0.288502	-0.16349	0.0868154	-0.0560637	0.437694	-0.0500268	0.395115	0.0812484	-0.0288499
DAB2IP	0.0552961	-0.0249007	0.0988538	-0.193819	-0.195503	-0.233627	-0.213101	-0.110215	-0.396397	-0.32965	-0.322729	0.323819	-0.491896	-0.437048	-0.483718	-0.525335	0.529385	-0.414852	0.256048	0.099487	0.419964	0.269976	0.0899342	0.281894	-0.293649	0.283885	0.486228	0.412971	0.3991	0.316363	0.105941	-0.0228855	0.241052	0.498318	0.0554029	0.0382558	0.298643	0.0590393	-0.169704	0.04249	0.103066	0.318512	0.133274	0.232324	0.309619	0.309935	0.310513	0.279468	0.25602
PRR15L	0.0320701	-0.155572	-0.223887	0.536128	-0.156106	-0.0278216	0.110411	-0.121398	0.134422	0.0639279	-0.269078	-0.418342	-0.215118	-0.144138	-0.211923	-0.14345	-0.103848	-0.289962	-0.258017	-0.27393	-0.375649	-0.0965734	0.0740184	-0.157943	-0.0268069	0.0391494	-0.131976	-0.305086	0.0643927	-0.344791	-0.206111	-0.167302	-0.211242	-0.0517556	-0.181259	-0.332185	-0.231354	-0.170308	0.34927	-0.161389	-0.231261	-0.148404	-0.19708	-0.122591	-0.176267	-0.162553	-0.281986	-0.278516	-0.297965
ATP1A1	0.216293	0.102855	0.293867	-0.523147	-0.161653	-3.74385e-05	-0.395851	-0.210336	-0.421308	-0.682569	-0.118095	0.375666	-0.448191	-0.624671	-0.221792	-0.616272	0.0589447	-0.386301	0.467234	0.240257	0.0831468	0.498103	-0.398975	0.541774	-0.524495	0.46812	0.338562	-0.0187169	0.374665	0.0556009	0.466292	-0.349064	0.44033	0.115879	0.322662	-0.239765	0.641054	0.04757	-0.00793613	-0.333258	-0.281285	-0.125045	0.215244	0.128294	0.404811	0.185826	0.458786	0.191644	0.140529
AMPD3	-0.0200048	0.804514	0.183943	-0.281886	0.205915	0.438664	0.0364285	0.148525	-0.239791	-0.361092	0.168995	0.0876881	-0.133938	-0.217194	-0.105686	-0.162449	-0.0273053	-0.192898	0.127847	-0.127444	0.106025	0.293591	0.0222379	0.0901768	-0.462236	0.254908	0.238009	-0.260992	0.265835	-0.131785	-0.0497349	-0.154083	0.0498569	-0.0503602	0.0424507	-0.281727	0.289098	0.0429669	-0.021362	-0.275722	-0.275793	-0.0779255	-0.00676638	0.00235976	-0.124156	0.0698783	0.0757267	-0.117677	0.0217441
ERGIC2	0.334581	-0.0226353	0.415249	-0.626704	-0.249873	-0.0736363	-0.495731	-0.310615	-0.405447	-0.7385	-0.0381528	0.443193	-0.377224	-0.615361	-0.0733047	-0.547345	0.0126093	-0.427591	0.536755	0.445957	0.116957	0.458197	-0.514512	0.675759	-0.577562	0.486953	0.360772	0.0672254	0.392713	0.099041	0.526932	-0.464252	0.554917	0.20153	0.379628	-0.228605	0.688463	-0.0147056	-0.0209477	-0.356874	-0.305514	-0.0555466	0.274691	0.0996387	0.573974	0.212242	0.590982	0.291815	0.200175
C9orf174	-0.449553	0.0298031	-0.178556	0.460683	-0.0982277	-0.159623	0.139229	0.00305178	0.0198517	0.25645	-0.19555	-0.136885	-0.0971773	0.0991841	-0.216178	0.0353475	0.379798	0.00195394	-0.272948	-0.436125	0.335363	-0.042424	0.313528	-0.354165	0.156378	-0.206781	0.111032	0.0711345	-0.0746636	-0.101713	-0.314237	0.164896	-0.263784	0.0233663	-0.323925	-0.0385999	-0.305438	0.0123952	-0.179025	0.122522	0.120197	0.208506	-0.258982	-0.0017331	-0.263973	-0.0143321	-0.286848	-0.111648	-0.082112
NPC1	-0.0124168	0.100678	0.520813	-0.505334	-0.0109581	0.0948804	-0.202007	0.0493381	-0.357044	-0.552463	-0.184627	0.492974	-0.480462	-0.587781	-0.348685	-0.582399	0.440588	-0.471799	0.429199	0.0211396	0.647314	0.662485	-0.10859	0.486926	-0.516997	0.463599	0.558604	0.245157	0.469106	0.1506	0.364807	-0.157195	0.371671	0.254811	0.0470145	-0.173018	0.537532	0.0876416	-0.416619	-0.295109	-0.228866	0.162722	0.128342	0.134564	0.312636	0.302215	0.415138	0.304776	0.240788
CBFA2T2	-0.0355364	0.131084	0.309336	-0.528899	-0.39725	-0.276355	-0.502486	-0.36559	-0.41426	-0.509133	-0.254717	0.609447	-0.392131	-0.536299	-0.332883	-0.44033	0.452175	-0.331229	0.529668	0.169589	0.483813	0.588441	-0.259103	0.409945	-0.453579	0.372089	0.652042	0.216595	0.325946	0.359946	0.496013	-0.0952385	0.539005	0.118515	0.380104	-0.0475823	0.635962	0.272443	-0.376887	-0.0426221	-0.0232844	0.218017	0.132097	0.278923	0.371221	0.343944	0.440934	0.298251	0.198399
SH2D2A	-0.1283	-0.0568628	-0.730143	0.904577	-0.0824497	-0.116861	0.278833	-0.0720977	0.211644	0.571356	-0.140695	-0.687592	0.14114	0.375745	-0.0195368	0.309686	-0.310393	0.160658	-0.583623	-0.348134	-0.520457	-0.598757	0.340196	-0.590557	0.429221	-0.375954	-0.488236	-0.273728	-0.311595	-0.312712	-0.559884	0.15245	-0.559751	-0.122727	-0.224712	0.0117454	-0.666978	-0.0926013	0.559755	0.243295	0.183189	-0.0967351	-0.25477	-0.115639	-0.441142	-0.300353	-0.550841	-0.415205	-0.297191
BAIAP2	0.587607	0.174707	-0.099216	-0.17269	-0.247681	-0.127725	-0.237637	-0.296857	-0.120804	-0.226172	-0.0258302	0.00141636	-0.172698	-0.2022	-0.121076	-0.23254	-0.177999	-0.20912	0.0349514	0.146326	-0.193721	-0.192466	-0.230447	0.0799639	-0.167262	-0.0371087	-0.053933	-0.091965	0.00572694	0.0539549	-0.0670536	-0.339811	0.0913834	0.0718722	0.141979	-0.166019	0.137124	-0.237388	0.265697	-0.17718	-0.160452	-0.159798	-0.0963274	-0.0895142	0.122625	-0.0948732	0.0721157	-0.101035	-0.13973
TDRD9	-0.397521	0.0473288	-0.0872221	0.304687	-0.144288	-0.103891	0.0509844	-0.0329749	-0.112609	0.11561	-0.341585	-0.0172188	-0.331526	-0.149013	-0.387779	-0.221072	0.415001	-0.24256	-0.144559	-0.454018	0.445551	0.114707	0.284703	-0.203545	-0.0889915	-0.0548832	0.246777	0.0804541	0.059192	-0.0625833	-0.222846	0.129058	-0.218031	0.098137	-0.237738	-0.083812	-0.120074	0.0481849	-0.184563	0.0214177	0.0651747	0.152578	-0.220926	0.0269796	-0.1748	0.044474	-0.174936	-0.0647518	-0.0424121
LILRB4	-0.434442	-0.0432604	0.131868	0.150055	0.450061	0.320563	0.436572	0.534897	0.119253	0.218307	-0.0350139	-0.0386582	0.0746662	0.152375	-0.0597221	0.179426	0.209206	0.0833821	-0.0666327	-0.203343	0.292728	0.170564	0.495959	-0.0920079	0.16204	0.0268008	0.165834	0.137089	0.110557	-0.00972949	-0.0963789	0.375313	-0.181656	0.0444605	-0.312723	0.137072	-0.162162	0.155255	-0.605239	0.127483	0.114743	0.112994	0.0632007	-0.0224771	-0.227707	0.122815	-0.133099	0.068114	0.161595
SEPN1	-0.285801	-0.114959	-0.630999	0.508429	0.175579	0.0337131	0.371293	0.202963	0.311524	0.609654	-0.0112541	-0.54344	0.364221	0.577446	0.166598	0.527126	-0.342296	0.630448	-0.54078	-0.312505	-0.450403	-0.584557	0.372742	-0.653617	0.78061	-0.518574	-0.478681	-0.213372	-0.473507	-0.153486	-0.437847	0.343232	-0.514798	-0.353818	-0.302037	0.173418	-0.619479	-0.0972523	0.124846	0.278629	0.239147	-0.243776	-0.235819	-0.180471	-0.525367	-0.320608	-0.571963	-0.362374	-0.275914
BSCL2	0.217258	-0.276289	0.348999	-0.41154	-0.14311	-0.244676	-0.38085	-0.198337	-0.195379	-0.43978	0.0521561	0.422785	-0.17878	-0.328575	0.012042	-0.333748	0.151495	-0.204486	0.372482	0.404248	0.221656	0.244854	-0.413933	0.463288	-0.264362	0.152689	0.182952	0.192289	0.0950373	0.0933447	0.395715	-0.341468	0.383368	0.134461	0.126763	-0.0901205	0.409061	-0.0879344	-0.382027	-0.241609	-0.182701	-0.0128006	0.184816	-0.0381381	0.444004	0.105483	0.407352	0.2657	0.175741
PGR	-0.142134	0.0309736	-0.589368	0.713808	0.221868	0.120731	0.454308	0.22483	0.392321	0.711416	0.00405272	-0.660933	0.33567	0.562775	0.112009	0.504586	-0.389306	0.332472	-0.63755	-0.409733	-0.459568	-0.69018	0.38403	-0.678689	0.514067	-0.503539	-0.556197	-0.292846	-0.444011	-0.272202	-0.62277	0.271002	-0.649865	-0.246078	-0.306135	0.0909832	-0.738737	-0.124888	0.344116	0.26144	0.202133	-0.161282	-0.284602	-0.219696	-0.575292	-0.378236	-0.63345	-0.462978	-0.305614
NCAPG2	0.147903	-0.261031	0.0971072	-0.167243	-0.564385	-0.332929	-0.483038	-0.549922	-0.167087	-0.436825	-0.404646	0.0612095	-0.440411	-0.493418	-0.231697	-0.497185	-0.00807605	-0.296167	0.192136	0.0742358	-0.0774539	0.182661	-0.497621	0.271882	-0.160806	0.141137	0.200977	-0.0246508	0.116284	-0.0242601	0.267208	-0.356156	0.340599	0.101559	0.30157	-0.257001	0.334075	-0.110946	0.330839	-0.157669	-0.140401	-0.169629	-0.0584745	0.0781082	0.429936	0.0395272	0.22905	0.100823	-0.0841646
APP	0.119687	0.0543337	0.26534	-0.467507	-0.198991	-0.109127	-0.478608	-0.19029	-0.548844	-0.69628	-0.361003	0.556123	-0.682726	-0.730223	-0.474512	-0.794835	0.40836	-0.535115	0.442333	0.0981742	0.503188	0.519783	-0.344004	0.48221	-0.565402	0.368623	0.500471	0.207093	0.367428	0.178939	0.382506	-0.200218	0.387904	0.287283	0.250031	-0.111518	0.612921	0.0696513	-0.294289	-0.197878	-0.0802034	0.000753104	0.209629	0.163381	0.417219	0.245685	0.474383	0.279602	0.217815
SPG7	0.152703	-0.0669675	0.498667	-0.672346	-0.25664	-0.210036	-0.504473	-0.226292	-0.401789	-0.587872	-0.259713	0.767919	-0.465753	-0.567965	-0.345843	-0.580714	0.566373	-0.40904	0.605663	0.265874	0.678004	0.685351	-0.398654	0.590952	-0.39144	0.454039	0.500167	0.512842	0.373886	0.482529	0.623085	-0.00827452	0.642017	0.355464	0.3784	0.16802	0.624689	0.26367	-0.088738	8.35722e-05	0.0641698	0.381327	0.265572	0.365892	0.564833	0.403712	0.618024	0.530012	0.3281
SH2B2	0.103919	-0.0847997	-0.300498	0.196101	-0.615146	-0.591582	-0.359561	-0.608469	0.00221312	0.0653581	-0.161326	-0.121162	-0.081227	-0.0197856	-0.123651	-0.0649523	0.04989	0.022185	-0.0829786	0.0378866	-0.23773	-0.266342	-0.219244	-0.172353	0.0974268	-0.207296	-0.0327219	-0.0141356	-0.167282	0.0770847	-0.0986329	-0.138151	0.0723405	0.0291013	0.198179	-0.0247008	-0.0548184	-0.0645152	0.454295	0.172888	0.150787	0.0340349	-0.173258	0.135558	0.113612	-0.0449247	-0.0689485	-0.0611679	-0.160854
LAMP2	-0.116901	-0.113516	0.543033	-0.362274	0.20701	0.259301	0.0193798	0.265209	-0.11469	-0.319845	-0.103351	0.367448	-0.202078	-0.265455	-0.0924277	-0.210496	0.315774	-0.215418	0.287722	0.00843561	0.554493	0.512867	-0.0266286	0.358233	-0.200926	0.313264	0.368852	0.253254	0.313608	0.10848	0.283247	0.0707564	0.249278	0.175592	-0.0523063	0.0157417	0.27617	0.10866	-0.480268	-0.130018	-0.0991365	0.208331	0.168607	0.0704041	0.191853	0.237897	0.300343	0.311801	0.233475
GRB7	0.106138	0.265502	0.169836	0.417119	0.0813223	0.137944	0.1575	-0.0381542	0.40441	0.16393	0.415193	-0.361752	0.324525	0.231281	0.301692	0.310267	-0.241001	-0.132499	-0.280066	-0.153103	-0.375963	-0.248934	-0.206993	-0.211531	-0.258552	-0.216187	-0.334824	-0.502477	-0.215845	-0.51054	-0.370679	-0.379806	-0.238343	-0.248283	-0.167426	-0.41112	-0.281087	-0.261332	0.120992	-0.277166	-0.379988	-0.182911	-0.244051	-0.30312	-0.240574	-0.302185	-0.279882	-0.36416	-0.326151
SLC6A5	0.0428255	-0.0846881	-0.396862	-0.0636978	0.0619748	0.0688452	-0.0478916	0.0254958	-0.255536	-0.148521	-0.211037	-0.180973	-0.0971976	-0.126397	-0.105787	-0.0156405	-0.398367	0.134038	0.0846837	0.307708	-0.593739	-0.096746	0.121463	0.117636	0.139538	0.245402	0.0259363	-0.084316	0.210074	0.115972	0.0765075	0.087685	0.044996	0.0930071	0.234008	0.137048	0.139867	0.0920455	0.186	0.154135	0.142223	-0.275965	0.34858	0.0986529	0.0880582	0.0873662	0.113032	0.0207244	0.121666
HARS	0.147753	-0.109127	0.534438	-0.690381	-0.300167	-0.225172	-0.504066	-0.29067	-0.448607	-0.669513	-0.148659	0.754046	-0.414606	-0.631382	-0.24144	-0.574457	0.453312	-0.387641	0.747747	0.466053	0.489456	0.773108	-0.3402	0.747092	-0.532163	0.59297	0.625518	0.399408	0.494957	0.41988	0.771152	-0.124028	0.724976	0.316306	0.474206	0.0632042	0.811177	0.32864	-0.294218	-0.0874094	-0.036791	0.278678	0.372779	0.372824	0.650239	0.484562	0.701473	0.550312	0.40346
INHBA	0.308947	-0.115312	0.102179	-0.345814	-0.232948	-0.156809	-0.381464	-0.324971	-0.236101	-0.39234	0.0281007	0.307058	-0.0107813	-0.230056	0.116946	-0.172223	-0.0885675	-0.0667804	0.461966	0.519355	-0.263281	0.275695	-0.40175	0.470574	-0.226164	0.366161	0.131132	0.0541946	0.194138	0.23478	0.551642	-0.0581045	0.477452	0.072062	0.584493	0.143133	0.485636	0.275408	0.236709	0.0875814	0.0879917	-0.036279	0.391007	0.300448	0.452585	0.234142	0.455954	0.285202	0.208431
WEE1	-0.516482	0.0903873	0.0676683	0.106765	0.117652	0.130606	0.192255	0.22306	-0.0903388	0.0586192	-0.208039	0.0163793	-0.157977	-0.0715047	-0.213944	-0.0663945	0.345227	-0.0917587	-0.0728304	-0.388616	0.430706	0.232635	0.336006	-0.119062	-0.0329334	0.0508198	0.339773	0.0611997	0.134226	-0.0478355	-0.120454	0.171811	-0.152291	0.0153926	-0.266112	-0.0912202	-0.0434244	0.0833981	-0.450958	-0.0191024	0.00160062	0.08689	-0.116883	-0.0136589	-0.188055	0.0886667	-0.120258	-0.024351	0.0280124
ZNF69	-0.0638286	0.0482839	0.320481	-0.389713	-0.21832	-0.139327	-0.326159	-0.140809	-0.445048	-0.438354	-0.290837	0.569257	-0.484058	-0.494968	-0.337052	-0.534906	0.604326	-0.44703	0.315367	-0.0605892	0.793793	0.457284	-0.143237	0.322459	-0.457022	0.232509	0.581357	0.344478	0.29015	0.249745	0.243054	-0.0955921	0.28057	0.280419	0.0817109	-0.0650295	0.429178	0.0657272	-0.458423	-0.126686	-0.0191495	0.226101	0.0351635	0.116596	0.308644	0.245253	0.361705	0.267525	0.181596
ATP4B	0.112163	0.24327	-0.262795	-0.177565	-0.345369	-0.252234	-0.425159	-0.337768	-0.52787	-0.280479	-0.369781	0.174516	-0.453142	-0.465863	-0.536628	-0.340976	0.0358249	-0.491628	0.295629	0.250624	0.0790295	0.182191	0.0713764	0.249155	-0.296239	0.365695	0.339	0.178396	0.40328	0.357526	0.0330752	0.0462378	0.23913	0.308486	0.293974	0.148896	0.32307	0.240917	0.0828115	0.139891	0.154453	0.0359997	0.290703	0.325329	0.160033	0.306339	0.325491	0.192268	0.265537
C1orf74	0.235577	-0.0314095	-0.0358627	0.142144	-0.0939048	-0.021661	-0.167289	-0.209001	0.0383609	-0.190066	0.115971	-0.155623	-0.122097	-0.121881	0.133002	-0.22253	-0.366086	-0.0307598	-0.147431	-0.028243	-0.204637	-0.221747	-0.419789	-0.0140764	-0.171161	-0.210569	-0.375963	-0.359903	-0.281255	-0.509591	-0.0430468	-0.546141	-0.12018	-0.163605	-0.0573604	-0.420203	-0.0317782	-0.384641	0.286273	-0.425882	-0.381725	-0.226392	-0.210722	-0.363392	0.0611417	-0.36413	-0.0933854	-0.266576	-0.234596
TBL1Y	0.43113	-0.195981	0.164207	-0.499346	-0.0815827	-0.0908087	-0.315942	-0.160269	-0.122635	-0.265802	0.0684133	0.403469	-0.000212694	-0.156274	0.116154	-0.12017	-0.0712533	-0.11801	0.31631	0.416175	-0.0119177	0.0813623	-0.375994	0.35363	-0.149578	0.146639	-0.0426275	0.115363	-0.0139487	0.260429	0.397435	-0.137979	0.298034	-0.0144746	0.262061	0.118237	0.313046	-0.00902018	-0.00547711	-0.121597	-0.0798105	-0.0701178	0.187986	-0.0173014	0.300323	0.0119703	0.339975	0.158191	0.0350155
IFRD1	-0.110509	0.086034	0.558994	-0.416078	0.0627831	0.122746	-0.0968432	0.119966	-0.198643	-0.382251	0.0208198	0.510957	-0.159409	-0.328092	-0.0956219	-0.242883	0.4254	-0.221989	0.457068	0.124173	0.616666	0.685359	-0.0249206	0.441815	-0.400668	0.438406	0.519493	0.255813	0.4109	0.193458	0.458129	0.0327308	0.418582	0.13958	0.116732	-0.00686123	0.474732	0.281048	-0.549662	-0.106154	-0.0970951	0.320118	0.218857	0.235201	0.254824	0.371716	0.398608	0.372742	0.323924
EIF1	0.223243	-0.21852	0.0281771	-0.231911	-0.424688	-0.289616	-0.480899	-0.527631	-0.104219	-0.355378	0.0233514	0.0480361	-0.0775005	-0.230402	0.180846	-0.204212	-0.250904	-0.0504459	0.102067	0.185524	-0.318054	-0.0362199	-0.654648	0.205571	-0.150689	0.0580887	-0.136628	-0.242318	-0.11474	-0.179583	0.238362	-0.544523	0.216031	-0.187847	0.185297	-0.343708	0.227442	-0.258876	0.457027	-0.384172	-0.366491	-0.25534	-0.0784199	-0.122868	0.27788	-0.185574	0.162935	-0.0840815	-0.210739
C2orf29	0.355909	0.0130967	0.37985	-0.714778	-0.320455	-0.13719	-0.60095	-0.365665	-0.474543	-0.751895	-0.116838	0.616671	-0.434329	-0.647525	-0.138652	-0.616466	0.121132	-0.388796	0.579795	0.394419	0.327535	0.51669	-0.578438	0.653326	-0.55864	0.434446	0.369338	0.164476	0.315676	0.222292	0.627782	-0.3789	0.602178	0.170833	0.463886	-0.122035	0.742071	0.0586248	-0.0267223	-0.288083	-0.204668	0.00704221	0.240865	0.153704	0.599911	0.220466	0.623697	0.33443	0.201325
BCL3	0.386026	-0.0499361	0.230414	-0.484061	-0.121705	-0.141438	-0.39614	-0.235113	-0.12521	-0.41147	0.204518	0.333809	0.129376	-0.151019	0.219257	-0.00267067	-0.172369	0.0494108	0.43652	0.608607	-0.21449	0.1794	-0.487468	0.446126	-0.188809	0.260744	0.0926169	0.0306123	0.111796	0.215833	0.491047	-0.228576	0.531725	-0.00859528	0.460564	0.0448972	0.447736	0.105252	-0.0520537	-0.0258037	-0.0715961	0.0232977	0.345686	0.137258	0.414363	0.148311	0.441156	0.246489	0.187345
ASF1B	-0.254597	0.371582	0.124552	0.265716	0.636939	0.615978	0.744908	0.621495	0.655468	0.647141	0.674958	-0.478549	0.795726	0.828174	0.600727	0.864044	-0.218424	0.462193	-0.539332	-0.396182	-0.176978	-0.392589	0.408055	-0.557878	0.321765	-0.394921	-0.46321	-0.319885	-0.329876	-0.340323	-0.625888	0.211326	-0.581888	-0.384131	-0.580164	-0.0279891	-0.638906	-0.209627	-0.000747457	-0.0797145	-0.143548	-0.173743	-0.315374	-0.31041	-0.670527	-0.29509	-0.554264	-0.367055	-0.274083
RPL21P44	0.101008	-0.479766	0.152136	-0.256433	-0.0420138	-0.224391	-0.180675	-0.0695761	0.0638768	-0.0339713	0.0977142	0.172313	0.209184	0.0783558	0.216757	0.198003	-0.0611247	0.122065	0.205814	0.482379	-0.0914501	-0.0409539	-0.159628	0.246725	0.156764	0.0617232	0.00682163	0.223114	-0.0127829	0.229098	0.238648	-0.0201856	0.260711	0.059705	0.0771901	0.191475	0.0840505	-0.00329252	-0.263332	0.0710987	0.0441463	0.0985886	0.251137	0.0208265	0.260762	0.0904284	0.24949	0.24864	0.176422
ADIPOQ	0.162506	0.0547414	0.107083	0.302152	0.294462	0.223802	0.417138	0.264146	0.791631	0.58208	0.430382	-0.506383	0.614231	0.61976	0.364967	0.656652	-0.353138	0.27548	-0.447157	-0.220252	-0.311963	-0.463916	0.0855189	-0.455983	0.385467	-0.417707	-0.584498	-0.28295	-0.417497	-0.284343	-0.48274	0.0384508	-0.359628	-0.34594	-0.425165	-0.0711169	-0.625242	-0.274686	0.240458	-0.0637479	-0.183404	-0.0754546	-0.349027	-0.273117	-0.482116	-0.338661	-0.506492	-0.313444	-0.320134
SP100	-0.081824	0.358179	0.308185	-0.292384	0.346775	0.28518	0.269663	0.407908	0.0475812	0.0479334	0.22505	0.185924	0.182664	0.158776	0.0520505	0.200216	0.290763	0.093487	-0.000454096	-0.176551	0.4314	0.145678	0.219708	-0.0671941	0.00141489	0.0321532	0.213751	0.141774	0.106675	0.17996	-0.100146	0.117066	0.0188103	-0.0220748	-0.242779	0.00514636	-0.030241	0.00178118	-0.426978	-0.0476526	-0.0851762	0.30354	-0.0884369	-0.0160145	-0.209357	0.0726296	-0.0229879	0.0223745	0.032248
SCTR	0.150741	0.216245	0.620773	-0.239282	0.208271	0.356403	0.157783	0.127398	0.330391	-0.067347	0.472831	-0.0852956	0.263348	0.0894615	0.418493	0.157714	-0.146078	-0.187679	-0.00795555	-0.0268005	-0.149625	0.0106195	-0.322322	0.113375	-0.382239	0.00988789	-0.0301353	-0.328231	0.0103935	-0.270827	-0.117045	-0.325216	-0.00964853	-0.139762	-0.0401894	-0.324735	0.0537051	-0.228986	0.00678319	-0.352305	-0.372584	-0.284563	-0.0755511	-0.199238	-0.0120864	-0.127717	0.015834	-0.0973868	-0.193269
RBM4	0.407623	-0.0826354	0.213345	-0.514616	-0.357992	-0.361495	-0.605823	-0.470534	-0.269816	-0.488807	0.143323	0.417343	-0.0592388	-0.34762	0.146691	-0.250527	-0.12199	-0.120949	0.419207	0.511116	0.00836126	0.144896	-0.647095	0.466518	-0.4065	0.163364	0.142409	-0.0125638	0.0185859	0.108193	0.476219	-0.545368	0.481254	-0.0495656	0.402738	-0.200519	0.535801	-0.0765703	-0.17594	-0.285524	-0.255993	-0.0865303	0.162237	-0.0309373	0.486208	0.0256637	0.448939	0.155134	0.0841605
ZAR1	-0.0152986	0.213357	0.0355779	0.263734	0.0595783	0.0212598	0.183705	0.000662588	0.48231	0.51277	0.365175	-0.314884	0.502505	0.51772	0.363055	0.613657	-0.207465	0.0920036	-0.425614	-0.285433	-0.159675	-0.501227	-0.110511	-0.473426	0.141774	-0.505809	-0.391741	-0.317988	-0.466574	-0.20772	-0.537365	-0.093391	-0.349325	-0.367081	-0.250041	-0.113885	-0.514723	-0.24827	0.0228872	-0.0298696	-0.120441	-0.12322	-0.367925	-0.303343	-0.43106	-0.37959	-0.397155	-0.372809	-0.408312
ZNF767	0.101275	0.190474	0.527465	-0.545894	-0.233913	-0.235382	-0.457397	-0.232635	-0.342693	-0.494649	-0.0263753	0.763235	-0.279627	-0.454375	-0.223333	-0.395958	0.576365	-0.360021	0.560483	0.230669	0.775644	0.639704	-0.338408	0.481844	-0.537452	0.313923	0.556183	0.366191	0.273329	0.361231	0.520694	-0.136	0.56586	0.199141	0.311103	0.0166387	0.606561	0.254294	-0.515839	-0.0743195	-0.0354586	0.358668	0.16077	0.231989	0.429427	0.350315	0.512239	0.401045	0.286447
MCM4	0.30992	0.119081	0.0985045	-0.28722	-0.390977	-0.131413	-0.424166	-0.467253	-0.290112	-0.509678	0.0134946	0.147738	-0.264188	-0.442682	0.00995503	-0.417947	-0.174426	-0.285439	0.280297	0.217163	-0.129762	0.240215	-0.472073	0.373016	-0.440543	0.278855	0.105309	-0.199816	0.175884	-0.118541	0.330578	-0.490559	0.311383	-0.0324518	0.331763	-0.33398	0.466731	-0.0639069	0.357646	-0.365896	-0.325778	-0.246679	0.0393222	0.0289056	0.334788	0.0231854	0.294372	0.0239296	-0.0475105
GPR97	-0.182239	0.316469	-0.0174188	-0.0190914	0.313234	0.345299	0.372885	0.317196	0.133691	0.264635	0.418643	-0.169172	0.582926	0.541243	0.412354	0.667833	-0.069378	0.402952	-0.163477	-0.0108263	-0.086493	-0.151894	0.404509	-0.222058	0.284542	-0.0410407	-0.0426878	-0.0236681	0.0112396	0.0761666	-0.3077	0.288853	-0.185722	-0.114717	-0.23471	0.178683	-0.242027	0.0547113	-0.0788798	0.106809	0.0630982	0.0336752	0.00797594	0.029149	-0.329531	0.0573894	-0.126058	-0.0488539	0.0269352
PEG3	-0.109325	-0.208319	-0.325119	0.276844	0.157714	-0.0768744	0.211211	0.140913	0.275727	0.399587	0.106106	-0.238525	0.373933	0.449424	0.224777	0.430667	-0.133466	0.428406	-0.287382	-0.0304602	-0.435691	-0.45506	0.121832	-0.374978	0.466917	-0.393907	-0.290969	-0.122414	-0.3679	-0.00814893	-0.215753	0.190104	-0.249869	-0.249595	-0.124218	0.155448	-0.363807	-0.0815687	-0.208359	0.245301	0.18927	-0.17514	-0.0596046	-0.146821	-0.266806	-0.216941	-0.312641	-0.211968	-0.178291
HN1	0.0995508	-0.216605	-0.246885	0.212834	-0.291244	-0.32887	-0.164415	-0.367371	0.0918031	0.0481099	0.206799	-0.255003	0.199543	0.190491	0.289775	0.158133	-0.263663	0.188557	-0.133031	0.228486	-0.512906	-0.339195	-0.236944	-0.0779732	0.220254	-0.147702	-0.355696	-0.152348	-0.202533	-0.178472	-0.0653667	-0.243539	-0.00171178	-0.0940948	0.0136908	-0.0751668	-0.168155	-0.187207	0.540152	-0.0345203	-0.0681868	-0.0787167	-0.0396251	-0.0303042	0.0588736	-0.163781	-0.0488857	-0.101615	-0.146477
SRRM1	0.246903	-0.00952576	0.532728	-0.697788	-0.162937	-0.113208	-0.420457	-0.146821	-0.495989	-0.635365	-0.0586029	0.853252	-0.350781	-0.536758	-0.18572	-0.522057	0.550827	-0.42807	0.721458	0.483904	0.715473	0.723357	-0.217514	0.739268	-0.562343	0.543531	0.61002	0.538744	0.49539	0.496774	0.688298	-0.0177153	0.64994	0.417786	0.401176	0.197654	0.755991	0.328606	-0.427054	-0.0368279	0.0604935	0.341487	0.413234	0.352352	0.620885	0.512898	0.731779	0.600557	0.487088
TRIP11	0.0217037	0.377647	-0.00073777	0.0631322	-0.17362	0.12465	-0.075162	-0.214539	-0.124016	-0.281075	-0.0205843	-0.225011	-0.222783	-0.28349	-0.105674	-0.239848	-0.243514	-0.218412	0.0709376	-0.0335979	-0.311607	0.18122	-0.0973736	0.114548	-0.326378	0.266202	0.0979252	-0.341483	0.258476	-0.277682	0.0139129	-0.254045	0.0877067	0.00560698	0.201656	-0.331318	0.210505	0.0356947	0.50533	-0.182085	-0.217611	-0.15487	-0.00223966	0.100208	0.0494279	0.0509516	0.0357635	-0.100158	-0.046546
CDR2	0.271764	-0.332856	0.364851	-0.549503	-0.379492	-0.316024	-0.591937	-0.427251	-0.257136	-0.556036	-0.0765022	0.498945	-0.295109	-0.464468	0.0187945	-0.430561	0.107746	-0.228759	0.361705	0.284221	0.261519	0.269907	-0.696688	0.459749	-0.324506	0.144016	0.165113	0.0920724	0.0259065	0.0757641	0.473199	-0.500724	0.442457	-0.00342815	0.212507	-0.217014	0.483077	-0.184204	-0.162767	-0.390369	-0.318239	-0.0623843	0.0471483	-0.0812634	0.488233	-0.00528963	0.430995	0.198531	-0.0132552
SLFN12	-0.0787971	-0.0418756	0.577456	-0.545051	-0.000701576	0.0757702	-0.121649	0.0746535	-0.246079	-0.461217	-0.0569649	0.495636	-0.231246	-0.364393	-0.136849	-0.303318	0.474453	-0.264613	0.451744	0.152804	0.57015	0.662137	-0.044287	0.490743	-0.264523	0.483727	0.541431	0.353866	0.474398	0.271451	0.426085	-0.0113424	0.460479	0.238229	0.0273711	-0.014907	0.463505	0.159201	-0.381199	-0.1688	-0.151072	0.302666	0.18682	0.225765	0.317954	0.380258	0.447034	0.408584	0.277656
GNAO1	-0.270129	-0.164932	-0.603779	0.696652	0.27125	0.12346	0.559025	0.314222	0.40461	0.779735	0.0158857	-0.651314	0.419332	0.680747	0.206057	0.572838	-0.258759	0.456124	-0.684864	-0.44689	-0.444336	-0.684071	0.486168	-0.718509	0.722525	-0.536132	-0.563676	-0.186998	-0.463673	-0.207665	-0.627111	0.388104	-0.696803	-0.256951	-0.439859	0.177437	-0.810548	-0.156452	0.266631	0.279254	0.24468	-0.206478	-0.293054	-0.225615	-0.603428	-0.367396	-0.658516	-0.42044	-0.332536
C21orf62	-0.092661	0.570161	0.268546	-0.0477607	0.337079	0.5099	0.286306	0.284071	0.0939913	-0.106008	0.298135	-0.188824	0.0846307	0.00914549	0.115133	0.0440553	-0.0660588	-0.249399	-0.158369	-0.28424	-0.0898727	0.0513947	0.034945	-0.0580676	-0.377645	0.10282	0.0108824	-0.368192	0.127825	-0.368064	-0.297784	-0.298411	-0.200057	-0.111007	-0.275144	-0.467083	-0.0391118	-0.253763	0.0876075	-0.437963	-0.468285	-0.230787	-0.202395	-0.269628	-0.238216	-0.152877	-0.152609	-0.302995	-0.209602
CDKL3	-0.288614	0.00690291	-0.162908	0.360137	-0.152898	-0.150124	-0.0561062	-0.159529	0.0484034	0.0717585	-0.081706	-0.247277	-0.0948587	-0.069885	-0.0549097	-0.033156	-0.132575	0.0388697	-0.212855	-0.291246	-0.0128331	-0.090623	-0.0384937	-0.227047	-0.0553661	-0.173217	-0.0314918	-0.338076	-0.182905	-0.430622	-0.155546	-0.284231	-0.209388	-0.261916	-0.198681	-0.411816	-0.132772	-0.155158	-0.152105	-0.234534	-0.251324	-0.0987825	-0.267353	-0.246793	-0.197787	-0.222036	-0.283394	-0.29176	-0.191626
GDF9	0.16573	-0.0556418	0.0705443	-0.411698	-0.538428	-0.565626	-0.628023	-0.591828	-0.285226	-0.296002	-0.0808923	0.431009	-0.220603	-0.373015	-0.166609	-0.295979	0.138022	-0.262661	0.375256	0.350227	0.108201	0.145652	-0.413392	0.29224	-0.370723	0.141202	0.267888	0.0867539	0.0230942	0.260825	0.343883	-0.344024	0.398166	0.00598131	0.334548	-0.10179	0.43937	0.0366781	-0.106976	-0.12568	-0.113621	0.099991	0.0471987	0.0802825	0.342918	0.0877486	0.324016	0.112081	0.045774
RASGEF1B	0.121964	0.113433	0.0215864	-0.443642	-0.430352	-0.270011	-0.58976	-0.511216	-0.515264	-0.615167	-0.151528	0.332627	-0.414683	-0.563034	-0.144161	-0.535739	-0.0427702	-0.23027	0.406664	0.287062	-0.100323	0.272159	-0.511334	0.407359	-0.49675	0.305574	0.337721	-0.11616	0.20015	0.0580496	0.425803	-0.418236	0.416151	0.0367341	0.509776	-0.240549	0.63057	0.051889	0.118086	-0.19986	-0.145973	-0.137653	0.174958	0.121987	0.4323	0.105469	0.407362	0.0895054	0.0740229
P39189	-0.0842847	0.162255	-0.551491	0.264124	0.171818	0.208338	0.291362	0.152846	-0.0893124	0.277013	0.0730427	-0.421442	0.201653	0.270835	0.0957099	0.327124	-0.423641	0.210203	-0.182556	0.0794832	-0.583494	-0.347583	0.534922	-0.201083	0.198033	0.0745654	-0.14463	-0.199236	0.0961612	-0.0245688	-0.30733	0.274385	-0.321292	-0.0158292	-0.0322497	0.168049	-0.224224	0.122828	0.30323	0.202475	0.179427	-0.106354	0.168593	0.0767764	-0.318306	0.00845982	-0.176912	-0.176599	0.0620834
TNFSF8	-0.234913	-0.00864219	-0.65476	0.823256	0.14756	0.0201846	0.441101	0.179754	0.29295	0.677109	-0.0500813	-0.646123	0.289487	0.540687	0.0493938	0.483874	-0.208713	0.300567	-0.66195	-0.449536	-0.360334	-0.650991	0.486186	-0.712786	0.544313	-0.507526	-0.438822	-0.236218	-0.392204	-0.265902	-0.6908	0.267884	-0.671441	-0.202569	-0.427561	0.0545964	-0.759384	-0.148524	0.129936	0.242437	0.192294	-0.132452	-0.305956	-0.228838	-0.606239	-0.331045	-0.64808	-0.452316	-0.305633
ACACB	0.0616067	0.206103	-0.0750315	-0.030689	-0.658159	-0.58289	-0.607929	-0.682949	-0.302804	-0.359073	-0.226865	0.109729	-0.38491	-0.435908	-0.328445	-0.366812	0.126191	-0.276571	0.151374	0.0787378	0.0875173	0.0602675	-0.407855	0.0872374	-0.35064	0.0242971	0.33459	-0.0690008	0.0688298	-0.00290335	0.0437641	-0.462467	0.296512	0.0884195	0.270613	-0.328558	0.296792	-0.0634058	0.0542614	-0.0860093	-0.104068	0.0873448	-0.102534	0.0840409	0.258409	0.0530466	0.150591	-0.00935481	-0.0349882
SH3YL1	-0.123354	0.047109	0.409877	-0.211422	-0.159124	-0.111349	-0.209654	-0.0751192	-0.199162	-0.290176	-0.242153	0.47553	-0.419337	-0.417137	-0.377043	-0.440916	0.59703	-0.360056	0.281092	-0.131829	0.806794	0.536597	-0.0629775	0.240016	-0.380371	0.207035	0.468121	0.308998	0.235335	0.143863	0.26356	-0.022667	0.254593	0.22037	0.00810208	-0.0643792	0.316798	0.142258	-0.381818	-0.100215	-0.0456481	0.375775	-0.0380869	0.134738	0.215652	0.244482	0.228876	0.259153	0.169628
LCP1	0.247714	0.16452	0.130303	-0.41595	-0.139488	0.0616487	-0.279298	-0.223811	-0.207962	-0.39761	0.0686883	0.151018	-0.187005	-0.363866	0.040201	-0.347224	-0.258933	-0.241607	0.256419	0.172222	-0.190311	0.19182	-0.389947	0.328292	-0.429553	0.240766	0.0496639	-0.244443	0.11925	-0.0896921	0.297125	-0.3905	0.217498	-0.121553	0.293206	-0.281931	0.437539	-0.0667384	0.211684	-0.361132	-0.318192	-0.365709	0.0619229	-0.0487986	0.225329	-0.0376801	0.232841	-0.0369427	-0.0511005
VIL1	-0.104707	0.382995	-0.161331	0.456969	0.259659	0.429944	0.356566	0.264177	0.149807	0.277939	-0.00987278	-0.298909	0.03509	0.160515	-0.0310744	0.179135	-0.111988	-0.142758	-0.437199	-0.591928	0.0538625	-0.185477	0.245381	-0.443373	-0.088307	-0.244681	-0.23503	-0.393518	-0.181632	-0.367809	-0.518317	0.0789871	-0.539777	-0.275356	-0.340708	-0.181584	-0.38304	-0.124622	-0.0728767	-0.144155	-0.152948	-0.251374	-0.31684	-0.291138	-0.562262	-0.291179	-0.44367	-0.445048	-0.339355
MINOS1	0.173711	-0.0829405	-0.428446	0.268889	-0.113819	-0.0587662	0.000261761	-0.216654	0.106508	0.114335	0.116732	-0.461569	0.186225	0.15867	0.23952	0.194132	-0.609712	0.105551	-0.228459	0.125951	-0.800964	-0.417913	-0.100369	-0.137217	0.196457	-0.0987039	-0.451884	-0.400867	-0.189494	-0.298897	-0.158338	-0.259647	-0.176127	-0.233229	0.00206662	-0.190994	-0.215505	-0.224729	0.60025	-0.134685	-0.193232	-0.382232	-0.0711172	-0.209171	-0.118327	-0.289631	-0.203896	-0.323985	-0.262499
LOC338797	-0.348266	-0.150487	-0.361029	0.691513	0.444349	0.302176	0.721849	0.535929	0.379787	0.738371	-0.00927044	-0.501079	0.317197	0.571979	0.0521861	0.482341	-0.0396199	0.27581	-0.442728	-0.324222	-0.185537	-0.291889	0.779454	-0.474992	0.577982	-0.216863	-0.344055	0.0619254	-0.12234	-0.0729696	-0.429195	0.675476	-0.557295	0.0148015	-0.382478	0.396262	-0.66633	0.170746	0.132292	0.433453	0.393843	0.0699332	-0.0362968	0.0317012	-0.499958	-0.0367524	-0.476597	-0.121253	-0.0088816
RNF141	-0.413734	-0.179609	0.313616	-0.137347	0.252279	0.220236	0.256651	0.356144	0.222802	0.111779	-0.0657566	0.000642823	0.0470631	0.101265	-0.0446881	0.165238	0.233515	0.0477382	-0.0661148	-0.187567	0.267162	0.145377	0.266695	-0.0696317	0.218939	0.0297288	0.148539	0.150828	0.0759341	0.0363317	-0.0925493	0.190752	-0.0529228	0.00206328	-0.398544	0.00727123	-0.148687	-0.0753498	-0.351941	-0.0645727	-0.0993266	0.145025	-0.100644	-0.0764455	-0.147278	0.0470737	-0.0916936	0.0589164	0.000533799
IL28RA	-0.218098	0.0610989	-0.0299889	0.464984	0.501477	0.38968	0.699118	0.485282	0.787403	0.89117	0.591655	-0.615176	0.796879	0.896527	0.626087	0.872635	-0.348249	0.434346	-0.713085	-0.481431	-0.289481	-0.689467	0.309376	-0.70652	0.422344	-0.645471	-0.694015	-0.388915	-0.598228	-0.430673	-0.74408	0.127247	-0.753766	-0.487375	-0.639324	-0.0605664	-0.850735	-0.354578	0.0524027	-0.0822855	-0.135366	-0.249809	-0.455606	-0.459604	-0.725739	-0.514675	-0.704615	-0.505411	-0.438959
SGMS1	0.135566	0.00668701	0.512426	-0.673662	-0.112064	0.0588531	-0.316541	-0.110434	-0.316182	-0.646521	-0.0715564	0.361413	-0.363785	-0.552436	-0.126074	-0.468597	0.0903537	-0.388022	0.457131	0.281427	0.229726	0.502654	-0.335575	0.590626	-0.436597	0.500809	0.435989	0.12303	0.458032	0.118896	0.408538	-0.358288	0.496241	0.214368	0.183842	-0.237435	0.580597	-0.0452596	-0.0783462	-0.359529	-0.331301	0.0141521	0.197678	0.0944219	0.448113	0.234185	0.503896	0.290151	0.185604
G3BP2	-0.327248	-0.0252508	0.306722	-0.134634	0.259707	0.326948	0.22886	0.34288	-0.0527405	-0.158462	-0.0467208	-0.0376997	-0.164489	-0.17135	-0.0921758	-0.145472	0.126216	-0.157456	0.0406054	-0.155701	0.2575	0.318142	0.246074	0.147481	-0.0827766	0.275354	0.25919	0.0320422	0.327823	-0.134038	-0.0175229	-0.00904873	-0.0197459	0.0877775	-0.326409	-0.191673	0.0711963	-0.0579024	-0.291901	-0.265066	-0.247665	-0.00337026	0.026132	-0.0321188	-0.0534164	0.117728	0.0534758	0.0782203	0.0981574
PLAU	0.306719	-0.218977	0.273504	-0.318766	-0.00435882	-0.122092	-0.248201	-0.0685852	-0.00364964	-0.266576	0.13529	0.293586	-0.00511531	-0.0816129	0.110731	-0.0755761	0.0350556	0.0103073	0.128102	0.234214	0.179171	0.0240638	-0.422793	0.207502	0.0037042	-0.047056	-0.127401	0.129502	-0.116955	0.032726	0.188036	-0.308798	0.229446	-0.00156057	-0.0693271	-0.0694599	0.0985701	-0.242529	-0.154403	-0.256162	-0.245746	0.119781	0.00539578	-0.175854	0.210372	-0.0962074	0.199763	0.104877	-0.0127756
ABCC6	-0.265961	0.0482005	0.279454	-0.236643	0.326627	0.202526	0.193376	0.373839	0.0716988	0.0358677	0.112852	0.161194	0.0929515	0.020049	-0.00953051	0.1378	0.132223	0.0231541	0.169458	0.0962692	0.226789	0.235022	0.294016	0.106982	-0.0603522	0.146316	0.292761	0.105836	0.178704	0.125623	0.101912	0.175705	0.0843796	-0.0132081	-0.12338	0.0655707	0.117714	0.145137	-0.723537	0.021718	-0.0136927	0.102119	0.159832	0.0103866	-0.0761927	0.177719	0.0601084	0.132058	0.219128
AQP9	0.0888026	0.178229	0.232153	-0.190338	-0.194597	-0.00687969	-0.225514	-0.245098	-0.316271	-0.488965	0.0827671	0.093069	-0.265331	-0.418239	-0.0255397	-0.386996	-0.0516403	-0.330609	0.302309	0.200814	0.00214512	0.392108	-0.239292	0.430881	-0.459041	0.432297	0.227067	-0.0924222	0.378979	-0.159104	0.267377	-0.397103	0.303897	0.139935	0.193381	-0.313532	0.418911	0.0358261	0.253562	-0.323704	-0.310317	-0.007339	0.147576	0.120305	0.300946	0.169388	0.331527	0.130278	0.132572
WBSCR16	0.405236	-0.114722	0.229093	-0.50558	-0.273763	-0.206088	-0.530981	-0.378621	-0.222878	-0.547675	0.0755204	0.345274	-0.195647	-0.39445	0.0737125	-0.363605	-0.123045	-0.179103	0.294834	0.346626	-0.0122112	0.112385	-0.652609	0.39383	-0.352994	0.100616	0.019842	-0.0909465	-0.0180142	-0.0332999	0.355437	-0.585997	0.34772	-0.0772232	0.202785	-0.294573	0.450548	-0.262882	-0.0713539	-0.455616	-0.394471	-0.249445	0.0425438	-0.167387	0.39106	-0.0924111	0.347406	0.0533333	-0.0597778
MEAF6	0.332354	-0.162381	0.00229143	-0.214618	-0.328154	-0.250321	-0.528012	-0.46758	-0.0352284	-0.330089	0.0307621	0.0695576	-0.0953554	-0.232323	0.169924	-0.211893	-0.371077	-0.0217244	-0.00399034	0.0988238	-0.2291	-0.190536	-0.789703	0.087868	-0.200096	-0.183985	-0.281129	-0.355041	-0.35062	-0.297897	0.144346	-0.666869	0.0973043	-0.321215	0.127878	-0.427485	0.165533	-0.419149	0.195283	-0.479162	-0.436278	-0.395913	-0.183063	-0.364082	0.199208	-0.383642	0.0505291	-0.224457	-0.309885
MUSK	-0.140778	0.0101373	-0.598768	0.947117	0.0481449	0.0424613	0.361336	0.0762462	0.144437	0.448068	-0.167441	-0.537019	0.0541198	0.281276	-0.0963567	0.217786	-0.0946417	0.07331	-0.537764	-0.455264	-0.261579	-0.395129	0.431555	-0.542311	0.266845	-0.29971	-0.348171	-0.256175	-0.213524	-0.363495	-0.511783	0.170469	-0.572562	-0.100207	-0.326534	-0.0568241	-0.595927	-0.0584285	0.209237	0.139359	0.0939728	-0.00289538	-0.2605	-0.164216	-0.480582	-0.245195	-0.536635	-0.401174	-0.261973
GNL3L	0.455603	-0.0188569	0.355519	-0.672729	-0.377787	-0.27816	-0.637994	-0.469848	-0.40617	-0.670038	0.0139545	0.674147	-0.263476	-0.512923	-0.0111136	-0.485734	0.156907	-0.321385	0.631217	0.552163	0.192708	0.432999	-0.626101	0.653061	-0.561374	0.367916	0.348775	0.177174	0.223737	0.29672	0.677308	-0.338907	0.644502	0.154596	0.58888	-0.02332	0.74629	0.138955	-0.0611058	-0.156783	-0.0906293	0.0432844	0.298512	0.189036	0.639666	0.2464	0.629246	0.353484	0.230784
ESRP2	-0.0822106	0.481501	0.278843	0.115503	0.588299	0.591582	0.668781	0.541896	0.708913	0.591624	0.726202	-0.435446	0.746613	0.725471	0.55332	0.780292	-0.252716	0.251689	-0.453437	-0.329828	-0.284419	-0.385979	0.245578	-0.470843	0.104838	-0.339669	-0.431825	-0.391647	-0.286717	-0.302714	-0.606002	0.0690808	-0.47424	-0.37229	-0.455184	-0.12044	-0.541826	-0.24302	0.090899	-0.138521	-0.239294	-0.169325	-0.318105	-0.305083	-0.612899	-0.309678	-0.495197	-0.39086	-0.322782
HYAL2	-0.359215	-0.12398	-0.152062	0.332187	0.0311565	-0.049085	0.193922	0.13799	-0.0200226	0.0947632	-0.28983	-0.271635	-0.242072	-0.0762773	-0.353506	-0.184382	0.24976	-0.135549	-0.121009	-0.19164	-0.0222124	0.0825332	0.364546	-0.0904684	0.185447	0.12921	0.128361	0.156103	0.24634	-0.0193355	-0.187872	0.24473	-0.1186	0.271261	-0.213855	0.062941	-0.165568	0.0748172	0.174413	0.187266	0.181174	0.0355874	0.047945	0.210837	-0.0697543	0.165577	-0.105238	0.0749004	0.100841
DCAF4L2	-0.174192	-0.177284	-0.396657	0.689922	0.26372	0.131933	0.524982	0.29252	0.509538	0.759347	0.0613558	-0.515213	0.482247	0.651748	0.209921	0.614051	-0.182486	0.310054	-0.475879	-0.232397	-0.391733	-0.459125	0.458805	-0.513641	0.564688	-0.332255	-0.505059	-0.0485771	-0.319104	-0.0964047	-0.395251	0.500825	-0.483563	-0.11957	-0.233634	0.326893	-0.700599	0.0783766	0.368751	0.425111	0.342084	0.0160535	-0.114157	-0.0417844	-0.426591	-0.173256	-0.498745	-0.211041	-0.145791
SARM1	-0.432054	0.127994	-0.266651	0.313617	-0.0183514	-0.0815368	0.102217	-0.0143981	0.119571	0.355607	-0.018753	-0.301418	0.0732517	0.167159	0.0113248	0.17818	-0.0944823	0.0212707	-0.409084	-0.465107	0.00795403	-0.346642	0.120471	-0.454	0.0560525	-0.381608	-0.102803	-0.324851	-0.344649	-0.337038	-0.442909	-0.168537	-0.459522	-0.343563	-0.379905	-0.339008	-0.348961	-0.261378	-0.232432	-0.191489	-0.187445	-0.267386	-0.413473	-0.391589	-0.418519	-0.357388	-0.449933	-0.452169	-0.329521
COX10	0.396093	-0.109088	0.152787	-0.449758	-0.201505	-0.147683	-0.45752	-0.337995	-0.118401	-0.448123	0.141953	0.198259	-0.0593553	-0.27966	0.19661	-0.234637	-0.333665	-0.0488999	0.23778	0.356941	-0.253562	0.00811275	-0.665648	0.331859	-0.26511	0.0498221	-0.0898924	-0.224407	-0.103554	-0.112425	0.336044	-0.566547	0.291965	-0.189054	0.257234	-0.300376	0.387632	-0.250443	0.0279409	-0.408758	-0.372562	-0.373032	0.0566998	-0.203517	0.331618	-0.159568	0.258682	-0.0253372	-0.0925364
MCF2L	0.00873775	-0.201056	-0.513739	0.585143	0.169843	0.0728579	0.399352	0.177516	0.486839	0.589801	0.0537036	-0.637421	0.448948	0.615846	0.231078	0.590147	-0.415436	0.567631	-0.539543	-0.207708	-0.600295	-0.588334	0.280705	-0.57179	0.788573	-0.41719	-0.61567	-0.198245	-0.403727	-0.186391	-0.426749	0.297498	-0.433834	-0.255332	-0.287877	0.17107	-0.694256	-0.134176	0.494167	0.264693	0.171437	-0.104819	-0.203842	-0.132733	-0.455924	-0.295825	-0.550273	-0.305449	-0.274229
C4orf3	0.237833	0.0246708	0.249998	-0.497615	-0.298503	-0.100803	-0.477931	-0.38502	-0.261638	-0.585753	-0.028387	0.264944	-0.344518	-0.5195	-0.0643225	-0.479438	-0.107791	-0.332237	0.322381	0.224365	-0.0803436	0.277243	-0.561145	0.418063	-0.476884	0.300396	0.134637	-0.17256	0.15976	-0.0932737	0.360188	-0.544925	0.346867	-0.0415293	0.23606	-0.379653	0.504339	-0.166237	0.229396	-0.480194	-0.439569	-0.219563	0.0345941	-0.0667986	0.349058	-0.0187652	0.322836	0.0251025	-0.0618856
LMNB2	0.275775	0.0771472	0.4864	-0.736123	-0.132069	0.00933188	-0.42865	-0.213972	-0.153893	-0.571455	0.0921513	0.496978	-0.0892306	-0.366841	0.0451466	-0.228927	-0.00053913	-0.146292	0.580689	0.505521	-0.0275681	0.455448	-0.493608	0.557045	-0.428867	0.419367	0.315405	0.0409263	0.262744	0.252281	0.601157	-0.194668	0.618197	0.0382479	0.511765	-0.0170692	0.657735	0.165549	-0.0402697	-0.124845	-0.140504	0.023542	0.312794	0.201356	0.473808	0.249781	0.517135	0.30748	0.205844
IL32	-0.230288	-0.0394354	-0.52505	0.722477	0.0627046	-0.0431712	0.380699	0.1248	0.183163	0.565257	-0.120337	-0.471228	0.200175	0.407661	-0.0771719	0.334614	-0.0668144	0.182576	-0.276405	-0.107881	-0.293823	-0.269447	0.599245	-0.359855	0.473917	-0.109216	-0.211016	0.0977699	-0.0335467	0.0315969	-0.293819	0.579265	-0.298953	0.139559	-0.0368388	0.400261	-0.492668	0.322093	0.418965	0.601775	0.529898	0.235901	0.0657892	0.273337	-0.276087	0.0978735	-0.304876	-0.0233291	0.111926
TMEM72	0.00445006	-0.0833079	-0.448238	0.74455	-0.283897	-0.23075	-0.060393	-0.293726	-0.0354643	0.0478657	-0.23992	-0.378434	-0.206711	-0.0988265	-0.189839	-0.124148	-0.105766	-0.179336	-0.328048	-0.256574	-0.205728	-0.231538	0.0137302	-0.255071	-0.00746474	-0.153985	-0.223038	-0.286262	-0.119761	-0.436774	-0.282077	-0.268092	-0.279645	-0.0612699	-0.198306	-0.335882	-0.293627	-0.196536	0.226397	-0.143338	-0.175092	-0.0589697	-0.244502	-0.192544	-0.169469	-0.234306	-0.29077	-0.323553	-0.257451
ELL3	0.042484	0.0500269	0.182218	-0.217122	-0.369427	-0.24281	-0.376099	-0.334059	-0.345802	-0.340827	-0.209085	0.43309	-0.440214	-0.446018	-0.273259	-0.501431	0.429956	-0.383833	0.147585	-0.207366	0.642664	0.296437	-0.267769	0.151346	-0.434561	0.0667773	0.289069	0.0940884	0.0546325	0.0176208	0.14958	-0.337198	0.127464	0.028023	-0.0395291	-0.290041	0.287753	-0.114839	-0.21388	-0.372185	-0.277845	0.14847	-0.232902	-0.0767113	0.150161	-0.00710993	0.163019	0.0110866	-0.0933289
HRAS	0.419811	-0.185937	0.158863	-0.483894	-0.325917	-0.363882	-0.583215	-0.439292	-0.186071	-0.474222	0.0530839	0.419623	-0.153587	-0.328152	0.0482271	-0.349072	-0.0436193	-0.0682982	0.355543	0.442061	-0.0567911	0.0916869	-0.668909	0.37579	-0.255002	0.0479331	0.00904828	0.01617	-0.0979135	0.0981742	0.463229	-0.448903	0.423924	-0.0451949	0.345117	-0.125848	0.457414	-0.132321	-0.0264115	-0.241292	-0.191301	-0.12559	0.102641	-0.0538294	0.456468	-0.0364903	0.356175	0.125864	0.0146717
HLA-DOA	-0.335408	-0.0534402	0.173564	-0.227277	0.0184936	-0.0888737	0.0122381	0.150953	-0.275721	-0.126085	-0.258417	0.301018	-0.230171	-0.186976	-0.375117	-0.128394	0.539515	-0.177724	0.32279	0.155765	0.466563	0.419843	0.416357	0.239425	0.0339816	0.361089	0.614268	0.516768	0.47952	0.476674	0.150091	0.399332	0.288621	0.408551	-0.00612107	0.317282	0.217807	0.354974	-0.522044	0.311339	0.29843	0.439487	0.301473	0.396893	0.140434	0.498088	0.301765	0.426824	0.424531
SMC1A	0.316021	-0.0159497	0.322463	-0.643057	-0.298155	-0.185478	-0.56651	-0.399425	-0.355574	-0.541581	-0.0528852	0.550868	-0.16481	-0.405949	-0.00557242	-0.226691	0.00868657	-0.186558	0.571095	0.506817	0.0956003	0.38654	-0.537824	0.566018	-0.394542	0.343812	0.353706	0.137779	0.213781	0.332231	0.54363	-0.199873	0.568202	0.115733	0.573274	0.0775604	0.648891	0.205489	-0.123893	-0.0497679	-0.0203744	-0.0246358	0.337758	0.175776	0.527345	0.261898	0.562818	0.343346	0.237968
BCL2	0.347777	0.156783	0.433682	-0.520071	-0.113669	0.0730814	-0.373188	-0.227135	-0.158696	-0.541913	0.11684	0.350243	-0.168281	-0.428001	0.036476	-0.351657	-0.12683	-0.319003	0.470363	0.360123	-0.0546757	0.420237	-0.545374	0.534762	-0.569283	0.382277	0.148587	-0.105869	0.224855	0.0133039	0.496787	-0.344257	0.459396	0.016296	0.462694	-0.169038	0.586819	0.0884583	0.147035	-0.27104	-0.257635	-0.153155	0.231723	0.0944603	0.424065	0.131062	0.435343	0.185943	0.117486
LOC221814	-0.245667	-0.102944	-0.627541	0.932875	0.155325	0.0562181	0.486474	0.19679	0.331205	0.666015	-0.0954674	-0.68711	0.244226	0.511586	0.0217391	0.421182	-0.192023	0.282028	-0.646856	-0.465609	-0.382539	-0.552385	0.497988	-0.664784	0.568711	-0.427067	-0.495138	-0.209852	-0.335643	-0.321327	-0.614569	0.323417	-0.654811	-0.147254	-0.414602	0.0837763	-0.774724	-0.0843478	0.319508	0.263951	0.209965	-0.0757694	-0.271352	-0.152474	-0.561505	-0.287538	-0.635181	-0.392811	-0.272114
ECD	0.330605	0.226059	-0.0752221	-0.244374	-0.371804	-0.129971	-0.446921	-0.502706	-0.210503	-0.44414	0.0560686	-0.0563262	-0.164071	-0.343524	0.0511624	-0.229959	-0.49514	-0.162592	0.183532	0.304742	-0.483513	-0.00584202	-0.499415	0.247323	-0.333668	0.169471	-0.0273684	-0.386362	0.066965	-0.190151	0.177985	-0.557653	0.261344	-0.132102	0.369708	-0.373663	0.366727	-0.144537	0.448448	-0.319262	-0.33932	-0.353018	0.041327	-0.0643292	0.238225	-0.0907047	0.187314	-0.12215	-0.110017
XBP1	0.453079	-0.199718	0.326119	-0.413787	-0.167488	-0.109894	-0.352662	-0.245464	-0.16047	-0.462469	0.00205245	0.23242	-0.19283	-0.387817	0.00891251	-0.323708	-0.155736	-0.329503	0.375192	0.463655	-0.121494	0.188109	-0.471527	0.536622	-0.347549	0.327092	0.0972927	0.0602456	0.226668	0.0785768	0.380925	-0.409209	0.431972	0.196754	0.315954	-0.139917	0.40754	-0.0790462	0.142556	-0.232982	-0.237808	0.0193039	0.233758	0.0227243	0.48943	0.0904884	0.440113	0.218088	0.126552
RNF149	-0.287354	0.155922	0.286924	-0.227128	-0.00385298	0.115651	-0.049549	0.0890019	-0.476472	-0.388794	-0.277981	0.400469	-0.472406	-0.480912	-0.401056	-0.486015	0.525805	-0.450132	0.435239	0.0251569	0.587971	0.710279	0.249046	0.431902	-0.433396	0.570606	0.672302	0.344834	0.619513	0.244411	0.324262	0.237248	0.292954	0.411129	0.168061	0.114011	0.4715	0.432014	-0.293279	0.0823715	0.145523	0.297581	0.321592	0.408498	0.251526	0.512618	0.410244	0.406074	0.431253
PAFAH1B2	0.202078	-0.0947364	0.667399	-0.723155	-0.104015	-0.0170499	-0.410331	-0.134498	-0.251858	-0.631573	0.0385586	0.628051	-0.238019	-0.505627	-0.0143184	-0.418848	0.202294	-0.284803	0.61165	0.392263	0.428205	0.646726	-0.483147	0.682048	-0.503529	0.470639	0.398363	0.217603	0.334025	0.196051	0.672213	-0.291055	0.621303	0.136931	0.324611	-0.101178	0.681083	0.116892	-0.297075	-0.297162	-0.259534	0.15906	0.267574	0.141905	0.552291	0.277962	0.600909	0.416796	0.278554
URB1	0.276608	0.0691869	0.509854	-0.685857	-0.232427	-0.0321307	-0.510026	-0.297249	-0.331832	-0.746046	-0.0574634	0.560225	-0.371208	-0.627822	-0.134294	-0.546315	0.122784	-0.417372	0.608395	0.391616	0.187203	0.6055	-0.53382	0.65995	-0.627427	0.504121	0.415673	0.0532356	0.364489	0.137009	0.632031	-0.37207	0.61372	0.120609	0.438515	-0.206036	0.75527	0.0935017	-0.081447	-0.326124	-0.294322	-0.0120414	0.241879	0.136588	0.546183	0.249267	0.564805	0.29553	0.193724
CD8B	0.255832	-0.284452	-0.571203	0.652987	-0.465566	-0.437987	-0.253735	-0.498808	-0.134664	-0.0382035	-0.346651	-0.256868	-0.228686	-0.146589	-0.198679	-0.186134	-0.16557	-0.141759	-0.144641	0.046055	-0.358077	-0.22661	-0.124994	-0.0879121	0.127588	-0.0841579	-0.251082	-0.124756	-0.107873	-0.192595	-0.0186588	-0.168804	-0.0563929	0.0388707	0.113922	-0.0868998	-0.161453	-0.041518	0.431221	0.0766093	0.048119	-0.0298018	-0.0526609	-0.0120774	0.0699505	-0.126234	-0.0971215	-0.143285	-0.157339
SUZ12	-0.11108	0.0398934	0.61353	-0.550465	-0.0343551	-0.0146409	-0.221813	0.0248851	-0.167245	-0.35543	-0.0374242	0.632065	-0.142935	-0.321704	-0.118214	-0.226778	0.499849	-0.186406	0.518998	0.175106	0.71589	0.677846	-0.135208	0.452464	-0.367949	0.369232	0.579515	0.37422	0.326974	0.345026	0.53559	0.066885	0.510705	0.164882	0.231968	0.0871407	0.524965	0.314513	-0.574633	0.000489336	0.0174868	0.36017	0.203643	0.263438	0.365875	0.394961	0.446866	0.445976	0.343853
CORO2B	-0.203745	0.300511	-0.26815	0.465391	0.623006	0.573204	0.780655	0.611902	0.488059	0.704285	0.473452	-0.679059	0.666852	0.764447	0.439837	0.80895	-0.464964	0.436037	-0.573128	-0.294667	-0.494558	-0.552027	0.623974	-0.573899	0.419435	-0.31392	-0.501921	-0.356734	-0.231782	-0.305087	-0.684238	0.302824	-0.658106	-0.285998	-0.480915	0.0647262	-0.691221	-0.124482	0.131357	0.087511	0.00477684	-0.190854	-0.160683	-0.242708	-0.705191	-0.27516	-0.572394	-0.413037	-0.20237
CKLF	0.210015	-0.146679	0.366236	-0.341403	-0.204945	-0.165151	-0.29074	-0.203215	-0.214334	-0.442198	-0.0762692	0.268449	-0.354069	-0.428003	-0.183172	-0.473358	0.205869	-0.402969	0.342585	0.292009	0.224893	0.307156	-0.24222	0.469726	-0.33991	0.316652	0.278769	0.243537	0.324353	0.0989277	0.264378	-0.276165	0.363505	0.360585	0.116074	-0.109272	0.374524	-0.0514564	0.0485949	-0.196568	-0.147261	0.144079	0.157391	0.126102	0.444693	0.21941	0.400187	0.304035	0.214881
PDE7A	0.268422	-0.0182649	0.501997	-0.75781	-0.30236	-0.214938	-0.622568	-0.340791	-0.426406	-0.684324	-0.0816505	0.786164	-0.357209	-0.582605	-0.110433	-0.529925	0.344692	-0.360275	0.575296	0.294294	0.571674	0.555368	-0.635127	0.592698	-0.567232	0.327754	0.44206	0.225541	0.206507	0.285204	0.62737	-0.357339	0.596015	0.0803974	0.375154	-0.115745	0.71509	0.0585924	-0.372853	-0.298582	-0.21603	0.0853406	0.162006	0.0896734	0.537505	0.19657	0.58961	0.331425	0.162252
RASAL2	0.256304	0.0662364	0.321536	-0.534502	-0.365116	-0.133662	-0.503439	-0.398905	-0.413855	-0.670522	-0.1248	0.438934	-0.413821	-0.607392	-0.172365	-0.580205	0.118613	-0.388072	0.508152	0.274672	0.175074	0.530118	-0.465608	0.561285	-0.521392	0.466616	0.369448	0.0530516	0.35737	0.125858	0.530346	-0.346712	0.527932	0.130647	0.409656	-0.198514	0.663096	0.0974599	0.13204	-0.286102	-0.237721	-0.00324909	0.171178	0.206385	0.483957	0.231948	0.505843	0.255716	0.139025
KBTBD4	0.359437	-0.0818675	0.312208	-0.529955	-0.231482	-0.119244	-0.472735	-0.338341	-0.224533	-0.563215	0.116592	0.290101	-0.169447	-0.419541	0.11758	-0.346389	-0.215376	-0.216291	0.355996	0.390655	-0.0624798	0.20608	-0.606538	0.492023	-0.428102	0.247957	0.0768509	-0.114	0.103601	-0.073765	0.406936	-0.609989	0.398803	-0.038904	0.24991	-0.343316	0.500431	-0.198511	0.0185011	-0.480779	-0.445884	-0.181653	0.102529	-0.122155	0.43245	-0.0282876	0.39795	0.0910989	0.021068
OR6P1	-0.189385	0.529225	0.163116	0.319647	0.616499	0.618093	0.675304	0.559744	0.662262	0.595047	0.607539	-0.503087	0.643328	0.705159	0.445543	0.720375	-0.248906	0.26293	-0.540606	-0.461689	-0.244705	-0.415057	0.26581	-0.571584	0.123587	-0.415785	-0.480991	-0.432744	-0.348086	-0.417445	-0.691137	0.121137	-0.582275	-0.34839	-0.473176	-0.117542	-0.623659	-0.218728	0.121149	-0.078446	-0.163514	-0.146644	-0.340374	-0.32009	-0.66571	-0.350352	-0.569089	-0.442223	-0.323432
SRP19	0.286755	-0.24593	0.392454	-0.634441	-0.262985	-0.312093	-0.58965	-0.318239	-0.28438	-0.543247	-0.0168313	0.680029	-0.205332	-0.38364	0.00807825	-0.375071	0.283218	-0.148679	0.449532	0.366	0.380831	0.309862	-0.652505	0.468362	-0.32661	0.139207	0.231487	0.242283	0.0199881	0.266515	0.533467	-0.317636	0.509002	0.0557497	0.291166	-0.0182907	0.528448	-0.0446048	-0.351395	-0.208427	-0.132844	0.0786418	0.162355	0.0317056	0.507775	0.0964119	0.501063	0.301535	0.122112
ZNF565	0.117247	-0.0688405	0.579631	-0.629945	-0.243397	-0.148181	-0.437816	-0.219131	-0.327594	-0.65035	-0.0864635	0.615755	-0.380205	-0.568716	-0.166997	-0.520088	0.409058	-0.346959	0.514752	0.22145	0.58367	0.628255	-0.408337	0.566796	-0.47023	0.406747	0.508758	0.251261	0.349187	0.184715	0.545096	-0.344431	0.565993	0.1644	0.163643	-0.210979	0.6213	0.0176375	-0.369533	-0.349124	-0.30284	0.218505	0.10894	0.111117	0.477904	0.259754	0.514185	0.350317	0.186795
GPER	-0.333401	0.262523	-0.310072	0.523408	0.227319	0.242793	0.513182	0.301721	0.241548	0.539628	0.097982	-0.46351	0.217734	0.43908	0.0839656	0.324245	0.0189805	0.268612	-0.611183	-0.683528	0.0548937	-0.40171	0.486531	-0.656416	0.267813	-0.429262	-0.245796	-0.239643	-0.290205	-0.326249	-0.661185	0.145996	-0.675208	-0.227619	-0.553729	-0.147642	-0.587255	-0.22272	0.0494225	-0.0518033	-0.0313566	-0.0854344	-0.478718	-0.265967	-0.620222	-0.305843	-0.611515	-0.44691	-0.334136
CAT	-0.139319	-0.307193	0.216094	-0.157019	-0.244359	-0.239234	-0.272126	-0.198959	-0.226818	-0.310156	-0.146313	0.269669	-0.309755	-0.328551	-0.111826	-0.354519	0.319361	-0.236723	0.148009	0.00219096	0.441789	0.284903	-0.19836	0.243023	-0.148195	0.142028	0.214344	0.177349	0.124537	-0.0391241	0.203198	-0.259256	0.17227	0.0904297	-0.159097	-0.194259	0.19484	-0.127305	-0.222677	-0.306252	-0.236981	0.0911507	-0.0395642	-0.039203	0.223646	0.0592875	0.212773	0.1551	0.036012
LDLR	0.196233	0.182535	0.13802	-0.399494	-0.419051	-0.187595	-0.502356	-0.451519	-0.50118	-0.616391	-0.201671	0.355389	-0.51699	-0.656312	-0.276553	-0.6621	0.107539	-0.462689	0.448286	0.203736	0.120567	0.457057	-0.386964	0.485997	-0.599991	0.434018	0.408527	-0.00307311	0.368132	0.0913935	0.433519	-0.335046	0.423004	0.168019	0.460914	-0.212393	0.652194	0.129756	0.19434	-0.213787	-0.142252	-0.107039	0.168155	0.219741	0.441728	0.224126	0.438014	0.183702	0.129891
SOBP	-0.0190262	0.0819429	0.554143	0.0500473	0.199903	0.150788	0.288414	0.152048	0.488975	0.365135	0.530621	0.0227988	0.540657	0.44003	0.475645	0.439119	0.201376	-0.116752	-0.0238591	0.0116203	0.0670565	-0.0353779	-0.0505933	-0.010415	-0.21091	-0.126298	-0.0739352	0.0289054	-0.11947	-0.0138434	-0.12672	0.119802	-0.0755168	0.00577006	-0.00554698	0.120622	-0.166788	0.0838145	-0.0367849	0.110671	0.0792712	0.0585581	-0.024051	0.0145722	-0.0208423	0.0293972	-0.0283022	0.0704397	-0.0103978
DERA	0.306727	-0.252888	0.0495064	-0.253864	-0.57683	-0.44219	-0.600551	-0.633527	-0.290298	-0.498048	-0.114817	0.159091	-0.290124	-0.439682	-0.0287508	-0.423746	-0.102933	-0.217928	0.299275	0.38212	-0.162267	0.126001	-0.565747	0.409613	-0.27704	0.245901	0.102211	-0.0044731	0.140343	0.000898978	0.361404	-0.493625	0.417132	0.120832	0.352524	-0.224894	0.410282	-0.103465	0.418702	-0.232424	-0.201803	-0.0336114	0.107989	0.112823	0.508931	0.0640636	0.382088	0.160333	0.0373613
CHRNB3	0.241857	0.240864	0.757229	-0.604378	0.0900769	0.257654	-0.148539	0.0206046	0.00813659	-0.511915	0.20595	0.398841	-0.0673044	-0.321548	0.057229	-0.179775	0.0916372	-0.351908	0.494161	0.320357	0.114652	0.556889	-0.39277	0.54488	-0.521709	0.434752	0.327059	0.0120523	0.358565	0.09447	0.442164	-0.223842	0.532558	0.10315	0.315702	-0.141289	0.529919	0.114826	-0.112581	-0.220985	-0.277594	0.0798407	0.223912	0.108305	0.36137	0.243316	0.430992	0.271897	0.160721
ATM	0.245177	0.11757	0.569383	-0.718338	-0.216011	-0.0673494	-0.473236	-0.214266	-0.361506	-0.651712	-0.10905	0.682613	-0.407691	-0.60899	-0.207926	-0.572546	0.393963	-0.457139	0.483066	0.0998367	0.634449	0.557451	-0.482945	0.511573	-0.652257	0.334833	0.517392	0.156494	0.272501	0.201425	0.465473	-0.391062	0.482908	0.0927948	0.214729	-0.271802	0.655141	-0.032521	-0.429725	-0.41142	-0.33646	0.0972112	0.0233946	0.0182355	0.413014	0.167921	0.471996	0.229585	0.0955013
SNX1	-0.331967	-0.044341	0.273133	-0.101762	0.0205966	-0.0651286	0.0388107	0.151387	-0.0772861	0.0472797	-0.202284	0.383253	-0.155296	-0.0960997	-0.27685	-0.119845	0.675303	-0.159872	0.144614	-0.200687	0.756491	0.378518	0.252313	0.040092	-0.0927205	0.100504	0.436921	0.414457	0.162883	0.295944	0.103852	0.31241	0.0823791	0.186119	-0.128871	0.175705	0.0787783	0.23182	-0.545402	0.145363	0.17995	0.416684	-0.0153095	0.176963	0.0158247	0.263345	0.0867031	0.246674	0.191406
LOC286087	-0.281428	0.0287257	0.0541649	0.493832	0.502027	0.380184	0.714045	0.518924	0.716625	0.786438	0.389213	-0.496676	0.662002	0.790157	0.419001	0.741442	-0.0813203	0.347283	-0.511128	-0.389188	-0.248273	-0.400043	0.381246	-0.543598	0.439626	-0.415104	-0.468284	-0.142032	-0.351051	-0.208955	-0.531402	0.420827	-0.527736	-0.20869	-0.396545	0.188907	-0.715553	-0.0350941	0.162778	0.250223	0.165423	-0.0170614	-0.227729	-0.128688	-0.527923	-0.219602	-0.533975	-0.238159	-0.215099
PIGR	-0.0925859	0.355542	0.133161	-0.0241767	0.2004	0.367726	0.18476	0.148263	0.0426592	-0.0740579	0.209819	-0.156657	0.127861	0.00535344	0.125738	0.0854627	-0.209681	-0.0333211	0.0927041	0.00405585	-0.301782	0.219631	0.0809976	0.0920121	-0.211859	0.275551	0.0537019	-0.288669	0.217637	-0.16744	0.0384438	0.044366	0.0166042	-0.109221	0.122445	-0.10511	0.135753	0.186668	0.186211	-0.0649351	-0.11362	-0.185646	0.135353	0.117604	-0.0998815	0.103071	0.0098114	-0.0449316	0.0496967
DNASE1L3	-0.0546399	0.011516	-0.345246	0.449678	-0.374285	-0.224215	-0.0509843	-0.361798	0.119116	0.278904	-0.12398	-0.28025	-0.0305929	0.118372	-0.0387167	0.0378222	-0.0115079	-0.0625723	-0.347198	-0.354437	-0.146165	-0.298131	-0.0219913	-0.378125	0.0740273	-0.277743	-0.271182	-0.200596	-0.26806	-0.205972	-0.319639	-0.045189	-0.314848	-0.139764	-0.098944	-0.111497	-0.324513	-0.133139	0.603406	-0.00731948	0.00409089	-0.0993992	-0.367779	-0.072101	-0.215216	-0.234551	-0.331187	-0.293677	-0.351836
EIF3I	0.397507	-0.0415339	0.450721	-0.704019	-0.335905	-0.225136	-0.618305	-0.415841	-0.373096	-0.721424	0.0199603	0.617694	-0.301035	-0.578757	-0.0448772	-0.50222	0.0983019	-0.351393	0.645917	0.564799	0.201728	0.507361	-0.607941	0.706299	-0.567944	0.444902	0.360601	0.15455	0.303585	0.225616	0.68101	-0.420482	0.676039	0.159484	0.497333	-0.116774	0.760112	0.0856347	-0.0991487	-0.270049	-0.223773	0.0401678	0.300054	0.159324	0.64426	0.255389	0.647013	0.370462	0.244879
BRCA1	0.179215	0.232794	0.196274	-0.281959	-0.325633	-0.060403	-0.386675	-0.408981	-0.154272	-0.430849	0.0439792	0.203608	-0.210777	-0.388543	-0.00391004	-0.328631	-0.11901	-0.245158	0.280074	0.132195	-0.0565853	0.3023	-0.458215	0.289253	-0.493815	0.218424	0.113807	-0.252953	0.0909054	-0.147312	0.347813	-0.418981	0.29409	-0.131298	0.338864	-0.332464	0.451028	0.00317974	0.250511	-0.333895	-0.321461	-0.179041	-0.0266076	-0.00123717	0.255942	0.00444756	0.21011	-0.0196041	-0.0727961
MYCN	-0.169612	0.0307263	0.172226	0.276825	0.641919	0.628269	0.611631	0.665012	0.349845	0.330251	0.10813	-0.125705	0.298824	0.383477	0.139826	0.368164	0.074257	0.142913	-0.17194	-0.268507	-0.00536007	0.0736556	0.381189	-0.17878	0.17601	0.0267481	-0.20779	0.00927121	0.00874531	-0.0570744	-0.128728	0.545316	-0.268186	-0.0111589	-0.189002	0.288079	-0.347455	0.214648	0.00900252	0.231249	0.173669	0.215364	0.0792747	0.0434349	-0.320403	0.0198532	-0.203147	-0.00693073	0.0319547
LOC284581	-0.136421	-0.232345	-0.192172	0.270199	-0.252089	-0.429316	-0.101623	-0.190787	-0.0285301	0.280226	-0.24956	0.24357	-0.00715446	0.16574	-0.172892	0.046036	0.57988	-0.0156671	-0.0121937	-0.0483514	0.313006	-0.0527266	0.106607	-0.162915	0.192101	-0.195181	0.0917817	0.441618	-0.143907	0.392611	-0.00151436	0.466069	-0.00735356	0.227027	0.127625	0.491581	-0.158773	0.287706	-0.0261805	0.558469	0.588276	0.34641	0.029832	0.27616	0.0691166	0.165688	-0.00321791	0.195994	0.0993607
ACSM1	0.219958	0.388672	-0.224183	-0.0639109	-0.310254	-0.204923	-0.345429	-0.375107	-0.265043	-0.254141	-0.00694117	-0.152778	-0.279186	-0.341871	-0.169238	-0.327538	-0.280334	-0.287962	-0.129136	-0.143976	-0.0960262	-0.213673	-0.294692	-0.0701328	-0.379313	-0.0914636	-0.00341006	-0.404137	-0.0657622	-0.306625	-0.274662	-0.69724	-0.0990284	-0.182605	-0.0986737	-0.620684	0.111375	-0.432411	0.0609187	-0.533088	-0.498954	-0.374665	-0.296094	-0.32217	-0.0876574	-0.290032	-0.0964787	-0.381017	-0.276619
PSG5	-0.0711826	0.210839	0.420116	0.168159	0.542418	0.578537	0.502545	0.494559	0.567917	0.273952	0.441337	-0.286456	0.437668	0.420133	0.333763	0.414022	-0.0717529	0.047831	-0.253963	-0.256885	-0.124153	-0.0793926	0.104705	-0.196869	-0.0267312	-0.10359	-0.306688	-0.237765	-0.104875	-0.341448	-0.344834	0.110074	-0.302912	-0.13093	-0.351862	-0.0890355	-0.36387	-0.123472	0.131228	-0.135893	-0.190025	-0.0365113	-0.128559	-0.160843	-0.332543	-0.141337	-0.274612	-0.152832	-0.1217
MS4A6A	-0.35808	-0.0802817	0.0570503	-0.0308047	0.0139833	-0.135534	0.00887151	0.0931579	-0.0114975	0.129703	-0.181285	0.108325	-0.116549	0.0151826	-0.210938	0.0191803	0.342683	-0.0441977	-0.0942089	-0.203001	0.444138	-0.0281706	0.166354	-0.158176	0.125367	-0.171342	0.205706	0.222916	-0.0675597	0.117303	-0.193289	0.101685	-0.096413	0.0741542	-0.291531	0.0367157	-0.139677	-0.0789364	-0.482694	0.051151	0.0695833	0.179415	-0.142091	-0.0960103	-0.10795	0.00104693	-0.0872401	0.0170886	0.00878682
TACR1	-0.148329	0.380783	0.548059	-0.0514194	0.602916	0.569232	0.572919	0.547732	0.529703	0.333576	0.654672	-0.177916	0.570465	0.49456	0.475346	0.566436	-0.0364866	0.0358644	-0.173317	-0.170558	-0.0572581	-0.0317875	0.140748	-0.14347	-0.0677253	-0.0883701	-0.155585	-0.207857	-0.0553887	-0.208527	-0.327844	0.0775408	-0.227212	-0.186135	-0.326011	-0.0710591	-0.275813	-0.0743267	-0.138938	-0.126681	-0.207675	-0.0868419	-0.0907404	-0.183398	-0.363287	-0.0919055	-0.216628	-0.136139	-0.110157
TUBA8	0.164219	-0.0851332	-0.350074	0.506667	-0.196632	-0.198527	-0.0744216	-0.318373	0.367462	0.324249	0.176239	-0.457117	0.295727	0.291724	0.313429	0.31742	-0.547561	0.261069	-0.422918	-0.135127	-0.566625	-0.591635	-0.320949	-0.408365	0.12645	-0.496466	-0.609047	-0.529417	-0.583639	-0.493243	-0.295183	-0.372816	-0.347475	-0.430809	-0.0582501	-0.302394	-0.395225	-0.337211	0.399807	-0.163004	-0.209118	-0.315642	-0.347886	-0.398591	-0.2236	-0.512915	-0.431632	-0.476292	-0.439478
DNM1	-0.384805	0.0167354	-0.368389	0.689445	0.322411	0.239666	0.665776	0.398301	0.476127	0.76534	0.0861355	-0.658111	0.373904	0.645395	0.12382	0.578211	-0.136128	0.353081	-0.607383	-0.458664	-0.275461	-0.478697	0.639685	-0.65767	0.623064	-0.41399	-0.415527	-0.124478	-0.268581	-0.214856	-0.652663	0.469817	-0.635116	-0.126917	-0.483928	0.193126	-0.76829	-0.0445154	0.248241	0.302969	0.246239	-0.05955	-0.258991	-0.0959311	-0.611865	-0.198556	-0.617788	-0.296268	-0.217634
PPP2CA	0.173928	-0.0599375	0.571423	-0.697194	-0.0238847	0.105789	-0.303758	-0.0301169	-0.295196	-0.656604	-0.0206001	0.482314	-0.319417	-0.537245	-0.0710465	-0.487379	0.133566	-0.321024	0.519128	0.303585	0.344334	0.595679	-0.360356	0.639176	-0.442545	0.490828	0.392684	0.160261	0.405946	0.123863	0.544134	-0.288904	0.512786	0.156091	0.199768	-0.165256	0.632379	0.0232178	-0.242983	-0.363517	-0.305953	-0.0110262	0.246624	0.0976361	0.467301	0.248954	0.535454	0.347998	0.239846
IMPAD1	0.320033	-0.0652278	0.39723	-0.587939	-0.231071	-0.033542	-0.454146	-0.294735	-0.348057	-0.685755	-0.0257641	0.404992	-0.32283	-0.562457	0.000940089	-0.503102	-0.0469709	-0.357639	0.5011	0.389389	0.0738107	0.468187	-0.549791	0.643138	-0.501375	0.460962	0.271346	0.0205912	0.332763	0.0553645	0.563918	-0.424178	0.523891	0.112557	0.392445	-0.210503	0.65007	0.00798625	0.0760419	-0.35115	-0.299342	-0.131671	0.252787	0.0918583	0.539645	0.171258	0.54402	0.268315	0.147956
SSTR2	-0.147375	0.0351784	-0.152602	0.0393797	-0.12822	-0.0960837	-0.101769	-0.0887582	-0.429688	-0.24975	-0.244514	0.118601	-0.284091	-0.284043	-0.18968	-0.312565	0.208255	-0.100625	0.136633	-0.0762004	0.100577	0.219776	0.0470763	0.11619	-0.163448	0.183435	0.387561	-0.00492055	0.238297	0.0580865	0.126987	0.0285218	0.0796565	0.0616995	0.157973	-0.0547072	0.264338	0.184892	-0.334561	0.0554851	0.101524	-0.0753825	0.145102	0.172351	0.0691219	0.168053	0.141565	0.0591393	0.104101
SEPT7P2	-0.349374	0.217826	0.446981	-0.178051	0.240276	0.216288	0.171541	0.312422	0.0792853	0.034078	0.0507521	0.337645	0.0769066	0.0729836	-0.0687629	0.137291	0.529628	-0.00658534	0.139575	-0.180202	0.61762	0.407837	0.205994	0.00461828	-0.0922981	0.0947122	0.3587	0.248327	0.133968	0.203691	0.0729423	0.33482	0.100432	0.0522071	-0.106986	0.159533	0.0633692	0.258766	-0.533958	0.127847	0.10422	0.387784	0.00684251	0.142639	-0.0872757	0.238941	0.0527164	0.195289	0.162594
NYX	-0.374036	-0.0489918	-0.332121	0.628483	0.309108	0.149981	0.59468	0.395924	0.325961	0.7183	0.00043116	-0.413473	0.357666	0.590672	0.0454027	0.536783	0.0764113	0.274431	-0.368925	-0.245996	-0.123435	-0.288858	0.713256	-0.461637	0.538172	-0.22404	-0.198232	0.149899	-0.102923	0.0710726	-0.426069	0.701428	-0.43706	0.0882562	-0.243308	0.467788	-0.60401	0.257932	0.10657	0.580407	0.523578	0.195603	0.00239219	0.153302	-0.416371	0.0589419	-0.391272	-0.0404029	0.059714
MAP7D3	0.120606	0.330342	0.859385	-0.488224	0.163366	0.294245	0.0263509	0.11699	0.325474	-0.158329	0.439197	0.21575	0.12781	-0.0837214	0.217886	0.00966174	0.0580655	-0.290861	0.215776	0.0357063	0.262892	0.333164	-0.347121	0.27223	-0.526972	0.141678	0.119243	-0.096332	0.108539	-0.109113	0.133603	-0.317384	0.243805	-0.054339	0.0298002	-0.281604	0.247402	-0.0959661	-0.0726296	-0.360355	-0.400398	0.0225348	-0.0797313	-0.0894683	0.131741	0.026933	0.15496	0.0852757	-0.0175829
MIAT	0.00752076	-0.275181	-0.0701495	0.0665295	-0.364616	-0.421289	-0.190004	-0.251057	-0.0485232	0.0625253	-0.230519	0.21393	-0.121919	-0.0856528	-0.197267	-0.0916133	0.2945	-0.034139	0.190816	0.225623	0.245187	0.0765576	0.161902	0.085445	0.0109392	0.0436522	0.273151	0.368524	0.102279	0.330232	0.223796	0.185762	0.267069	0.242306	0.218569	0.238616	0.0986436	0.236554	-0.188094	0.357321	0.322481	0.535275	0.0937704	0.294555	0.238764	0.25866	0.146501	0.267762	0.255778
KAT6B	-0.00234935	-0.0769252	-0.214299	0.271598	0.119052	0.0434168	0.109292	0.133923	0.0530527	0.085841	-0.124256	-0.10375	-0.0999708	0.109008	-0.17377	-0.0815783	0.138371	-0.0270279	-0.217564	-0.157173	0.0510479	-0.209049	0.195253	-0.222194	0.211799	-0.184875	-0.219451	0.0807964	-0.139791	-0.0848479	-0.259244	0.186766	-0.25067	0.0985968	-0.299777	0.100604	-0.301724	-0.123674	0.116912	0.0581594	0.100881	0.103304	-0.0983703	-0.0596987	-0.1806	-0.097238	-0.182878	-0.0880308	-0.0319532
ASB6	0.321241	-0.154038	0.282079	-0.599031	-0.405536	-0.401722	-0.683375	-0.47836	-0.340515	-0.613572	-0.113546	0.530165	-0.399211	-0.567832	-0.182396	-0.544922	0.112836	-0.280266	0.436928	0.353545	0.203852	0.268105	-0.661048	0.461661	-0.418076	0.163125	0.240822	0.0760355	0.0553998	0.139776	0.455982	-0.525396	0.486808	0.0365646	0.284613	-0.229817	0.581302	-0.141537	-0.235723	-0.357204	-0.294278	-0.0578236	0.0782756	-0.0375089	0.486181	0.0390279	0.442465	0.174702	0.0495295
IGF1	0.0752239	-0.227455	-0.480875	0.52692	-0.0589159	-0.159352	0.118428	-0.107051	0.274746	0.329289	-0.00968785	-0.427843	0.162558	0.251581	0.0955117	0.232496	-0.32211	0.112475	-0.339953	-0.0154313	-0.70914	-0.483731	0.0140063	-0.321507	0.319844	-0.311067	-0.465609	-0.287684	-0.304598	-0.219979	-0.228831	-0.0458259	-0.272423	-0.207899	-0.0717053	-0.0354621	-0.38663	-0.179312	0.291102	0.102041	0.0224292	-0.327721	-0.11704	-0.206551	-0.208995	-0.303747	-0.355934	-0.325657	-0.312226
RBM44	-0.103746	0.319745	0.523232	-0.519039	0.334343	0.400815	0.122679	0.346254	-0.066692	-0.210355	0.120976	0.315149	0.0497257	-0.117494	0.000955396	0.0397237	0.163338	-0.168299	0.329928	0.0789011	0.291712	0.460062	0.0860634	0.296958	-0.307076	0.367274	0.437538	0.0940042	0.352275	0.221756	0.201679	0.122841	0.262043	0.0518666	0.0930279	0.023229	0.333277	0.223654	-0.492982	-0.0473966	-0.0883425	0.12374	0.206824	0.113428	0.0479308	0.269091	0.256268	0.198082	0.228252
POLA1	0.25212	0.198093	0.0861471	-0.350682	-0.297962	-0.080891	-0.424194	-0.414334	-0.196567	-0.456377	0.0792211	0.0656875	-0.128993	-0.379852	0.0821056	-0.201799	-0.442454	-0.148473	0.279346	0.319764	-0.3214	0.141749	-0.483883	0.329983	-0.415326	0.226237	0.102886	-0.354426	0.103251	-0.157054	0.307831	-0.560301	0.32644	-0.175627	0.380625	-0.395001	0.468928	-0.0828624	0.127716	-0.360676	-0.385085	-0.322016	0.0699823	-0.0953269	0.274279	-0.0431719	0.239468	-0.0654938	-0.0533746
NT5C	0.308622	-0.0515797	-0.130155	-0.179901	-0.30303	-0.390237	-0.390636	-0.392295	0.025288	-0.0562169	0.051472	0.152763	0.163918	0.0633579	0.094481	0.133615	-0.115461	0.171042	0.15028	0.387038	-0.33559	-0.190763	-0.389494	0.0356958	0.0757879	-0.111626	-0.0804412	0.0159147	-0.197849	0.261464	0.188042	-0.0727583	0.285275	-0.0700483	0.40462	0.160524	0.126718	0.0482521	0.161151	0.224172	0.168173	0.0169122	0.103477	0.09925	0.212226	-0.0109713	0.128402	0.049674	-0.0169142
TBC1D28	0.169983	-0.251591	-0.543277	0.397134	-0.377069	-0.352325	-0.215096	-0.392797	-0.108078	0.0153647	-0.330067	-0.300576	-0.305661	-0.177525	-0.233196	-0.286472	-0.288386	-0.193906	-0.167025	0.0517203	-0.462383	-0.353699	-0.0855384	-0.106298	0.0825486	-0.150251	-0.269014	-0.146952	-0.137061	-0.156127	-0.114089	-0.198874	-0.118363	0.0506626	0.104179	-0.0996436	-0.128502	-0.175579	0.452239	0.0320558	0.0405312	-0.216478	-0.0725337	-0.0789366	0.0733496	-0.199784	-0.106665	-0.191322	-0.176157
CDK6	0.170913	0.163259	0.484607	-0.839269	-0.101871	0.0632629	-0.418856	-0.140742	-0.40497	-0.744181	-0.0683198	0.58765	-0.335086	-0.54962	-0.140516	-0.409996	0.135126	-0.234831	0.609501	0.392438	0.223163	0.619772	-0.416608	0.616186	-0.411063	0.521378	0.501859	0.144559	0.42768	0.299749	0.602827	-0.221664	0.655609	0.137576	0.413557	-0.0701942	0.73876	0.146244	-0.176037	-0.20329	-0.197481	0.0713257	0.30403	0.188663	0.473361	0.309973	0.583381	0.344398	0.232345
CALML3	0.101702	-0.0715088	-0.461389	0.351505	-0.28187	-0.271194	-0.13348	-0.339353	0.205425	0.259817	-0.0248253	-0.437475	0.0242214	0.158553	0.0457384	0.0403117	-0.376706	0.0893513	-0.41644	-0.166722	-0.479041	-0.610378	-0.203702	-0.402724	0.197947	-0.462859	-0.509143	-0.328124	-0.461329	-0.312652	-0.393984	-0.241408	-0.350536	-0.214243	-0.104041	-0.176569	-0.363468	-0.372604	0.607621	-0.0761562	-0.0519619	-0.389109	-0.329316	-0.251174	-0.175545	-0.41928	-0.368701	-0.386993	-0.378034
RLN1	-0.154866	-0.0800674	0.302199	-0.0812453	0.139401	0.305543	0.133939	0.14997	0.0333612	-0.183335	0.0806761	-0.0537555	-0.00290132	-0.128092	0.111083	-0.0113745	-0.0430809	-0.186802	0.0639539	-0.0448981	-0.0855396	0.288836	0.0192311	0.177946	-0.173025	0.268648	0.0949094	-0.199228	0.237773	-0.215202	0.055957	-0.137383	0.0219691	-0.120796	-0.183206	-0.260551	0.11281	-0.0754385	-0.207464	-0.358913	-0.383975	-0.238541	0.0366864	-0.0928897	-0.0478894	0.0254706	0.0595478	-0.0179888	-0.0677725
LOC100129129	-0.289666	-0.122089	-0.441697	0.699691	0.356069	0.194973	0.636436	0.409738	0.487088	0.789699	0.06894	-0.627149	0.45089	0.665645	0.14427	0.632016	-0.204391	0.352843	-0.537424	-0.272039	-0.452123	-0.538171	0.655312	-0.59262	0.610135	-0.366206	-0.432133	-0.104067	-0.268738	-0.124786	-0.563411	0.517695	-0.586053	-0.112883	-0.377455	0.282335	-0.738808	0.0159621	0.138488	0.398079	0.316374	-0.0498762	-0.122407	-0.0784504	-0.549654	-0.173914	-0.564236	-0.269873	-0.144841
PSMD5	0.370635	0.0646412	0.274011	-0.486189	-0.215244	-0.122839	-0.481866	-0.260129	-0.484612	-0.617653	-0.0981998	0.506971	-0.41757	-0.536623	-0.179625	-0.572285	0.18495	-0.449573	0.423391	0.309944	0.405611	0.316508	-0.410662	0.523597	-0.550511	0.30387	0.316412	0.216075	0.275062	0.178139	0.343251	-0.316207	0.392574	0.305697	0.302395	-0.071613	0.5418	-0.00173444	-0.112486	-0.214399	-0.102867	0.0741819	0.22443	0.10629	0.486921	0.187893	0.532399	0.28611	0.236988
GJC3	0.0815612	0.172282	0.245542	-0.367755	-0.0522401	0.149721	-0.114032	-0.0703664	-0.234775	-0.403911	0.0572621	0.0592103	-0.242568	-0.415401	-0.0482532	-0.333305	-0.121039	-0.480285	0.266469	0.180547	-0.101347	0.31238	-0.106312	0.417685	-0.495461	0.478498	0.263444	-0.138765	0.441137	-0.0809704	0.178815	-0.358078	0.22685	0.0778011	0.0843557	-0.339409	0.391456	-0.0593477	0.118815	-0.394268	-0.393371	-0.200139	0.142793	0.021234	0.182234	0.121922	0.277185	0.0458547	0.068475
MFAP1	0.105441	0.0755874	0.300886	-0.411227	-0.117335	0.092501	-0.236119	-0.158491	-0.245572	-0.52724	0.0173162	0.0695063	-0.331568	-0.504279	-0.0579632	-0.44702	-0.197305	-0.351459	0.276743	0.174839	-0.0888065	0.311244	-0.294977	0.433277	-0.475072	0.389886	0.216462	-0.199586	0.330683	-0.191623	0.240252	-0.513887	0.259076	0.0340959	0.104953	-0.4419	0.458163	-0.160723	0.0877245	-0.508199	-0.478205	-0.244276	0.081378	-0.0603565	0.275672	0.043884	0.293577	0.0366594	0.0259678
MOB3A	0.0766382	-0.108745	0.337036	-0.453923	0.222261	0.140099	-0.00119627	0.164467	0.122919	-0.0990053	0.244468	0.32092	0.21587	0.0592223	0.210258	0.113872	-0.0173272	0.150926	0.36581	0.436696	-0.1167	0.244134	-0.0912678	0.310729	-0.0295807	0.169328	0.0501065	0.129712	0.0561674	0.242416	0.435663	0.168461	0.309215	-0.0223371	0.264559	0.266859	0.303542	0.220327	-0.237364	0.103501	0.0888859	-0.036714	0.315426	0.11763	0.226142	0.185642	0.258196	0.26505	0.230141
ALS2CL	-0.268359	-0.147771	-0.431285	0.604325	0.320795	0.153491	0.574391	0.385226	0.4536	0.757058	0.0151444	-0.594175	0.410534	0.608464	0.110336	0.609052	-0.2295	0.355398	-0.512037	-0.265233	-0.428463	-0.546274	0.609254	-0.577632	0.602877	-0.369761	-0.364378	-0.10784	-0.26545	-0.0772138	-0.549076	0.473245	-0.542077	-0.137733	-0.353854	0.250799	-0.692486	-0.0118278	0.0197932	0.379133	0.292871	-0.053892	-0.124551	-0.0982061	-0.536574	-0.182662	-0.542122	-0.269845	-0.152106
TPM3	0.408522	-0.0235511	0.446214	-0.768282	-0.151114	-0.100523	-0.524258	-0.216892	-0.357091	-0.673297	0.00103347	0.645041	-0.294535	-0.519698	-0.0819652	-0.509118	0.123619	-0.295013	0.62413	0.533635	0.288622	0.480212	-0.526982	0.676339	-0.473495	0.406034	0.315354	0.262338	0.282632	0.310009	0.647552	-0.251717	0.625688	0.219643	0.46585	0.0356351	0.711218	0.110519	-0.125742	-0.168532	-0.0924854	0.0440127	0.352627	0.187608	0.614272	0.270415	0.642213	0.420882	0.317586
RARA	-0.268624	0.160796	-0.0927231	0.537268	0.39142	0.25562	0.638276	0.406344	0.634984	0.803355	0.374152	-0.55599	0.590986	0.744138	0.335006	0.706289	-0.128999	0.304489	-0.553129	-0.373012	-0.274574	-0.525527	0.423659	-0.60908	0.368834	-0.478833	-0.417317	-0.186542	-0.357485	-0.216426	-0.655209	0.325879	-0.572587	-0.180552	-0.384215	0.126725	-0.712681	-0.0859967	0.133646	0.258241	0.180166	-0.051054	-0.261583	-0.156161	-0.555601	-0.241515	-0.572984	-0.308307	-0.223454
BRP44L	0.0406705	-0.0153473	0.43428	-0.568748	-0.147098	0.0390527	-0.291841	-0.112048	-0.353834	-0.597435	-0.15693	0.486834	-0.423817	-0.548635	-0.203274	-0.55528	0.3311	-0.365947	0.445833	0.103422	0.43152	0.630261	-0.244077	0.508039	-0.41011	0.471764	0.444723	0.17506	0.403975	0.140651	0.481186	-0.176344	0.423182	0.143766	0.138953	-0.154389	0.570465	0.0753288	-0.118543	-0.3191	-0.247031	0.0428344	0.127892	0.155686	0.357687	0.260344	0.430745	0.286678	0.159318
NUP98	0.321544	-0.03788	0.513861	-0.709637	-0.217278	-0.0803346	-0.492315	-0.268569	-0.350146	-0.734877	-0.00817981	0.53263	-0.325631	-0.593794	-0.0664077	-0.523446	0.0945924	-0.342357	0.595838	0.438911	0.195729	0.56576	-0.549849	0.691678	-0.525193	0.506497	0.376333	0.119085	0.37804	0.168045	0.636869	-0.410929	0.637104	0.150828	0.394259	-0.187553	0.723637	0.046661	-0.0780116	-0.337642	-0.302968	0.0242008	0.271238	0.149174	0.580765	0.245404	0.608962	0.345419	0.210546
C21orf49	0.113972	0.00476498	-0.311255	0.591249	0.107807	0.118711	0.177634	0.028054	0.273397	0.338381	0.0584146	-0.485433	0.125831	0.190296	0.066975	0.248704	-0.478576	0.00811384	-0.44155	-0.246827	-0.378496	-0.436439	0.0336765	-0.3606	0.0626112	-0.318799	-0.569592	-0.419937	-0.33587	-0.472024	-0.437814	-0.209989	-0.487025	-0.235359	-0.273955	-0.226503	-0.466199	-0.289502	0.233352	-0.205161	-0.24123	-0.262428	-0.254234	-0.41541	-0.351909	-0.421677	-0.420073	-0.427611	-0.343731
PUS10	-0.254719	0.0653092	0.33975	-0.206164	0.0705886	0.202963	0.0661696	0.192634	-0.172311	-0.240641	-0.231722	0.223587	-0.347506	-0.327086	-0.301746	-0.341337	0.412335	-0.304832	0.151406	-0.253441	0.596071	0.481566	0.186836	0.173128	-0.218044	0.282689	0.434423	0.17487	0.346287	0.0452398	0.103042	0.0708747	0.0917953	0.142921	-0.189318	-0.123411	0.205019	0.069693	-0.361796	-0.184882	-0.139722	0.156615	-0.0386956	0.0877325	0.0193522	0.207977	0.127181	0.155726	0.11486
ERAP1	0.202684	0.142186	-0.2792	0.326136	-0.358795	-0.272094	-0.278636	-0.42918	-0.217728	-0.193855	-0.0903611	-0.158786	-0.30811	-0.25157	-0.151236	-0.361256	-0.135026	-0.181146	-0.0825052	-0.0437082	-0.152798	-0.113626	-0.283089	-0.012997	-0.230472	-0.0462954	-0.150611	-0.197129	-0.0450486	-0.29557	-0.0731062	-0.377387	-0.0380415	0.0806269	0.145074	-0.26238	0.0314218	-0.120211	0.554737	-0.128854	-0.0914775	-0.0568898	-0.094801	-0.015719	0.116549	-0.123184	-0.0165583	-0.141157	-0.104366
OXT	-0.327761	-0.146343	-0.381727	0.747366	0.343347	0.167963	0.639294	0.416083	0.498534	0.793724	0.0282523	-0.614598	0.378347	0.641407	0.109378	0.545794	-0.0954599	0.325034	-0.596561	-0.409765	-0.280118	-0.515531	0.588332	-0.626211	0.611607	-0.428045	-0.446005	-0.0514028	-0.309323	-0.177466	-0.595974	0.481183	-0.616049	-0.0742398	-0.441498	0.240542	-0.790391	-0.0386199	0.191821	0.369947	0.30949	0.011421	-0.208272	-0.102288	-0.53429	-0.209545	-0.593412	-0.263648	-0.175894
BNIPL	-0.280415	-0.0743169	-0.209222	0.354792	-0.0287314	-0.112276	0.150666	0.0632066	0.0351854	0.274558	-0.247835	-0.0223785	0.0485123	0.170265	-0.153118	0.175278	0.328033	0.0250794	-0.104214	-0.149943	0.0682644	-0.00527274	0.285631	-0.211626	0.240133	-0.0512283	0.102709	0.216493	0.0181685	0.232577	-0.0667116	0.426768	-0.0440133	0.113473	0.0436739	0.304146	-0.217834	0.261193	-0.0542896	0.475463	0.404612	0.279805	0.0245592	0.215547	-0.0912093	0.123941	-0.101508	0.0541837	0.0222164
LOC147004	-0.0709304	-0.0690325	-0.726142	0.94083	-0.0328799	-0.0926963	0.294893	-0.0262617	0.236733	0.546859	-0.124728	-0.65692	0.148082	0.394092	-0.0114639	0.314217	-0.260264	0.201872	-0.645716	-0.414012	-0.454698	-0.6372	0.313709	-0.653592	0.452819	-0.472796	-0.534191	-0.307582	-0.393979	-0.367572	-0.601965	0.100049	-0.616278	-0.186685	-0.336464	-0.0475145	-0.712081	-0.193124	0.384318	0.157031	0.106706	-0.127443	-0.33136	-0.232212	-0.503205	-0.380382	-0.611934	-0.48036	-0.3777
SERPINA1	-0.320749	-0.0887928	0.0981381	-0.0853821	-0.0112002	-0.0141797	0.113438	0.112317	-0.194764	-0.0670494	-0.161514	0.0895831	-0.170139	-0.0671043	-0.180892	-0.0894142	0.429812	-0.090063	0.0200189	-0.145489	0.382783	0.209873	0.313578	0.0293874	0.154899	0.143447	0.34005	0.286486	0.267009	0.169424	-0.0842264	0.158949	0.0204903	0.199555	-0.298338	0.0443477	-0.00829288	0.0153226	-0.265939	-0.0104603	0.013218	0.206852	-0.0253354	0.117202	-0.0442631	0.198116	0.0728614	0.152141	0.0809839
RAPH1	0.0798885	0.114961	0.542118	-0.84	-0.211303	-0.0834254	-0.445197	-0.212484	-0.373304	-0.59148	-0.0370232	0.680973	-0.244014	-0.487005	-0.114841	-0.346954	0.332928	-0.327926	0.641872	0.360501	0.442756	0.662575	-0.340852	0.609621	-0.469761	0.521611	0.607777	0.268462	0.424206	0.418328	0.601589	-0.129525	0.647435	0.138893	0.381864	-0.000646885	0.721853	0.238184	-0.296814	-0.148739	-0.125102	0.150143	0.271274	0.268044	0.458758	0.385512	0.595244	0.411344	0.276023
CHMP6	0.314525	-0.253888	0.267391	-0.500411	-0.171783	-0.281576	-0.483354	-0.247706	-0.179691	-0.456441	-0.0222049	0.517008	-0.148247	-0.333543	-0.0363116	-0.306799	0.116994	-0.108067	0.432035	0.463378	0.105906	0.20204	-0.485357	0.429827	-0.259072	0.10588	0.194029	0.149421	0.00414055	0.212224	0.495474	-0.287183	0.446075	0.0406287	0.289828	-0.0306324	0.484232	-0.0330158	-0.476747	-0.152327	-0.110747	-0.03728	0.19936	-0.0326949	0.457272	0.0834819	0.402163	0.231516	0.146432
LPGAT1	0.391339	0.116779	0.0480568	-0.307487	-0.419399	-0.220866	-0.540513	-0.546474	-0.307879	-0.534442	0.0581128	0.172011	-0.238277	-0.427652	0.0506347	-0.401636	-0.254775	-0.268931	0.296094	0.350376	-0.251159	0.104504	-0.605284	0.380665	-0.493223	0.202435	0.0512795	-0.226718	0.0896186	-0.108826	0.315471	-0.559898	0.338752	-0.016871	0.43853	-0.309411	0.483601	-0.0990106	0.347801	-0.313599	-0.27395	-0.257002	0.104411	0.00181011	0.40115	-0.0201195	0.334094	0.0124595	-0.0219337
GNA12	0.261286	-0.120807	0.316283	-0.5069	0.0701075	0.0436007	-0.193795	-0.0281495	-0.0050533	-0.33656	0.342073	0.255699	0.230952	-0.0220378	0.357106	0.0883348	-0.196828	0.131478	0.334867	0.52664	-0.195462	0.165616	-0.362904	0.397962	-0.057949	0.220844	-0.0287231	0.00781861	0.0738811	0.0910523	0.416126	-0.219464	0.399138	-0.0858178	0.192286	-0.00422773	0.327126	-0.0233495	-0.0864937	-0.185451	-0.213482	-0.0691764	0.264951	0.00402665	0.294426	0.0714305	0.348364	0.195302	0.129975
C1orf21	-0.471324	0.170202	0.134005	0.173707	0.291144	0.240061	0.346986	0.406307	0.0581134	0.206318	-0.0721221	-0.00242648	-0.0456407	0.093056	-0.178785	0.0573214	0.405979	-0.0290981	-0.168948	-0.450447	0.553118	0.156777	0.441299	-0.226911	0.0332231	-0.0662694	0.205054	0.131701	0.0654755	-0.0413867	-0.259656	0.28402	-0.255871	0.0478008	-0.402156	0.0173181	-0.202591	0.0607849	-0.476951	0.0367281	0.0572547	0.191064	-0.15364	-0.0233997	-0.300068	0.0655666	-0.198485	-0.0172662	0.0409396
BACE1	-0.171609	-0.0226125	-0.109876	0.106928	-0.351998	-0.403627	-0.294409	-0.338196	-0.183645	-0.120524	-0.247864	0.013346	-0.350736	-0.264968	-0.28491	-0.282207	0.190301	-0.215816	-0.060106	-0.127677	0.179404	-0.0865771	-0.130131	-0.0760625	-0.160427	-0.149226	0.237696	-0.0351068	-0.05305	-0.115647	-0.152751	-0.306438	-0.0286533	0.0601484	-0.0931382	-0.288117	0.0384842	-0.192077	-0.250966	-0.123965	-0.0906183	-0.0129033	-0.180059	-0.141665	0.0463503	-0.0726349	-0.057562	-0.106508	-0.082995
UQCRBP1	-0.291414	0.0719566	0.390856	-0.166486	0.566988	0.592617	0.483664	0.618531	0.272745	0.0863746	0.191733	-0.0788241	0.258788	0.206535	0.133794	0.298996	0.0201609	0.103516	0.0777897	0.02754	-0.0382744	0.252475	0.422378	0.0797124	0.0831074	0.24999	0.145956	0.0479955	0.282411	0.0371611	-0.0108738	0.395983	-0.0021069	0.0462197	-0.175323	0.161257	-0.0227597	0.177066	-0.290549	0.0861659	0.0250462	0.0389437	0.214267	0.115971	-0.146153	0.225241	0.00727166	0.157148	0.224435
SLC22A18	-0.306092	0.105039	-0.198199	0.323374	-0.153353	-0.229751	0.0413305	-0.0536023	-0.101204	0.190832	-0.314749	-0.0650307	-0.312931	-0.103004	-0.428173	-0.196748	0.367274	-0.216932	-0.178767	-0.367103	0.381058	-0.0471917	0.304485	-0.254888	-0.0142039	-0.173398	0.217192	0.130795	-0.00408151	0.00730403	-0.299083	0.0951764	-0.224828	0.157755	-0.209498	-0.0392127	-0.16497	0.00288265	-0.220326	0.121899	0.157987	0.12247	-0.219964	-0.00603993	-0.157987	0.0179405	-0.206128	-0.0829748	-0.0331423
LZTFL1	-0.430675	-0.105898	0.371259	-0.240071	0.212054	0.169076	0.120158	0.318422	-0.0734326	-0.0732201	-0.178595	0.345645	-0.204112	-0.133084	-0.178568	-0.172763	0.521241	-0.0892576	0.120854	-0.243433	0.651477	0.391974	0.172689	0.0850975	-0.0738481	0.100566	0.386218	0.281445	0.144566	0.12729	0.12726	0.228709	0.035192	0.101866	-0.20235	0.0602669	0.116206	0.1027	-0.597042	-0.024856	0.0341122	0.222341	-0.00446408	0.0228976	0.00690747	0.163954	0.0785997	0.187687	0.147819
PROL1	-0.129046	-0.0888324	-0.61653	0.96213	0.0163886	-0.0116556	0.376093	0.0427605	0.321901	0.590073	-0.101042	-0.661212	0.192468	0.422504	0.0164863	0.347492	-0.208384	0.163817	-0.629417	-0.452383	-0.426984	-0.54967	0.36015	-0.631074	0.420306	-0.410489	-0.518131	-0.294063	-0.340663	-0.376897	-0.573853	0.172266	-0.605358	-0.181905	-0.34746	-0.0315203	-0.725609	-0.132419	0.408596	0.172856	0.104468	-0.0693923	-0.322163	-0.176502	-0.513635	-0.334421	-0.61143	-0.442793	-0.351846
UNC5A	0.016324	-0.168135	-0.636196	0.920625	-0.186315	-0.225759	0.124575	-0.169636	0.140866	0.356144	-0.228585	-0.50305	-0.0182738	0.19564	-0.123393	0.0964787	-0.126514	0.0470665	-0.503166	-0.328079	-0.289057	-0.465131	0.189273	-0.485678	0.328746	-0.378371	-0.43264	-0.20308	-0.310493	-0.34622	-0.421153	0.00287682	-0.44259	-0.0863419	-0.257277	-0.0917778	-0.561058	-0.165677	0.32127	0.108441	0.0687895	-0.0226754	-0.296463	-0.17378	-0.313209	-0.297007	-0.464739	-0.359678	-0.300841
PARVG	0.111956	-0.158466	0.26666	-0.310252	-0.200517	-0.253793	-0.313404	-0.141205	-0.279705	-0.33069	-0.258742	0.657777	-0.410256	-0.351456	-0.337363	-0.481222	0.70207	-0.240609	0.282786	-0.0123314	0.71739	0.358786	-0.190385	0.217382	-0.218363	0.0219704	0.343136	0.422269	0.0627311	0.330458	0.300358	0.0259937	0.266351	0.218645	0.0554476	0.120799	0.324091	0.0535079	-0.493607	-0.0221927	0.0808829	0.271871	-0.00736883	0.0969078	0.279335	0.176569	0.276857	0.273728	0.109618
NSL1	0.118229	-0.042959	0.46603	-0.632078	0.0228684	0.0845816	-0.299979	0.0153488	-0.324566	-0.529738	-0.03979	0.570312	-0.286851	-0.389838	-0.0659422	-0.378101	0.258357	-0.270968	0.373609	0.186288	0.543051	0.395386	-0.322055	0.447321	-0.355225	0.242147	0.306093	0.240221	0.203124	0.181893	0.348823	-0.183144	0.344335	0.148034	0.0788773	-0.0349587	0.454548	-0.0449381	-0.423281	-0.276615	-0.182814	0.0748548	0.159471	-0.00701859	0.342082	0.141452	0.45297	0.279205	0.181491
DIP2C	-0.500942	-0.0142507	-0.212688	0.518922	0.308591	0.173199	0.56461	0.359269	0.419709	0.696222	0.257789	-0.554603	0.455526	0.591177	0.313063	0.545875	-0.100333	0.289373	-0.559613	-0.480806	-0.167227	-0.427379	0.462585	-0.561766	0.369117	-0.369816	-0.293153	-0.238515	-0.2873	-0.335852	-0.595819	0.204919	-0.626643	-0.29158	-0.563506	-0.0696566	-0.644867	-0.155915	-0.0409813	0.0243945	0.00048409	-0.187829	-0.29358	-0.229104	-0.597468	-0.264674	-0.572813	-0.355997	-0.233081
ANK2	-0.36978	-0.0711336	-0.410963	0.78694	0.338287	0.192941	0.659197	0.414505	0.46967	0.820601	0.0603689	-0.589043	0.397758	0.670481	0.127515	0.570278	-0.0441511	0.331672	-0.640208	-0.512683	-0.180967	-0.503639	0.632	-0.690782	0.585236	-0.455875	-0.457613	-0.0907328	-0.344801	-0.21733	-0.638189	0.482747	-0.688517	-0.149586	-0.518969	0.201949	-0.823249	-0.0423923	0.149666	0.304718	0.257153	0.0283019	-0.28586	-0.137602	-0.631513	-0.244186	-0.64545	-0.32578	-0.22761
PCDHGA12	-0.0726869	-0.15471	-0.644741	0.956396	-0.140881	-0.16751	0.199417	-0.139365	0.207092	0.451246	-0.151731	-0.60999	0.0761471	0.283293	-0.0269428	0.225461	-0.228063	0.100587	-0.560053	-0.350058	-0.436489	-0.525422	0.220096	-0.540735	0.346346	-0.38755	-0.483481	-0.30735	-0.330291	-0.405951	-0.495231	0.0188358	-0.522061	-0.15592	-0.276831	-0.100874	-0.621303	-0.164561	0.388259	0.106885	0.0530584	-0.104984	-0.291323	-0.194727	-0.395309	-0.333402	-0.525504	-0.418421	-0.348192
UBXN10	-0.0976962	-0.096606	-0.61577	0.894663	-0.152094	-0.182032	0.141333	-0.173824	0.1664	0.394886	-0.103972	-0.600909	0.0611039	0.225166	-0.00216633	0.210823	-0.288589	0.0787984	-0.539641	-0.333512	-0.445963	-0.526	0.159337	-0.514613	0.22798	-0.372926	-0.424448	-0.402739	-0.327334	-0.476569	-0.501497	-0.116898	-0.517016	-0.215378	-0.28254	-0.227759	-0.556347	-0.214228	0.270829	-0.00256641	-0.0556742	-0.158895	-0.296546	-0.269502	-0.404224	-0.365563	-0.521195	-0.470445	-0.356156
FBRS	-0.051815	0.0417457	-0.0341499	0.24885	0.118677	0.0953779	0.387324	0.0730774	0.56842	0.579896	0.657162	-0.419376	0.754088	0.7296	0.717259	0.730313	-0.331145	0.538046	-0.417186	-0.125771	-0.444207	-0.504672	0.0704764	-0.437483	0.329754	-0.429634	-0.525685	-0.343927	-0.453682	-0.295049	-0.341126	-0.0684923	-0.361026	-0.437999	-0.269414	-0.0935483	-0.486796	-0.233945	0.322259	-0.0829105	-0.150789	-0.115535	-0.335902	-0.247998	-0.38348	-0.348471	-0.429921	-0.34288	-0.357224
BPNT1	-0.0366103	0.131896	0.635902	-0.603693	0.0729575	0.210151	-0.141486	0.118662	-0.308319	-0.605266	-0.0888268	0.527184	-0.362145	-0.493854	-0.23975	-0.471966	0.474385	-0.405888	0.506807	0.143952	0.538244	0.719411	-0.0914704	0.554117	-0.476799	0.550803	0.598692	0.287099	0.546778	0.222009	0.424857	-0.0399133	0.46929	0.308801	0.116776	-0.066815	0.578034	0.170041	-0.336998	-0.198769	-0.16043	0.229668	0.235939	0.240594	0.364693	0.402441	0.495114	0.393417	0.318298
[truncated: 17,290 more rows]
[truncated: 8 more columns]
