# Supplementary material for: Differentially expressed host long intergenic noncoding RNA and mRNA in HIV-1 and HIV-2 infection
Source: Sci Rep. 2018 Feb 7;8:2546. doi: 10.1038/s41598-018-20791-6 (PMC5803214; doi:10.1038/s41598-018-20791-6)
Supplement: Supplementary file 5 — Supplementary Table S4 [file 41598_2018_20791_MOESM5_ESM.xlsx]

## Sheet: HIV-2 lincRNA-mRNA coexpression
Supplementary Table S4: List of lincRNA-mRNA co-expression based on PCC analysis in HIV-2
			HIV-2 lincRNA-mRNA Pearson correlation coefficient
	lincRNA:chr10:74758344-74765569 reverse strand (NT_030059.14)	lincRNA:chr6:41105597-41111597 reverse strand	lincRNA:chr10:128586385-128592960 forward strand	lincRNA:chr1:204539047-204544359 reverse strand	lincRNA:chr3:105688710-105839760 reverse strand	lincRNA:chr15:47631314-47841473 forward strand	lincRNA:chr1:153768876-153777076 reverse strand	lincRNA:chr6:95250854-95263604 reverse strand	lincRNA:chr2:70267946-70313346 forward strand	BROAD Institute lincRNA (XLOC_l2_010558), lincRNA [TCONS_l2_00020391]	lincRNA:chr2:47547646-47560546 reverse strand	lincRNA:chr12:57761837-57762303 reverse strand	lincRNA:chr1:35640663-35648813 forward strand	lincRNA:chr6:41105597-41111597 reverse strand	lincRNA:chr12:48006783-48017683 reverse strand	lincRNA:chr14:56156722-56183472 forward strand	BROAD Institute lincRNA (XLOC_001148), lincRNA [TCONS_00000111]	lincRNA:chr10:128586385-128592960 forward strand	lincRNA:chr1:232506977-232521324 reverse strand	lincRNA:chr1:9233849-9234611 reverse strand	lincRNA:chr10:112776685-112783085 reverse strand	BROAD Institute lincRNA (XLOC_007231), lincRNA [TCONS_00015178]	lincRNA:chr12:14381683-14430508 reverse strand	lincRNA:chr12:9811483-9818158 reverse strand	lincRNA:chr10:80511394-80516912 reverse strand	lincRNA:chr1:116633727-116647123 forward strand	lincRNA:chr1:23627538-23635063 reverse strand	lincRNA:chr1:119700127-119706377 forward strand	lincRNA:chr1:113540052-113551227 reverse strand	lincRNA:chr2:43148721-43166396 reverse strand	lincRNA:chr10:91449495-91455120 forward strand	lincRNA:chr12:5282998-5283451 forward strand	lincRNA:chr11:129103672-129153059 reverse strand	lincRNA:chr1:153768876-153777076 reverse strand	lincRNA:chr1:35640663-35648813 forward strand	lincRNA:chr1:232506977-232521324 reverse strand	lincRNA:chr1:156851776-156860276 forward strand	lincRNA:chr1:247136652-247145277 reverse strand	lincRNA:chr11:107175165-107186315 reverse strand	lincRNA:chr11:128923190-128939765 forward strand	lincRNA:chr1:204539047-204544359 reverse strand	lincRNA:chr1:59095585-59097250 forward strand	lincRNA:chr1:163281351-163291607 reverse strand	lincRNA:chr1:95186012-95196686 reverse strand	lincRNA:chr1:23627538-23635063 forward strand	lincRNA:chr10:67330944-67543094 reverse strand	lincRNA:chr12:76316708-76327283 forward strand	lincRNA:chr12:46996033-47032733 forward strand	lincRNA:chr1:90076762-90085787 forward strand
U2AF1L4	-0.509162	-0.135035	0.0345866	-0.0655823	0.110283	-0.35743	0.401861	-0.140738	-0.0946076	-0.44746	-0.0688457	0.54881	-0.149318	0.0332983	0.506981	-0.2029	0.408713	0.0667021	0.328276	0.604142	0.401446	-0.226348	0.273991	0.224936	0.267435	0.292739	0.0333082	0.124914	0.391802	-0.437542	-0.0723253	0.0903163	0.0516563	0.299939	0.164679	-0.574802	-0.0267779	0.00940016	0.112626	-0.0526705	0.0900625	0.288751	0.200985	0.285231	0.302634	0.231639	0.183875	-0.01084	0.360212
PSMC3IP	-0.500839	-0.372483	0.0485422	0.00705915	0.257286	-0.326248	0.258963	0.0148353	-0.262716	-0.175027	-0.117071	0.39245	-0.279863	0.47827	0.37968	-0.220787	0.410018	-0.118706	0.0427458	0.638041	0.258829	-0.242031	0.0744714	0.0614387	0.157644	-0.0459995	-0.029559	-0.150898	0.0663391	-0.522996	-0.306139	-0.0961194	-0.310382	0.201194	-0.111057	-0.329533	-0.417603	-0.311345	-0.20903	-0.461538	-0.167793	0.0189994	-0.0853681	0.0933727	-0.0835111	-0.104162	0.0324966	-0.403767	-0.0470025
ZCCHC7	-0.572864	-0.116298	0.243043	0.117373	0.0779351	-0.204135	0.644188	-0.353389	-0.0544072	-0.193865	0.124536	0.321882	-0.044703	0.243954	0.0216718	0.0112775	0.404514	0.089179	0.143735	0.325016	0.259968	-0.418411	0.214865	0.0741513	0.144856	-0.273601	-0.171106	-0.227847	0.0414278	-0.606497	-0.458535	-0.189915	-0.426798	0.315374	-0.211365	-0.269745	-0.569744	-0.537996	-0.0967207	-0.551448	-0.245609	0.00923487	-0.0982996	0.171724	-0.0886646	-0.0920861	0.0482787	-0.598384	-0.193954
AK2	-0.366941	-0.194163	-0.516794	0.344543	-0.184766	-0.192266	0.23453	-0.301435	-0.120551	0.112464	-0.0721582	0.246806	-0.0771155	-0.565962	-0.322044	-0.141991	0.263362	0.104466	0.390321	-0.293708	0.12327	-0.560841	0.450419	0.353722	0.0351049	-0.102978	-0.486396	0.0403964	0.444883	-0.076522	-0.432286	-0.0714045	-0.141006	0.46123	-0.0518691	-0.00761179	-0.22392	-0.248159	0.257235	0.00792613	-0.0178874	0.419371	0.0371848	0.396883	0.147451	0.108885	0.304717	-0.394411	-0.20842
PRAC	0.365929	0.400936	0.680551	-0.171722	-0.138342	0.303363	0.227868	0.153765	0.531658	0.184858	0.631142	-0.401168	0.606184	0.0700825	-0.194036	0.662302	-0.332259	0.27911	-0.466121	-0.159522	-0.278897	0.13836	-0.436064	-0.532001	-0.427522	-0.392241	0.190112	-0.410309	-0.585336	-0.108958	0.0697814	-0.311263	-0.152439	-0.531888	-0.196881	0.0842456	-0.149414	-0.21451	-0.295462	-0.225757	-0.331518	-0.556423	-0.329568	-0.453981	-0.391866	-0.302801	-0.411366	0.00950849	-0.106253
YLPM1	-0.327367	-0.358878	0.112394	-0.370305	-0.155235	-0.103444	0.310335	-0.0366142	-0.235478	-0.186371	-0.249584	0.288539	-0.224478	0.347381	0.254711	-0.202306	0.248627	-0.276566	0.17248	0.3708	0.466995	-0.172998	0.164975	0.164067	0.312866	-0.114714	0.360398	-0.157974	0.179568	-0.419224	-0.0870519	-0.0528187	-0.204026	0.28563	0.130236	-0.301861	-0.211875	-0.185095	0.0377409	-0.289558	-0.0112454	0.0537162	0.0792654	0.156781	0.0225461	0.0253731	-0.158904	-0.250214	0.240289
MLLT6	-0.499828	0.0493424	0.158732	-0.00408998	0.00774431	-0.325968	0.686434	-0.435058	0.034893	-0.493292	0.222818	0.456134	0.129724	0.140731	0.347577	0.164955	0.228671	0.262391	0.399943	0.382143	0.453316	-0.14478	0.378962	0.212296	0.360238	0.22891	0.0213635	0.232547	0.333265	-0.575658	-0.00109683	0.0700912	0.0652936	0.343024	0.181955	-0.601553	-0.0497142	-0.0909557	0.239254	-0.0680219	0.163603	0.22185	0.30201	0.37154	0.352433	0.278563	0.331879	-0.0519503	0.33298
ZNF362	-0.170594	0.0446247	0.0703163	-0.149678	-0.00433625	-0.126352	0.243346	0.0227702	0.231749	-0.226921	0.0938345	0.19978	0.0731496	-0.309142	0.290528	-0.0342813	-0.0212904	0.150764	0.111228	0.150055	0.0563514	-0.278503	0.0543077	0.080227	0.0807256	0.167745	-0.130393	0.0710752	0.20028	0.0291948	-0.0832373	-0.0455441	0.0112927	0.0384263	0.00466981	-0.287528	0.0449652	0.0182377	-0.0664491	0.0698261	0.0351008	0.223751	0.0454871	0.05347	0.16141	0.0399946	0.00220587	0.142341	0.28973
KIAA0101	0.23879	0.11789	0.356037	-0.256221	0.112909	0.378087	-0.308514	0.344134	0.014328	0.172357	0.0283892	-0.358315	0.0432504	0.429931	-0.0422294	0.126798	-0.11603	-0.0401417	-0.441829	0.0634804	-0.253391	0.268511	-0.481439	-0.383601	-0.0636131	-0.32708	0.23404	-0.31689	-0.549214	0.18773	-0.0438049	-0.198062	-0.278216	-0.301049	-0.195956	0.091809	-0.142262	-0.100198	-0.425732	-0.314496	-0.234099	-0.461216	-0.25185	-0.450123	-0.430675	-0.332058	-0.295947	-0.0559257	-0.239735
NDP	0.217024	0.104246	0.505508	-0.0855388	-0.341628	0.0245745	0.353558	-0.114953	0.268997	-0.161582	0.411161	-0.0165158	0.439348	0.0885719	-0.040662	0.473173	0.0598615	0.165999	-0.145215	0.117014	0.02584	0.0975135	-0.129676	-0.203557	-0.150479	-0.212516	0.352405	-0.228016	-0.213956	-0.374243	0.175804	-0.155899	0.0284481	-0.16945	0.0635201	-0.0946541	-0.0592022	-0.06298	-0.0183358	-0.0822794	-0.140549	-0.291228	-0.077167	-0.142385	-0.123911	-0.0285453	-0.189759	0.0689748	0.127713
MTERFD2	-0.689738	-0.485223	-0.453166	0.381467	0.22366	-0.370897	0.28238	-0.219129	-0.340174	0.0944996	-0.412651	0.380491	-0.580605	-0.189218	-0.0742378	-0.5701	0.402283	-0.251149	0.396466	0.0511584	0.266141	-0.681476	0.511909	0.468793	0.192936	-0.0731137	-0.515224	-0.0286905	0.45573	-0.201291	-0.645347	0.0289347	-0.379749	0.600426	-0.189528	0.0601027	-0.470045	-0.402653	0.0633685	-0.3248	-0.0747407	0.508559	-0.00470748	0.430078	0.10355	0.00636773	0.189247	-0.675057	-0.318991
FAM98C	-0.127348	-0.10468	-0.172698	-0.0355945	0.0928285	-0.117946	0.24983	-0.229493	-0.0185398	-0.499493	-0.162544	0.547952	-0.179965	-0.272463	0.5497	-0.261958	0.451731	-0.0561049	0.37094	0.407102	0.247111	-0.242313	0.243601	0.272614	0.341145	0.442649	0.0164202	0.43227	0.43305	-0.18364	0.0817943	0.155736	0.255251	0.318127	0.227715	-0.452535	0.246123	0.281935	0.128604	0.256953	0.232376	0.422031	0.256291	0.286955	0.37461	0.226351	0.503868	0.257493	0.311925
ZNF653	-0.245559	-0.0573444	0.116813	0.0203185	0.19176	-0.0559108	0.39769	-0.29099	-0.026944	-0.17651	0.17254	0.333799	0.04475	-0.165079	0.215848	-0.0219321	0.366804	0.0644841	0.0897559	0.226269	0.0544125	-0.316711	0.131512	0.0460297	0.0112887	0.0146529	-0.176945	0.0133896	-0.0129606	-0.42741	-0.152639	-0.0384954	-0.0297628	0.113254	-0.103012	-0.373852	-0.194558	-0.141385	0.0288008	-0.175396	-0.140618	0.0808965	-0.0588373	0.174065	0.0325654	-0.0193053	0.19906	-0.227488	-0.103998
PDK1	-0.598177	-0.470501	-0.10998	-0.0304606	-0.151519	-0.394182	0.542535	-0.307676	-0.25341	-0.487604	-0.306942	0.601041	-0.381568	0.427265	0.445473	-0.310847	0.364571	-0.234417	0.50009	0.579527	0.703617	-0.244463	0.474751	0.445935	0.511149	0.197471	0.17866	0.190861	0.551262	-0.581682	-0.0805371	0.100133	-0.0719249	0.570742	0.260559	-0.344235	-0.168644	-0.138916	0.158229	-0.185228	0.225928	0.34955	0.320008	0.431449	0.33435	0.22473	0.230478	-0.224288	0.39058
CYC1	-0.511391	-0.319767	-0.487191	0.562976	0.0116161	-0.346077	0.270948	-0.282226	-0.175678	0.067083	-0.159341	0.327926	-0.294658	-0.338659	-0.18781	-0.298881	0.319861	-0.00756746	0.374474	-0.0556769	0.168469	-0.548835	0.476448	0.397625	0.0100425	-0.0300421	-0.568513	0.0458333	0.434817	-0.185657	-0.47859	0.00323981	-0.173865	0.481968	-0.110322	0.0447567	-0.331954	-0.293796	0.152793	-0.11866	-0.0346692	0.434348	0.0193818	0.404369	0.149198	0.0629175	0.317176	-0.498741	-0.271218
INSM1	-0.0775282	0.0657023	0.516185	-0.515893	0.355332	0.062817	-0.101011	0.212379	-0.0229181	-0.0508782	-0.0715023	-0.169153	-0.0928629	0.657667	0.322266	-0.0726097	-0.199619	-0.126351	-0.286234	0.376695	0.0084246	0.431186	-0.297211	-0.239705	0.128662	0.0593067	0.389336	-0.160534	-0.346187	-0.056732	0.146902	0.0658374	-0.106172	-0.279567	-0.0775263	-0.253749	-0.0261995	0.00803517	-0.246674	-0.314349	-0.0934525	-0.295016	-0.0412816	-0.27916	-0.131115	-0.071242	-0.422758	0.0861398	0.160264
SUMF2	-0.776936	-0.598637	-0.222672	0.140438	0.299242	-0.559659	0.405388	-0.402402	-0.590993	-0.348009	-0.440767	0.657121	-0.619277	0.322208	0.408196	-0.569686	0.503892	-0.324289	0.509376	0.508723	0.614025	-0.345112	0.609889	0.56938	0.486312	0.275386	-0.0698694	0.229049	0.496946	-0.530978	-0.198673	0.310164	-0.0465128	0.636376	0.108703	-0.211385	-0.24598	-0.147309	0.290486	-0.25517	0.163207	0.470259	0.293926	0.591246	0.36095	0.246207	0.241745	-0.421999	0.0769542
ZNF675	-0.724859	-0.5187	-0.20829	0.147102	0.113552	-0.414986	0.577983	-0.635857	-0.411485	-0.484272	-0.476756	0.65489	-0.583158	0.369915	0.353398	-0.528004	0.487119	-0.407699	0.607447	0.506749	0.696153	-0.29768	0.661451	0.591687	0.598027	0.286425	0.0411147	0.324074	0.577871	-0.641712	-0.132963	0.264807	-0.047871	0.724718	0.149155	-0.345496	-0.225717	-0.162251	0.299405	-0.234982	0.228095	0.497823	0.370311	0.610424	0.425867	0.309244	0.354295	-0.382426	0.217764
HSD17B6	-0.674125	-0.17688	0.185058	0.0588081	0.59935	-0.243	0.56183	-0.321598	-0.265331	-0.342337	-0.361153	0.424335	-0.536754	0.284966	0.407286	-0.458726	0.371703	-0.366691	0.51212	0.421552	0.526415	-0.187821	0.549058	0.460703	0.637816	0.319652	0.00909624	0.275294	0.324804	-0.526727	-0.201745	0.43388	-0.105764	0.584532	0.109763	-0.35324	-0.100168	-0.0706867	0.243385	-0.274586	0.24662	0.501466	0.396492	0.498598	0.404198	0.361759	0.26722	-0.232516	0.0982127
ACE2	-0.426499	-0.394814	-0.276212	0.120117	-0.20047	-0.302288	0.380453	-0.342023	-0.314392	-0.400795	-0.381398	0.612757	-0.41771	0.125054	0.378617	-0.364022	0.342518	-0.367783	0.6642	0.352171	0.709617	-0.233156	0.648161	0.683205	0.514197	0.425577	0.0559093	0.446995	0.674961	-0.371726	0.0551565	0.385086	0.206915	0.658947	0.445764	0.126142	0.146668	0.130722	0.383599	0.175726	0.492288	0.609799	0.53276	0.614299	0.540467	0.439882	0.420717	0.0276317	0.407352
SRGAP2	0.331697	0.186363	0.143834	-0.216746	-0.112048	0.331468	-0.212582	0.325654	0.0845898	-0.102108	-0.0165213	0.00305426	0.112292	-0.0741608	0.230339	0.0801712	0.0867643	0.0315308	-0.105547	0.103931	-0.0497592	0.0918964	-0.278656	-0.165032	0.0467791	0.0280641	0.320193	0.0295895	-0.0968658	0.215753	0.159656	-0.0366413	0.0874244	-0.156532	0.152618	-0.0362207	0.272544	0.223824	-0.151241	0.185308	0.0392105	-0.131467	0.00513663	-0.222459	-0.0808064	-0.0574152	0.00439541	0.368152	0.137256
SCUBE2	-0.246014	-0.0633023	0.317321	-0.237257	0.369107	-0.0785218	-0.138858	0.432821	-0.145596	0.0991739	-0.143115	-0.165024	-0.290272	0.575924	0.234394	-0.184217	-0.239428	-0.192224	-0.203583	0.228543	0.0507067	0.156032	-0.163474	-0.0558441	0.103777	-0.072408	0.0288136	-0.240139	-0.238351	0.0808041	-0.116178	0.0623684	-0.27016	-0.106732	-0.112363	0.164989	-0.170355	-0.121182	-0.27122	-0.334193	-0.0240095	-0.134237	-0.0455413	-0.168741	-0.148871	-0.15451	-0.391232	-0.142094	-0.0401591
OR5H15	0.0731942	0.198719	0.50338	0.0214495	-0.139686	0.126916	0.562831	-0.257301	0.274541	-0.266607	0.384613	0.12509	0.281031	0.231046	0.134097	0.380569	0.119838	0.0577455	-0.0281721	0.194925	0.144832	-0.0647278	-0.0219628	-0.114159	-0.00101085	-0.12936	0.127046	-0.0272485	-0.188701	-0.46483	0.0843508	-0.097516	-0.0227904	-0.0308876	0.0163533	0.00525551	-0.122082	-0.149993	-0.0780804	-0.161043	-0.0476353	-0.202093	-0.0139122	-0.0272735	-0.0599235	-0.0982741	0.0907697	-0.0457047	0.0171293
ME3	-0.187401	-0.0981698	0.0504208	-0.0619803	0.587606	0.0148077	-0.225618	0.301805	-0.229932	0.0238657	-0.3069	0.0903383	-0.440643	0.162664	0.337102	-0.449106	0.164402	-0.249734	-0.150828	0.334515	-0.0880943	-0.19419	-0.17135	-0.0372121	0.0665632	0.0499069	-0.158382	-0.0679543	-0.14336	0.175438	-0.246431	0.05609	-0.217449	-0.0449046	-0.223605	0.114943	-0.136987	-0.0551702	-0.346306	-0.223304	-0.113305	0.0261372	-0.156008	-0.107192	-0.144049	-0.233486	-0.108294	-0.126881	-0.204569
CXorf36	0.0141767	0.345685	0.61281	0.0574993	-0.162778	0.136813	0.683014	-0.159678	0.49247	-0.156748	0.483245	-0.014828	0.372159	-0.0639986	-0.0298365	0.452703	-0.045526	0.177016	-0.01516	-0.00396099	0.102327	-0.182388	-0.00929774	-0.143017	-0.121291	-0.229863	0.0454258	-0.181237	-0.161342	-0.354046	-0.0394378	-0.146555	-0.112469	-0.0674633	-0.0335904	0.0313078	-0.151925	-0.229656	-0.0756059	-0.155283	-0.09862	-0.153559	-0.0565931	-0.0629877	-0.0628592	-0.0945614	-0.0822061	-0.0775829	0.0190904
TXNIP	0.424135	0.336027	0.41427	-0.410882	-0.131615	0.394188	-0.0958891	0.0560385	0.297987	-0.0509778	0.159523	-0.240713	0.361072	0.0744272	0.0146628	0.246521	-0.129036	0.0685149	-0.269351	0.0369974	-0.18853	0.45302	-0.355912	-0.38268	-0.0763582	0.00559724	0.513383	-0.0634543	-0.31884	-0.0301206	0.362495	-0.0656336	0.154244	-0.401052	0.0564395	-0.408316	0.243646	0.192634	-0.0601983	0.0576734	-0.111321	-0.364012	-0.0667234	-0.340672	-0.117444	0.0178086	-0.244315	0.389079	0.25172
TTC1	-0.459875	-0.222016	-0.436273	0.445876	0.239482	-0.27111	0.0641683	-0.0426501	-0.185555	0.304663	-0.145641	0.109057	-0.30532	-0.385202	-0.308924	-0.344747	0.176043	-0.0332563	0.144435	-0.192456	-0.0744119	-0.638127	0.291239	0.243123	-0.116852	-0.181873	-0.775931	-0.137135	0.212403	0.0401468	-0.644817	-0.0786262	-0.349193	0.297009	-0.328458	0.257024	-0.431394	-0.387009	-0.0202912	-0.214778	-0.178325	0.340387	-0.181134	0.248832	-0.0444317	-0.135281	0.0828657	-0.577974	-0.471181
MRPL21	0.288208	0.0574632	-0.473312	0.277982	-0.400832	0.144103	-0.240324	0.0781954	0.132968	0.455231	0.170182	-0.230706	0.263227	-0.777244	-0.598744	0.188416	-0.104849	0.236951	-0.0506543	-0.72085	-0.363701	-0.307718	-0.0162853	-0.026362	-0.380799	-0.323545	-0.436099	-0.133511	0.048299	0.411219	-0.233163	-0.265071	-0.0551945	-0.0360231	-0.131946	0.378939	-0.0386392	-0.0865675	0.0531947	0.232379	-0.142603	0.0438051	-0.22477	-0.0415368	-0.173591	-0.160648	0.0819788	-0.122443	-0.377819
LOC100293612	-0.0517363	0.272764	0.691102	-0.143356	0.0680706	0.000741885	0.622302	-0.17728	0.290227	-0.346637	0.485751	0.103246	0.348012	0.24153	0.265399	0.456009	0.0442943	0.25164	-0.0381878	0.326426	0.168712	-0.0379729	-0.0555344	-0.175838	0.0902673	-0.0458497	0.215075	-0.0473877	-0.207613	-0.42688	0.0799302	-0.0619351	-0.0343125	-0.0807752	0.0358098	-0.198883	-0.0682965	-0.104245	-0.108336	-0.169685	-0.0353515	-0.179543	0.030024	-0.0370238	0.000742127	-0.0548207	-0.0217794	0.0509681	0.148701
OR1L6	0.406536	0.580192	0.648061	-0.180367	-0.268134	0.214049	0.181593	0.0545961	0.674928	0.125043	0.933064	-0.476323	0.908964	-0.0561662	-0.281165	0.934891	-0.451167	0.716706	-0.519074	-0.272628	-0.469827	0.259531	-0.51624	-0.607664	-0.487923	-0.373091	-0.00481985	-0.360617	-0.600251	0.0576521	0.100705	-0.418881	-0.0647206	-0.619149	-0.228109	-0.00232817	-0.088016	-0.156853	-0.309881	-0.0961648	-0.334485	-0.602729	-0.339656	-0.514024	-0.375961	-0.30904	-0.283225	0.142794	-0.134956
TMEM38A	-0.38426	-0.146853	0.0240862	-0.0948664	0.227966	0.0431618	0.124882	-0.161481	-0.211149	-0.0663656	-0.25063	0.182781	-0.20563	0.179023	0.0789885	-0.269631	0.394459	-0.0765909	0.120727	0.313887	0.110933	-0.0833623	0.116234	0.0512294	0.370276	-0.0492309	0.0971002	-0.0380119	0.0532485	-0.330457	-0.314518	-0.0381971	-0.302503	0.270023	-0.119461	-0.67991	-0.254013	-0.210632	-0.0624762	-0.387895	-0.18156	0.0927482	-3.11132e-05	0.0914208	-0.0293099	0.0330688	0.0643171	-0.298741	-0.081858
MFSD8	-0.844407	-0.59452	-0.253079	0.261021	0.209969	-0.532351	0.491729	-0.31272	-0.453074	-0.267849	-0.490699	0.572791	-0.685731	0.2565	0.26035	-0.610632	0.414402	-0.368562	0.550832	0.447479	0.642635	-0.502726	0.650692	0.602793	0.472819	0.157178	-0.18987	0.130698	0.57356	-0.484494	-0.389864	0.221254	-0.22722	0.712729	0.0628076	-0.112743	-0.352646	-0.280855	0.184603	-0.307511	0.152977	0.555865	0.259244	0.577871	0.333772	0.189913	0.176337	-0.5278	0.076941
MMS22L	-0.454856	-0.430788	-0.127354	-0.0930899	-0.249593	-0.115393	0.220378	0.0660919	-0.132191	0.148661	-0.30664	0.07974	-0.314623	0.0123521	-0.140138	-0.310535	0.0428693	-0.212573	0.184704	-0.0230728	0.294904	-0.418816	0.248972	0.258629	0.194594	-0.308165	-0.0535009	-0.290598	0.265807	-0.0965813	-0.472653	-0.167072	-0.465581	0.367703	-0.0834539	-0.00160891	-0.415782	-0.40545	-0.0673614	-0.380422	-0.127583	0.210579	-0.0517276	0.132973	-0.0650344	-0.10759	-0.273175	-0.513221	-0.0381507
HFE2	-0.435626	0.0450899	0.167074	0.288435	0.255779	0.149425	0.0818913	0.246969	-0.140666	0.317908	-0.0489822	-0.0194858	-0.204062	0.298563	-0.0996271	-0.187153	0.152193	-0.194975	-0.121823	0.057235	-0.0591767	-0.244532	0.00930639	-0.0389807	-0.0141597	-0.38976	-0.42357	-0.334664	-0.259816	-0.290419	-0.556827	-0.120842	-0.538361	0.0633143	-0.35384	0.106645	-0.552457	-0.533071	-0.236816	-0.627508	-0.314761	-0.151998	-0.237629	-0.0571002	-0.332866	-0.296816	-0.156547	-0.643679	-0.534118
PITPNC1	-0.426628	-0.0842843	0.19649	0.146704	-0.0167422	-0.287443	0.689352	-0.374922	0.0402379	-0.215126	0.204396	0.312964	0.0412322	0.0170292	0.0738626	0.172914	0.210027	0.158743	0.280105	0.175124	0.391912	-0.394433	0.332736	0.184283	0.141327	-0.0555156	-0.0382935	-0.0158814	0.216771	-0.417769	-0.224875	-0.0231823	-0.152323	0.327189	0.00855747	-0.0104952	-0.268328	-0.295163	0.0812347	-0.224455	-0.0239185	0.168698	0.0923708	0.277541	0.125415	0.0387842	0.120459	-0.317538	-0.0145987
LOC100131564	0.0374937	0.114504	0.499053	-0.33989	-0.195138	0.0603295	0.342893	-0.0788368	0.228432	-0.474887	0.144163	0.12746	0.188765	0.507939	0.447662	0.256922	-0.0846014	0.0349867	0.0233344	0.459491	0.327108	0.303466	-0.105164	-0.0917596	0.23282	0.170833	0.578476	0.104114	-0.0260594	-0.292536	0.377862	0.0284974	0.137531	-0.0847133	0.255425	-0.3217	0.161542	0.110904	-0.0691054	-0.0209732	0.156492	-0.175214	0.200495	-0.0901923	0.122747	0.096514	-0.0584965	0.32767	0.527194
MUC5AC	0.7525	0.578806	0.378347	-0.124011	-0.328982	0.462391	-0.261848	0.495809	0.575688	0.321911	0.499956	-0.569891	0.644326	-0.338667	-0.266739	0.635687	-0.510812	0.289996	-0.468506	-0.505077	-0.447525	0.322422	-0.533945	-0.508634	-0.509292	-0.264615	0.208751	-0.27513	-0.463309	0.400515	0.299643	-0.220089	0.123916	-0.637547	-0.00277806	0.22488	0.287023	0.166636	-0.164798	0.289991	-0.13338	-0.471994	-0.227734	-0.533985	-0.309228	-0.206142	-0.344609	0.435909	-0.00654892
MYBL2	-0.159568	0.261248	0.386444	0.0415862	-0.068847	-0.134601	0.314615	0.0097364	0.264721	0.175822	0.545902	-0.300188	0.363387	0.168722	-0.2567	0.537766	-0.429387	0.443654	-0.112198	-0.32545	-0.0434357	0.0733671	-0.0124513	-0.0978352	-0.127464	-0.292352	-0.246869	-0.247623	-0.220948	0.00938982	-0.160043	-0.127919	-0.216655	-0.0912901	-0.137758	0.298482	-0.241396	-0.303717	-0.0655053	-0.226351	-0.0739822	-0.188663	-0.050663	-0.0895647	-0.128058	-0.123212	-0.161477	-0.225019	-0.242694
TCAP	-0.014717	0.121488	-0.00263551	0.053671	-0.057757	-0.225913	0.410849	-0.489945	0.058618	-0.622509	0.114844	0.457582	0.12211	-0.157765	0.335218	0.0675959	0.315134	0.148432	0.325004	0.396546	0.273333	-0.176388	0.250217	0.198517	0.260512	0.395067	0.00815738	0.431873	0.364872	-0.284586	0.259102	0.140605	0.375936	0.213027	0.265608	-0.326351	0.290125	0.272921	0.223124	0.419062	0.28604	0.311586	0.285196	0.346219	0.430025	0.228502	0.43142	0.367139	0.439508
AMZ2P1	-0.51783	-0.166744	-0.257245	-0.0587388	0.160114	-0.11174	-0.124136	0.372629	-0.361117	0.221274	-0.322383	0.0260336	-0.385532	0.0871425	-0.0274622	-0.355005	0.0078711	-0.145105	0.184435	-0.0825373	0.177607	-0.296309	0.20964	0.261587	0.285015	-0.170569	-0.343419	-0.160681	0.197232	0.121651	-0.490455	6.89775e-05	-0.408086	0.350934	-0.0466431	0.107517	-0.245908	-0.252941	-0.000244519	-0.230689	0.0703455	0.25283	0.0662974	0.183291	-0.00965821	-0.00340756	-0.066848	-0.393788	-0.15201
LOC282980	0.604001	0.394129	0.53074	-0.284706	-0.240886	0.446764	-0.339013	0.415506	0.317693	0.212916	0.463157	-0.508228	0.539532	0.179897	-0.09319	0.525439	-0.457067	0.177469	-0.58512	-0.179916	-0.422888	0.51764	-0.60278	-0.531859	-0.40601	-0.23213	0.288147	-0.275502	-0.667003	0.22254	0.368196	-0.168816	0.106175	-0.701815	-0.03979	0.278995	0.162724	0.130638	-0.257235	0.0352521	-0.165041	-0.647593	-0.245379	-0.558617	-0.377493	-0.277299	-0.455524	0.33079	-0.0250171
BRPF3	-0.672715	-0.358937	0.0268267	-0.124733	0.295122	-0.339035	0.40393	-0.270134	-0.108321	0.0240723	-0.196244	0.224906	-0.372577	0.277761	0.0420918	-0.361033	0.257541	-0.118681	0.0319302	0.282851	0.156806	-0.418168	0.142694	0.103261	0.0883771	-0.238229	-0.280529	-0.330779	0.0941625	-0.34297	-0.590082	-0.213581	-0.564042	0.27788	-0.430681	-0.261006	-0.696411	-0.596049	-0.249878	-0.696833	-0.37731	0.0906911	-0.246424	0.069776	-0.164203	-0.204287	-0.147526	-0.728965	-0.288247
SLC22A5	-0.766075	-0.488097	-0.245994	0.1947	0.286094	-0.470011	0.516789	-0.363549	-0.529725	-0.403824	-0.552232	0.673929	-0.688626	0.106516	0.375921	-0.613862	0.591749	-0.395262	0.767286	0.411896	0.726338	-0.436115	0.799592	0.740145	0.770002	0.325409	-0.0396352	0.362299	0.713441	-0.517667	-0.273628	0.417247	-0.0694766	0.895988	0.290197	-0.264384	-0.0779965	-0.031659	0.410302	-0.079733	0.382103	0.753103	0.507189	0.746941	0.538392	0.441002	0.431173	-0.299503	0.182514
OGT	-0.442203	-0.285964	0.162147	-0.153448	0.144865	-0.208878	0.407972	-0.20461	-0.290884	-0.530763	-0.357353	0.437449	-0.414935	0.680641	0.528575	-0.298357	0.304772	-0.314271	0.396782	0.641825	0.648472	0.0627315	0.336653	0.326187	0.643353	0.281419	0.405392	0.259365	0.309406	-0.508062	0.0910053	0.274402	-0.00305133	0.456713	0.306409	-0.389301	0.00333477	0.0279873	0.142306	-0.183859	0.305631	0.229382	0.403492	0.325242	0.328335	0.283826	0.192146	-0.0219065	0.403148
ZNF616	-0.0469864	0.0624616	-0.182438	0.0685963	-0.06966	0.0453419	-0.154022	0.509591	0.0552913	0.522611	-0.0470208	-0.353321	-0.0503204	-0.461466	-0.468185	-0.0248748	-0.283998	0.00284764	-0.0438806	-0.660244	-0.161823	-0.415962	0.0294948	0.0602241	-0.101946	-0.464984	-0.458084	-0.376729	0.0278724	0.450663	-0.508992	-0.194861	-0.432594	0.0976287	-0.198199	0.427682	-0.215438	-0.277933	-0.0564265	-0.055946	-0.102856	0.139389	-0.167151	-0.0524991	-0.204838	-0.203266	-0.274379	-0.314031	-0.355581
NOS2	0.777542	0.458391	0.235804	-0.347857	-0.25307	0.387708	-0.577732	0.493234	0.446034	0.432618	0.435177	-0.719798	0.607919	-0.0195394	-0.279994	0.581538	-0.72472	0.250264	-0.639749	-0.532472	-0.606088	0.599543	-0.670706	-0.568164	-0.516442	-0.211271	0.158261	-0.2543	-0.581241	0.553596	0.382908	-0.229739	0.128423	-0.781744	-0.112532	0.304061	0.257269	0.186468	-0.239919	0.213838	-0.151225	-0.587337	-0.286459	-0.637213	-0.38538	-0.259124	-0.422479	0.444236	-0.0566608
HIC1	0.0943361	-0.0160472	-0.560787	0.414244	-0.23239	0.0751879	-0.148621	-0.237316	-0.198122	0.0847217	-0.0899245	0.0564037	-0.012764	-0.475848	-0.42114	-0.050957	0.193174	0.0596312	0.273013	-0.428256	-0.0481175	-0.187834	0.266232	0.252297	-0.0391364	-0.0328557	-0.358908	0.202723	0.231708	0.178734	-0.0726613	0.0620769	0.160465	0.295573	0.109442	0.255516	0.109479	0.0825292	0.334886	0.330431	0.17727	0.246221	0.119387	0.296313	0.139139	0.171948	0.456826	-0.0476589	-0.215962
HYOU1	0.671281	0.281346	0.280271	-0.249792	-0.101779	0.328417	-0.40427	0.255969	0.0613347	0.0651555	0.165425	-0.330437	0.308232	-0.00754753	0.00357267	0.302002	-0.318916	-0.0896113	-0.171944	-0.230864	-0.187785	0.604009	-0.227133	-0.157945	-0.103436	0.226041	0.461641	0.186343	-0.302496	0.262998	0.650226	0.318799	0.517673	-0.40228	0.364135	0.483658	0.630893	0.578614	0.2235	0.468592	0.313173	-0.205552	0.196674	-0.158498	0.0785642	0.231789	-0.134803	0.69227	0.244865
EXOC6B	-0.528402	-0.504549	-0.0230759	0.104306	0.345083	-0.335823	0.148683	-0.22698	-0.577814	-0.314272	-0.436247	0.523624	-0.566713	0.38377	0.549168	-0.556062	0.403759	-0.45939	0.383889	0.539795	0.454296	0.0605866	0.451183	0.504017	0.456931	0.416158	0.150587	0.303171	0.278402	-0.482074	0.106346	0.503111	0.185724	0.409974	0.241226	-0.174431	0.0209043	0.148011	0.307001	-0.121504	0.265281	0.351816	0.369864	0.471114	0.365189	0.318472	0.18008	-0.123343	0.1318
ZZZ3	-0.607803	-0.52614	0.0781702	-0.137581	0.240212	-0.384694	0.306055	-0.158908	-0.300291	-0.259948	-0.424253	0.352328	-0.574954	0.632141	0.449228	-0.49837	0.115568	-0.404621	0.219013	0.554003	0.498868	-0.0763276	0.278195	0.322338	0.377771	0.193439	0.167921	0.0440956	0.2504	-0.360258	-0.103828	0.18949	-0.172709	0.317774	0.0105067	-0.118365	-0.270952	-0.18763	-0.0446211	-0.409577	0.0643613	0.204856	0.152014	0.222249	0.164874	0.0595151	-0.135525	-0.307457	0.192595
ANKMY1	-0.10453	0.0457755	0.0892657	-0.093957	0.247099	0.127002	0.21449	-0.206393	-0.272581	-0.530165	-0.301517	0.399511	-0.275218	0.241375	0.508949	-0.190527	0.427862	-0.188406	0.401366	0.374197	0.431534	0.022464	0.226575	0.257097	0.679406	0.31301	0.374278	0.449136	0.2332	-0.200413	0.173326	0.309886	0.149411	0.419092	0.34659	-0.369708	0.290813	0.25862	0.177822	0.157486	0.384828	0.255011	0.431888	0.304061	0.325621	0.268725	0.498432	0.229527	0.236857
BAZ1A	-0.737424	-0.666758	-0.311717	0.124019	0.00403301	-0.51751	0.498108	-0.468595	-0.485051	-0.453292	-0.516682	0.687881	-0.64467	0.372743	0.397181	-0.552589	0.477902	-0.384996	0.656623	0.558561	0.775329	-0.307535	0.684	0.653068	0.586432	0.310236	0.0925291	0.306724	0.682913	-0.56404	-0.13046	0.274782	-0.0209374	0.766869	0.280626	-0.204015	-0.170133	-0.0944526	0.297386	-0.16452	0.312126	0.551574	0.413489	0.631185	0.456121	0.341801	0.341578	-0.336822	0.301448
LOC100289341	-0.633136	-0.41454	-0.24224	0.310043	0.0494767	-0.0720136	0.2053	-0.119171	-0.360753	0.0289406	-0.43042	0.309084	-0.464504	-0.0948491	-0.0645631	-0.514259	0.377849	-0.303248	0.36356	0.0821118	0.315639	-0.443107	0.447658	0.441919	0.254105	-0.101182	-0.270537	-0.0572295	0.286948	-0.248728	-0.490176	0.106763	-0.290331	0.548635	-0.07315	-0.13605	-0.37353	-0.324436	0.164063	-0.376966	-0.0587585	0.373432	0.095483	0.371245	0.0985837	0.0914941	0.0826928	-0.55523	-0.217432
CCDC76	-0.154421	-0.266422	-0.547358	0.0694997	-0.0390904	-0.130524	-0.196833	-0.251245	-0.103512	0.259382	-0.265606	-0.0938224	-0.232457	-0.183511	-0.417934	-0.236496	0.00798314	0.0518307	-0.0373612	-0.242597	-0.146115	-0.269371	0.00452717	-0.00521807	-0.126584	-0.220766	-0.242772	-0.158025	0.152865	0.327344	-0.375197	-0.304829	-0.314146	0.142467	-0.356042	0.0201528	-0.348171	-0.30049	-0.174659	-0.177462	-0.280663	0.0538458	-0.27142	-0.0479085	-0.185009	-0.208271	-0.026364	-0.436445	-0.297412
GRIPAP1	0.292995	-0.064061	-0.0889576	0.101097	0.350491	-0.135618	-0.036954	-0.111318	-0.155863	-0.407728	-0.12629	0.37954	-0.183231	-0.0294016	0.514827	-0.188147	0.407175	-0.179606	0.114491	0.373666	0.0495915	0.0714512	0.040081	0.0888803	0.116834	0.477131	0.141638	0.454286	0.122014	-0.142744	0.400726	0.31489	0.481802	0.0231568	0.248222	-0.137936	0.41203	0.487704	0.153408	0.418154	0.260889	0.168425	0.182545	0.158865	0.265983	0.180547	0.465487	0.444416	0.168157
GLT25D1	-0.666269	-0.482607	-0.512629	0.415729	0.254814	-0.359158	0.377426	-0.498227	-0.473083	-0.206746	-0.431259	0.643073	-0.563056	-0.205876	0.158469	-0.573828	0.627665	-0.259508	0.619787	0.228076	0.433306	-0.594208	0.67918	0.607498	0.399556	0.230837	-0.36026	0.330685	0.596628	-0.383943	-0.380199	0.244356	-0.0554447	0.737326	0.0507227	-0.15842	-0.211146	-0.145367	0.318012	-0.101367	0.148844	0.642535	0.246535	0.662763	0.368838	0.240933	0.542882	-0.447598	-0.134206
LOC391764	0.406618	0.0941277	0.0289917	-0.122352	-0.435851	0.287144	-0.279049	0.332449	0.0640309	0.254576	-0.0702269	-0.251317	0.171459	-0.189778	-0.192868	0.0545644	-0.253933	-0.179704	0.0138198	-0.298364	-0.00674324	0.361159	0.0128267	0.0328912	-0.0445062	0.0576818	0.341983	0.0335818	0.01613	0.0991567	0.352756	0.19924	0.298424	-0.16205	0.362299	0.113452	0.431571	0.336324	0.298467	0.354463	0.191791	-0.0081768	0.172871	-0.0290855	0.0986499	0.214272	-0.243784	0.419352	0.287183
NAPG	-0.489728	-0.384173	-0.53189	0.477061	-0.128175	-0.331963	0.322077	-0.290292	-0.186194	0.0516358	-0.189507	0.353588	-0.289826	-0.363219	-0.232605	-0.28924	0.351598	-0.0475766	0.401078	-0.0726633	0.234827	-0.686937	0.490015	0.411399	0.0466931	-0.12434	-0.522289	-0.00247713	0.493316	-0.190987	-0.528794	-0.0878364	-0.248812	0.542166	-0.0936209	0.109225	-0.377676	-0.352875	0.134356	-0.122966	-0.039448	0.449347	-0.00404127	0.421045	0.120478	0.0194519	0.281883	-0.544349	-0.225398
	0.863901	0.613721	0.316837	-0.089644	-0.273135	0.435647	-0.357611	0.331524	0.542562	0.33427	0.558595	-0.659888	0.689376	-0.253391	-0.395892	0.680506	-0.588567	0.331916	-0.496412	-0.590071	-0.570676	0.478181	-0.535401	-0.51896	-0.537757	-0.175711	0.106458	-0.136885	-0.527384	0.473543	0.405963	-0.134979	0.250801	-0.697671	-0.00642608	0.443022	0.366541	0.256363	-0.106693	0.374337	-0.0551796	-0.491786	-0.202435	-0.510078	-0.268904	-0.157229	-0.245871	0.527295	-0.070058
TMC8	0.405386	0.128648	-0.155805	0.0197505	-0.0689954	0.370893	-0.440284	-0.154443	-0.0546341	0.0697161	0.0974239	-0.121476	0.212984	-0.0486591	-0.115913	0.0877554	0.0782424	0.115174	-0.142123	-0.127901	-0.399034	0.477319	-0.196067	-0.152009	-0.112139	0.154201	0.00422349	0.266012	-0.263777	0.134843	0.295897	0.0829132	0.345195	-0.224928	0.0528327	-0.0386742	0.279286	0.319202	0.0717917	0.187694	0.0231943	-0.19921	-0.00575326	-0.123172	-0.0476075	0.0725248	0.325348	0.291975	-0.178988
SSPN	-0.224668	-0.148803	-0.0323965	-0.0430227	-0.251963	-0.0593079	-0.125602	0.517922	0.0709256	0.531596	-0.0237337	-0.412272	-0.0525777	0.0440356	-0.399798	-0.012802	-0.541838	-0.0540666	-0.175218	-0.416565	-0.0489999	-0.135223	-0.0476404	-0.0159616	-0.216851	-0.465613	-0.24017	-0.524847	-0.0757105	0.251157	-0.386057	-0.245321	-0.469744	-0.07606	-0.21035	0.381511	-0.381334	-0.41667	-0.167946	-0.328594	-0.185813	-0.0977766	-0.215941	-0.175394	-0.277034	-0.242483	-0.61266	-0.426551	-0.153078
ACOX2	0.263185	-0.0052164	-0.310411	0.259748	-0.33469	0.341514	-0.229998	0.0609274	0.0502171	0.387785	-0.0174527	-0.206275	0.0431309	-0.413864	-0.515391	0.0438283	0.0428903	0.00308745	-0.118139	-0.518437	-0.285148	-0.260039	-0.128748	-0.0596058	-0.318225	-0.448966	-0.283639	-0.232054	-0.112699	0.342288	-0.284757	-0.283449	-0.216809	0.00689507	-0.196303	0.487924	-0.193499	-0.204374	-0.147139	-0.0122155	-0.201962	-0.10377	-0.28075	-0.144172	-0.325637	-0.281883	0.0647469	-0.275983	-0.504874
LOC100131283	-0.226871	-0.381041	-0.321325	-0.14371	-0.489543	-0.0996273	0.186368	-0.390077	-0.29833	-0.222327	-0.173119	0.278855	-0.0709454	0.214309	0.0556979	-0.0194882	0.13486	-0.0861983	0.43718	0.0111819	0.465962	0.121054	0.406826	0.358342	0.427119	0.0982976	0.343113	0.252613	0.402321	-0.321072	0.168301	0.0679422	0.125851	0.460148	0.369361	-0.283623	0.0545487	0.0488429	0.397193	0.0374644	0.288302	0.180759	0.366443	0.369999	0.276304	0.333286	0.302697	-0.0974644	0.297484
LILRB1	-0.563929	-0.205968	-0.310742	0.287792	0.00382441	-0.354537	0.590873	-0.569498	-0.197293	-0.393286	-0.193354	0.604969	-0.240339	-0.23321	0.156921	-0.248759	0.476079	-0.0243255	0.673055	0.190568	0.540054	-0.460456	0.675423	0.534041	0.435952	0.278126	-0.161629	0.370036	0.667179	-0.450454	-0.180215	0.206067	0.0687187	0.679264	0.204814	-0.368743	-0.0411503	-0.0707115	0.427764	0.0709165	0.245443	0.59219	0.372018	0.636834	0.48794	0.380378	0.521185	-0.194346	0.183433
APH1A	-0.60889	-0.401292	-0.529258	0.332482	0.22867	-0.430711	0.219829	-0.36996	-0.28327	-0.0510446	-0.289112	0.39591	-0.41268	-0.284143	-0.0669263	-0.45716	0.373141	-0.0253316	0.291661	0.119049	0.166288	-0.679881	0.385571	0.310746	0.0545539	0.0107381	-0.51774	0.0241705	0.419369	-0.093922	-0.518949	-0.0773834	-0.242852	0.449296	-0.264025	-0.139768	-0.417418	-0.341769	0.0447091	-0.219842	-0.152734	0.406008	-0.0844605	0.360698	0.111859	-0.034038	0.201548	-0.55499	-0.206366
STAP2	-0.194286	0.0144894	0.234311	-0.222995	0.152129	-0.231242	-0.0775777	0.401236	-0.0408454	0.0785876	-0.00295318	-0.21983	-0.128971	0.463278	0.158545	-0.0120823	-0.513256	-0.120688	-0.0696121	-0.00403025	0.144284	0.293263	-0.00592467	0.044945	0.035326	0.0669595	0.0334832	-0.124914	-0.0701481	0.0913246	0.12942	0.173179	-0.0175724	-0.118198	0.0944886	0.286936	0.0384776	0.0310185	0.034244	-0.067146	0.209588	-0.0564912	0.142365	-0.0399803	0.0685348	0.0881788	-0.382995	0.0417624	0.220392
SERPINB7	0.675523	0.42012	0.0421965	-0.146727	-0.053445	0.443321	-0.521481	0.356453	0.242134	0.518484	0.294322	-0.700588	0.411348	-0.130233	-0.543521	0.421078	-0.484981	0.220881	-0.5357	-0.664774	-0.571746	0.307762	-0.500432	-0.522186	-0.432484	-0.35034	-0.0533443	-0.229224	-0.557853	0.552066	0.10913	-0.241049	-0.0239356	-0.540863	-0.228006	0.316737	0.100444	0.0380253	-0.14813	0.0957156	-0.233898	-0.491741	-0.333124	-0.493324	-0.412026	-0.314457	-0.259114	0.1464	-0.360206
SOS1	-0.117395	-0.230426	0.0120431	-0.0773721	0.110579	-0.059743	-0.0752537	-0.258961	-0.194003	0.0271392	-0.170865	-0.0476823	-0.171623	0.351311	-0.0899071	-0.223371	0.0310237	-0.218923	-0.139782	0.188013	-0.0393401	0.19499	-0.0116906	-0.0636599	-0.0258722	-0.0160376	0.114141	-0.0903497	-0.158986	-0.230572	0.0500746	-0.00258794	-0.0410916	-0.0622703	-0.166533	-0.228864	-0.201493	-0.0963089	-0.00868252	-0.2759	-0.183476	-0.15291	-0.111616	-0.0279714	-0.0842478	-0.0349711	-0.222073	-0.230653	-0.0186861
GNL1	-0.0210329	0.113885	0.320416	-0.43808	0.0559675	0.173044	0.130854	-0.0726855	0.0439583	-0.308266	-0.04707	0.118252	0.0683257	0.344729	0.367794	0.0113257	0.121065	-0.0506299	-0.0223581	0.390483	0.156273	0.266405	-0.122072	-0.154627	0.276552	0.129225	0.500476	0.0597885	-0.0759031	-0.299399	0.222131	-0.00413929	0.0395427	-0.0620732	0.0947088	-0.704836	0.0930068	0.0789804	-0.0249836	-0.125493	-0.0226964	-0.1636	0.0883767	-0.0960364	0.0336644	0.0894196	-0.0443371	0.176522	0.338486
SMC1B	-0.00419536	-0.0943516	-0.0570589	-0.372864	-0.0712494	0.380597	-0.321956	0.290729	-0.193273	0.435225	-0.176287	-0.167727	-0.0826346	0.156428	-0.0719944	-0.150387	-0.0752769	-0.266559	-0.166605	-0.109564	-0.0631766	0.0421422	-0.134649	-0.0709783	0.0209568	-0.191838	0.0327834	-0.168984	-0.196445	0.083502	-0.159462	-0.078411	-0.222707	-0.0952231	-0.0888745	0.204448	-0.116433	-0.131247	-0.132336	-0.260337	-0.160823	-0.140231	-0.143491	-0.135102	-0.259475	-0.210826	-0.236387	-0.188715	-0.224989
ADCY9	-0.590471	-0.40389	-0.0672467	-0.0782137	-0.137503	-0.237011	0.485636	-0.41123	-0.283466	-0.238343	-0.354193	0.337935	-0.396535	0.38679	0.156948	-0.278373	0.136888	-0.308982	0.501458	0.120758	0.655889	-0.0872518	0.539042	0.494626	0.526224	0.0597675	0.21406	0.124506	0.437559	-0.418862	-0.0843643	0.181375	-0.12941	0.605707	0.188402	-0.168358	-0.202722	-0.206356	0.309738	-0.271739	0.217264	0.308658	0.356354	0.434881	0.288663	0.270747	0.121719	-0.378653	0.16762
UBR1	-0.53808	-0.387186	0.179605	-0.235058	0.0579493	-0.186302	0.333075	-0.130487	-0.258492	-0.196859	-0.415631	0.183657	-0.468854	0.705042	0.245607	-0.353215	0.0508585	-0.39129	0.242449	0.363476	0.555234	0.0745706	0.27955	0.267584	0.476226	0.011579	0.374182	-0.0536083	0.191831	-0.394949	-0.0834204	0.136466	-0.256098	0.372091	0.0860128	-0.250779	-0.260142	-0.231652	0.0522497	-0.453493	0.0802374	0.0964457	0.213184	0.179903	0.115891	0.131153	-0.189988	-0.336629	0.215102
ZNF259P1	-0.344496	-0.308103	-0.527325	0.431877	-0.190337	-0.277235	0.305384	-0.331692	-0.141164	0.0443884	-0.16831	0.304465	-0.214495	-0.43798	-0.260391	-0.212792	0.289135	-0.055715	0.423713	-0.228674	0.233773	-0.561036	0.500287	0.412036	0.0368076	-0.0858117	-0.406866	0.0568596	0.498085	-0.159928	-0.362812	-0.0288454	-0.114189	0.515717	-0.0118276	0.0750318	-0.241172	-0.241284	0.275317	0.00775822	0.0313577	0.430795	0.0653978	0.42774	0.175769	0.115106	0.317611	-0.424877	-0.17021
ELANE	0.718432	0.483108	0.233921	-0.0562261	-0.0778896	0.452758	-0.614623	0.6535	0.395003	0.607194	0.382605	-0.684757	0.457685	-0.252872	-0.359606	0.400466	-0.522054	0.136618	-0.690202	-0.5155	-0.739278	0.294382	-0.670585	-0.569012	-0.66322	-0.341864	-0.12391	-0.392189	-0.651822	0.553616	0.103233	-0.249276	-0.028571	-0.776064	-0.259628	0.551221	0.11295	0.0719467	-0.371005	0.133035	-0.289359	-0.536538	-0.449637	-0.641389	-0.515895	-0.41209	-0.4693	0.247739	-0.331869
RSF1	-0.630781	-0.396767	-0.112487	-0.103083	0.00228845	-0.148532	0.204564	0.0109549	-0.226973	0.105417	-0.386812	0.133145	-0.398368	0.26872	0.00906656	-0.437105	0.0397134	-0.306709	0.18845	0.177385	0.339671	-0.226111	0.289459	0.209778	0.266638	-0.120945	0.017969	-0.186022	0.231591	-0.325451	-0.375844	-0.0570226	-0.403496	0.31445	-0.101746	-0.382439	-0.411561	-0.395096	0.0129481	-0.496885	-0.134485	0.154939	0.0047403	0.169769	0.0070418	0.006968	-0.282416	-0.534146	0.0842797
LOC79015	0.676667	0.399361	0.144555	-0.0370012	-0.0325644	0.405007	-0.684001	0.834313	0.282185	0.613771	0.20017	-0.668496	0.310893	-0.198713	-0.301225	0.259281	-0.548504	0.0106281	-0.629773	-0.526654	-0.615203	0.30381	-0.604211	-0.501707	-0.576166	-0.308279	-0.0424616	-0.378728	-0.559452	0.559794	0.128211	-0.172392	-0.0238434	-0.711754	-0.18493	0.416134	0.159419	0.101356	-0.269411	0.162608	-0.227981	-0.479351	-0.375051	-0.594042	-0.456729	-0.349995	-0.523999	0.256677	-0.240296
SMCR7L	-0.833468	-0.468588	-0.328631	0.300725	0.200075	-0.346026	0.433936	-0.306661	-0.293112	-0.0458545	-0.400023	0.421443	-0.570095	-0.0265467	0.0176179	-0.55491	0.36718	-0.219172	0.417574	0.166465	0.377722	-0.653788	0.514951	0.451907	0.283462	-0.0751322	-0.427956	-0.0360192	0.445192	-0.300886	-0.640019	-0.00934093	-0.433852	0.625495	-0.209185	-0.153625	-0.547145	-0.491101	0.0330523	-0.46137	-0.098524	0.452785	0.0232561	0.418481	0.119392	-0.000265464	0.149138	-0.732024	-0.222434
DHRS4L2	0.424086	0.0942846	-0.34127	0.273238	-0.495703	0.27052	-0.0522946	-0.10493	0.228855	0.196114	0.175229	-0.100604	0.320568	-0.695319	-0.482194	0.251289	0.0654545	0.201088	-0.00299569	-0.548533	-0.262308	-0.289357	-0.0439264	-0.0669247	-0.290785	-0.282673	-0.190899	-0.0288959	0.0503045	0.235269	-0.0943374	-0.277312	0.0188714	-0.00884108	-0.0476322	0.195015	0.0249078	-0.0420319	0.0359421	0.265549	-0.115861	-0.00873772	-0.178594	-0.0519619	-0.140262	-0.131723	0.216223	-0.000978802	-0.243262
ZSCAN1	0.607496	0.233047	-0.169616	-0.119294	-0.254572	0.384807	-0.796278	0.551552	0.202396	0.593945	0.218452	-0.697367	0.4204	-0.213466	-0.547754	0.360351	-0.552541	0.355539	-0.669425	-0.597106	-0.681867	0.201999	-0.69463	-0.561744	-0.59797	-0.45995	-0.121531	-0.412921	-0.53168	0.831613	-0.0340734	-0.454037	-0.158856	-0.641217	-0.350445	0.305356	-0.0325757	-0.0794506	-0.411367	0.059311	-0.389493	-0.549885	-0.508698	-0.644635	-0.572635	-0.505208	-0.424613	0.0927404	-0.362443
GNPTAB	-0.492597	-0.234045	0.221062	-0.192176	0.221204	-0.23152	0.457802	-0.390392	-0.308697	-0.664093	-0.310976	0.560824	-0.376973	0.723946	0.69752	-0.28931	0.36953	-0.278737	0.425647	0.786604	0.679638	0.15512	0.356439	0.341528	0.680084	0.455415	0.456253	0.389216	0.315363	-0.608182	0.219901	0.358545	0.137469	0.430868	0.330694	-0.519846	0.0770865	0.109069	0.186317	-0.144823	0.332973	0.234231	0.467632	0.374945	0.416221	0.35316	0.282802	0.0624313	0.475756
RGS5	-0.159688	-0.061508	0.384472	-0.298495	0.0221979	0.0440475	-0.0290477	0.385407	0.054859	0.230978	-0.143646	-0.345054	-0.162614	0.439593	-0.08977	-0.0961873	-0.349157	-0.241211	-0.227203	-0.0283975	0.0338909	0.143466	-0.146987	-0.109091	0.0684454	-0.317866	0.194499	-0.43963	-0.227748	0.0268124	-0.182186	-0.103951	-0.426365	-0.0999264	-0.165392	0.0658171	-0.281514	-0.273546	-0.238136	-0.436353	-0.168202	-0.199199	-0.124651	-0.261337	-0.248953	-0.167978	-0.642479	-0.254424	-0.00151419
ESR1	-0.43865	-0.354169	0.00392267	0.205011	-0.125812	-0.350615	0.394643	-0.130256	-0.0744096	-0.129916	-0.269222	0.201717	-0.412912	0.351941	0.0982283	-0.287419	-0.0429738	-0.339407	0.297013	0.187151	0.476362	-0.149211	0.390594	0.403584	0.208899	0.0357918	-0.0370988	-0.00399338	0.347343	-0.2859	-0.117212	0.146443	-0.135312	0.369874	0.0931639	0.23007	-0.219789	-0.200471	0.0764464	-0.184952	0.165551	0.271752	0.191843	0.270274	0.197273	0.0860017	-0.0830536	-0.287244	0.147861
COL15A1	-0.465091	-0.460927	0.209265	-0.163206	-0.0422282	-0.344266	0.406805	-0.264312	-0.0430558	-0.21037	-0.238086	0.198898	-0.312266	0.619886	0.281625	-0.238361	-0.0471352	-0.280474	0.117098	0.41109	0.443812	0.111662	0.213778	0.202739	0.252229	0.0905431	0.324505	-0.0565965	0.17904	-0.441552	0.00715735	0.0686054	-0.150766	0.19439	-0.0247811	-0.293172	-0.300423	-0.235624	-0.0244086	-0.451328	-0.067698	0.0492728	0.0940921	0.0838318	0.0977856	0.0384966	-0.261422	-0.283077	0.226167
MYO18B	0.588133	0.506265	0.253551	0.0305221	0.0430044	0.478778	-0.668156	0.785358	0.323822	0.570579	0.285879	-0.707719	0.365315	-0.0937155	-0.313379	0.310346	-0.585353	0.125408	-0.661952	-0.424207	-0.670459	0.369354	-0.656389	-0.582066	-0.573574	-0.278092	-0.0739317	-0.349997	-0.662937	0.55825	0.0956721	-0.174952	-0.0544312	-0.77361	-0.231274	0.404552	0.128009	0.0601616	-0.362442	0.0691474	-0.247174	-0.555802	-0.382914	-0.640624	-0.474441	-0.360859	-0.523441	0.252357	-0.246632
ERVFRD-1	0.508479	0.583556	0.254227	-0.0636053	-0.0268555	0.357539	-0.301509	0.0566939	0.219588	0.0506678	0.453945	-0.415774	0.517794	0.032406	-0.210845	0.497318	-0.317365	0.37301	-0.225094	-0.279754	-0.408528	0.639837	-0.285186	-0.310077	-0.15827	0.0960037	0.0251982	0.164327	-0.433029	0.236676	0.41837	0.107141	0.369661	-0.399097	0.144613	0.0893664	0.427817	0.36783	0.0995462	0.318636	0.175835	-0.322594	0.0914801	-0.216026	-0.00883682	0.153526	0.139356	0.515991	0.0186179
COL10A1	0.817067	0.509539	0.293305	-0.210524	-0.126774	0.453448	-0.611918	0.678387	0.413966	0.427608	0.37101	-0.683111	0.510834	-0.0968552	-0.225561	0.475223	-0.60937	0.169907	-0.669876	-0.428616	-0.614726	0.472172	-0.708589	-0.613775	-0.561327	-0.22068	0.151954	-0.28654	-0.625487	0.558538	0.337509	-0.199103	0.114903	-0.815831	-0.105348	0.347167	0.286659	0.21459	-0.295895	0.24448	-0.171969	-0.591133	-0.329517	-0.663631	-0.418064	-0.31316	-0.472047	0.466961	-0.067003
ZP2	0.596462	0.398753	0.0981818	0.0298385	0.173339	0.20801	-0.483052	0.417611	0.299546	0.363441	0.322064	-0.551777	0.348545	-0.198112	-0.212502	0.297268	-0.552118	0.144181	-0.478264	-0.448786	-0.601448	0.324298	-0.420809	-0.397679	-0.408039	-0.00405703	-0.187426	-0.0221776	-0.452813	0.467729	0.238134	-0.0209826	0.17717	-0.619575	-0.16471	0.30213	0.265187	0.227012	-0.135227	0.275258	-0.0758564	-0.29052	-0.21914	-0.390392	-0.20166	-0.203597	-0.233415	0.375538	-0.157439
PPBP	-0.101662	0.0413258	-0.184003	0.196347	-0.309897	0.333112	-0.0407214	0.115107	0.185091	0.46712	0.0474672	-0.246923	0.0349975	-0.130828	-0.530294	-0.00564091	-0.0969455	-0.00241012	-0.166576	-0.407131	-0.230609	-0.207352	-0.106408	-0.181195	-0.383193	-0.510759	-0.372128	-0.396249	-0.172865	0.0400701	-0.456139	-0.407121	-0.437724	-0.0602945	-0.35097	0.211774	-0.476599	-0.505713	-0.210631	-0.422546	-0.379428	-0.256882	-0.374264	-0.233801	-0.408567	-0.287097	-0.152038	-0.567041	-0.448471
PRDX4	0.177239	0.18602	0.153123	-0.0962192	0.46746	0.217487	-0.517183	0.568653	0.00597436	0.522206	-0.0903714	-0.449847	-0.175191	0.0245528	-0.0913327	-0.159587	-0.314203	-0.171661	-0.453076	-0.28324	-0.451933	0.13392	-0.404157	-0.260537	-0.302167	-0.210652	-0.215401	-0.331411	-0.462867	0.492676	-0.156263	-0.0151311	-0.229284	-0.392334	-0.336176	0.447644	-0.0851567	-0.053534	-0.345295	-0.155848	-0.216642	-0.248006	-0.316923	-0.392627	-0.38017	-0.326851	-0.396385	-0.089687	-0.450601
IPW	0.178823	0.149598	0.462227	-0.478514	0.110664	0.166224	-0.218273	0.254582	0.0554661	-0.12355	0.0436584	-0.22216	0.0579872	0.673133	0.346983	0.117772	-0.343499	-0.0667816	-0.325256	0.291518	-0.022155	0.579208	-0.395298	-0.280885	0.0505607	0.10432	0.459415	-0.0458345	-0.378584	0.0872	0.391131	0.0520193	0.0880601	-0.387217	0.0613203	-0.0407636	0.164025	0.17324	-0.233579	-0.0828456	0.0532464	-0.396069	0.0179233	-0.342139	-0.112322	-0.0780679	-0.318558	0.310191	0.262519
PRB3	0.775907	0.472615	0.179962	-0.112	-0.0763189	0.435636	-0.697958	0.731199	0.342396	0.535621	0.293847	-0.726675	0.40784	-0.266159	-0.333137	0.367966	-0.625821	0.133425	-0.63103	-0.566883	-0.663339	0.360349	-0.640423	-0.529914	-0.565662	-0.248114	-0.000697131	-0.296062	-0.581407	0.705289	0.226216	-0.163019	0.0761772	-0.74737	-0.136958	0.521123	0.27759	0.214836	-0.26911	0.282818	-0.151493	-0.480139	-0.331732	-0.607839	-0.407113	-0.320967	-0.484813	0.400213	-0.172868
FXR1	-0.320931	-0.0183669	-0.015749	-0.0984525	-0.255615	0.0734437	0.139776	-0.103022	0.186322	0.280173	0.0525819	-0.162869	0.120394	-0.277976	-0.391423	-0.0392804	-0.203431	0.0958509	-0.0881079	-0.234552	-0.11239	-0.313015	0.00739919	-0.0624278	-0.182401	-0.344041	-0.2605	-0.368725	-0.0129074	0.0304625	-0.406496	-0.330248	-0.38229	-0.0375837	-0.349822	-0.125348	-0.424732	-0.456064	-0.131547	-0.364685	-0.372831	-0.0426086	-0.279655	-0.0792272	-0.195945	-0.218834	-0.425318	-0.439762	-0.115072
TSHB	0.84049	0.619473	0.438223	-0.171641	-0.125632	0.46552	-0.43086	0.574724	0.546073	0.470048	0.570879	-0.755035	0.668025	-0.167497	-0.372874	0.646866	-0.602587	0.316978	-0.692114	-0.517001	-0.684896	0.441011	-0.692273	-0.682887	-0.597495	-0.326568	0.0835273	-0.344322	-0.70525	0.451768	0.260111	-0.259659	0.0538957	-0.828401	-0.163864	0.302619	0.215158	0.132049	-0.297056	0.181968	-0.252138	-0.62764	-0.381031	-0.675472	-0.460794	-0.341153	-0.45746	0.40207	-0.175357
VPS26A	-0.695524	-0.419146	-0.0208561	0.104533	0.254555	-0.351603	0.396782	-0.371517	-0.322185	-0.149277	-0.333725	0.276175	-0.517679	0.460554	0.105889	-0.420607	0.148766	-0.303385	0.271049	0.300748	0.418998	-0.26746	0.397313	0.357636	0.335671	0.0102856	-0.137694	-0.000939931	0.221833	-0.352422	-0.31946	0.118198	-0.301902	0.444913	-0.134264	0.000365089	-0.438025	-0.370524	0.0201492	-0.466315	0.00348023	0.248278	0.102631	0.330671	0.124374	0.0252444	-0.0269672	-0.557817	-0.066604
C14orf142	-0.235535	-0.137173	-0.210224	0.357085	-0.15246	-0.132784	0.0802005	0.114145	0.0917114	0.410032	0.0789658	-0.150901	-0.0507601	-0.312404	-0.46507	-0.0271958	-0.151104	0.0560393	-0.0636293	-0.37861	-0.143258	-0.510365	0.0745196	0.0724762	-0.339574	-0.441905	-0.624155	-0.387644	0.0195316	0.15728	-0.554171	-0.28027	-0.421681	0.0763708	-0.341874	0.501925	-0.484508	-0.476186	-0.178423	-0.251658	-0.255494	0.0675515	-0.301414	-0.00715662	-0.239665	-0.302015	-0.198053	-0.552909	-0.434669
MFAP2	0.63061	0.437054	0.266728	-0.119959	-0.00762763	0.353993	-0.633883	0.794695	0.345674	0.511099	0.280082	-0.670559	0.364761	-0.104381	-0.205555	0.324106	-0.625912	0.108946	-0.669703	-0.407882	-0.600238	0.365383	-0.657978	-0.547178	-0.562852	-0.248714	0.00768306	-0.3717	-0.59295	0.574058	0.180665	-0.183066	-0.00432564	-0.773868	-0.195194	0.359447	0.168245	0.115336	-0.339275	0.141542	-0.228012	-0.519628	-0.365693	-0.639198	-0.435556	-0.364341	-0.581365	0.31763	-0.142868
KCNS3	-0.12513	-0.16832	-0.327491	0.252739	-0.461705	-0.239326	0.179452	0.025137	0.0666586	0.174865	0.104641	0.0147659	0.0557935	-0.34835	-0.277519	0.124855	-0.17996	0.0927919	0.20262	-0.398191	0.142508	-0.390342	0.27381	0.267008	-0.110324	-0.213304	-0.348215	-0.100916	0.327927	0.0932366	-0.217289	-0.143085	-0.108949	0.2358	0.048717	0.416944	-0.145432	-0.19079	0.128428	0.12017	0.0862978	0.232349	0.0227395	0.203209	0.0603158	-0.0412193	0.024086	-0.237792	-0.0532141
EBLN2	0.0285524	0.0734888	-0.0432525	-0.0727365	-0.0119396	0.016146	0.316718	-0.302636	-0.0836012	-0.60171	-0.0639916	0.528916	-0.00649975	-0.000707442	0.506617	0.00132761	0.482333	-0.00850772	0.421416	0.461477	0.398185	-0.0932904	0.231144	0.198199	0.474485	0.416923	0.302525	0.521094	0.373211	-0.324319	0.268498	0.194612	0.327344	0.322574	0.431484	-0.391085	0.385986	0.336443	0.213861	0.367087	0.387305	0.288015	0.390166	0.333179	0.399676	0.310917	0.605533	0.402825	0.443969
RAB21	-0.765674	-0.407313	-0.378231	0.202159	0.0879545	-0.400935	0.396808	-0.380382	-0.282405	-0.0650766	-0.313923	0.415525	-0.431057	-0.243019	-0.0303584	-0.47224	0.308535	-0.139201	0.487423	0.0946622	0.368919	-0.616321	0.585417	0.502846	0.264868	0.0479748	-0.403212	0.0438154	0.539674	-0.251529	-0.500093	0.0594213	-0.245704	0.606511	-0.0760263	-0.107407	-0.35561	-0.315969	0.201095	-0.225779	0.0241216	0.55243	0.124201	0.514856	0.262624	0.158794	0.142154	-0.544195	-0.0337297
CDK9	-0.134945	0.0516661	0.0379448	-0.0373328	0.237417	-0.153637	0.326576	-0.288447	-0.184516	-0.623498	-0.140244	0.577838	-0.110096	-0.0198105	0.610529	-0.125315	0.509039	-0.0399285	0.452316	0.436723	0.418473	-0.0334541	0.318536	0.291374	0.534089	0.492058	0.280535	0.502439	0.391999	-0.370854	0.268416	0.351305	0.351303	0.361873	0.38062	-0.595443	0.368361	0.344973	0.353041	0.31274	0.363172	0.35959	0.446729	0.399867	0.473658	0.412466	0.532138	0.353675	0.388092
NCL	-0.713951	-0.401874	-0.39128	0.40893	0.0403939	-0.46198	0.522553	-0.527881	-0.294242	-0.207689	-0.23911	0.5249	-0.384013	-0.11182	0.0434162	-0.340889	0.37064	-0.088711	0.613617	0.113182	0.484994	-0.492868	0.695099	0.59162	0.345421	0.156528	-0.347171	0.241187	0.607293	-0.395259	-0.346424	0.174701	-0.0884566	0.699232	0.068024	-0.110392	-0.258735	-0.238265	0.330749	-0.122649	0.1721	0.574038	0.278556	0.624201	0.379167	0.272088	0.420351	-0.457768	-0.0269612
ASS1	-0.141584	0.0975748	0.274598	0.0921624	0.491177	-0.144729	0.123995	-0.0447081	0.114325	0.063533	0.243186	-0.0908221	0.0243115	0.166929	0.0684377	0.00798565	-0.128169	0.0985105	-0.249118	0.128187	-0.285869	-0.0313602	-0.111149	-0.203492	-0.10495	0.0207918	-0.315289	-0.0406997	-0.307839	-0.124	-0.153661	-0.0368071	-0.144513	-0.244598	-0.344736	-0.0662411	-0.229181	-0.178383	-0.253607	-0.289715	-0.223225	-0.133851	-0.219393	-0.12828	-0.139057	-0.210619	-0.143959	-0.16619	-0.204277
KYNU	-0.368438	-0.245059	-0.464313	0.410441	-0.189427	-0.341342	0.311285	-0.26351	-0.167062	0.0509557	-0.0732005	0.256117	-0.156167	-0.341372	-0.259953	-0.110805	0.193098	0.0132962	0.432871	-0.243582	0.270754	-0.487609	0.528068	0.423789	0.0750962	-0.0748844	-0.427425	0.0629184	0.481625	-0.168302	-0.324147	0.0143252	-0.0887466	0.509438	0.0590267	0.158536	-0.194149	-0.209105	0.323915	0.0512482	0.119065	0.423981	0.135888	0.459641	0.214535	0.157591	0.299404	-0.382454	-0.125287
OR3A2	0.515526	0.56246	0.738617	-0.131265	-0.152433	0.250088	0.22006	0.16972	0.701728	0.154706	0.772399	-0.489365	0.716204	-0.0524991	-0.22057	0.779024	-0.454798	0.416268	-0.524105	-0.271989	-0.394578	0.223568	-0.498005	-0.582761	-0.533795	-0.349714	0.104024	-0.382467	-0.605473	0.0299331	0.175629	-0.302972	-0.0297817	-0.637195	-0.192074	0.166496	-0.0311536	-0.100866	-0.285497	-0.05965	-0.294865	-0.575545	-0.333899	-0.522718	-0.364632	-0.308548	-0.389086	0.174094	-0.105445
MGC13053	-0.61718	-0.345316	-0.173369	0.232541	0.340793	-0.195184	0.342562	-0.320916	-0.460075	-0.432048	-0.362296	0.690597	-0.510875	0.315983	0.50592	-0.453908	0.733686	-0.242027	0.467293	0.662121	0.473735	-0.319109	0.413404	0.416992	0.517859	0.254087	-0.10054	0.309599	0.35564	-0.525818	-0.258469	0.216881	-0.0878112	0.60859	0.113616	-0.314529	-0.183836	-0.0978552	0.0747765	-0.246696	0.16174	0.380263	0.264065	0.457514	0.256531	0.184186	0.582583	-0.295582	-0.0399542
FTL	-0.225929	0.230595	-0.0786958	0.254439	0.00394159	-0.208053	0.0939089	-0.0393365	0.207611	0.0550194	0.39762	0.0078311	0.343092	-0.302109	-0.194368	0.258677	-0.037944	0.542907	-0.102365	0.0414197	-0.208938	-0.287165	-0.0650612	-0.161146	-0.33655	-0.0830851	-0.531194	-0.144696	-0.0132678	0.0546988	-0.28765	-0.253861	-0.0962243	-0.133251	-0.251618	-0.125278	-0.214484	-0.233863	-0.131373	-0.063025	-0.237481	-0.034784	-0.212588	-0.0373186	-0.0686725	-0.136649	0.00712779	-0.121477	-0.100548
CCDC130	-0.265877	-0.13987	-0.330388	0.241025	0.21006	-0.202137	0.356114	-0.366344	-0.314226	-0.605916	-0.270811	0.739942	-0.330135	-0.113237	0.511732	-0.289018	0.736903	-0.0959751	0.609221	0.486016	0.48782	-0.387722	0.46368	0.429719	0.526055	0.439431	-0.0171736	0.566643	0.574438	-0.348141	0.00231939	0.270123	0.23402	0.616555	0.353305	-0.326822	0.218189	0.228161	0.288826	0.285263	0.396157	0.534236	0.413153	0.550078	0.475872	0.346944	0.821008	0.124202	0.221177
RELA	-0.74035	-0.31887	-0.424496	0.304765	0.19171	-0.243681	0.318439	-0.336408	-0.289851	0.00309051	-0.300791	0.440129	-0.3907	-0.220733	-0.0529292	-0.472269	0.496535	-0.055118	0.382632	0.141968	0.228454	-0.627861	0.442606	0.342549	0.18056	-0.0552897	-0.482659	-0.00868264	0.409602	-0.307712	-0.624627	-0.0592283	-0.349409	0.535828	-0.215542	-0.33817	-0.47013	-0.43376	0.0756774	-0.361079	-0.166045	0.400048	-0.0317719	0.397271	0.0914018	0.0320922	0.269069	-0.645274	-0.264408
WASH3P	-0.030284	-0.264055	-0.602163	0.289123	-0.0749009	0.0328832	-0.0988761	0.00483495	-0.193115	0.299692	-0.238968	0.140094	-0.217248	-0.702702	-0.330249	-0.285336	0.367626	-0.111481	0.186491	-0.380038	-0.10794	-0.64173	0.201647	0.21083	-0.0925602	-0.244904	-0.428993	-0.0690435	0.264731	0.175352	-0.470786	-0.148479	-0.21077	0.324536	-0.128167	0.240373	-0.187942	-0.167078	0.0587089	0.0509773	-0.11501	0.315822	-0.161439	0.19644	-0.0862413	-0.0971849	0.250029	-0.361181	-0.420606
LACTB	-0.62965	-0.398831	-0.374199	0.352447	0.215095	-0.435168	0.281259	-0.236615	-0.304868	0.0506435	-0.288928	0.30499	-0.470916	-0.192086	-0.0705412	-0.446322	0.202607	-0.193144	0.369096	-0.0391893	0.255665	-0.598601	0.511897	0.481699	0.151634	-0.0102026	-0.545233	0.0165662	0.409932	-0.11637	-0.488718	0.103855	-0.241593	0.516361	-0.144321	0.19495	-0.364301	-0.311035	0.15225	-0.196356	0.0283996	0.496527	0.0627544	0.456142	0.180015	0.0468932	0.130649	-0.548148	-0.228838
EPS8L1	0.553801	0.340691	-0.0487712	-0.157884	-0.188357	0.3526	-0.352951	0.443885	0.228451	0.156115	0.20839	-0.227751	0.354642	-0.55969	-0.110166	0.250123	-0.0935976	0.218946	-0.194163	-0.303344	-0.366635	-0.0536479	-0.320124	-0.256201	-0.189053	-0.0988877	-0.0233503	-0.0379975	-0.14216	0.440596	0.0748894	-0.170191	0.107517	-0.283206	0.0821926	0.0961028	0.334868	0.264907	-0.103075	0.412215	0.0159894	-0.0874355	-0.118667	-0.244685	-0.130831	-0.103064	-0.000653078	0.419512	0.0418446
ZNF14	-0.203198	-0.20744	-0.542598	0.207079	-0.088515	0.0432927	0.0461452	-0.0876122	-0.180306	0.211917	-0.263736	0.188874	-0.202586	-0.584416	-0.313657	-0.277406	0.419263	-0.0635751	0.277012	-0.276715	0.0140338	-0.647709	0.274931	0.226021	0.103592	-0.252975	-0.363815	-0.0569036	0.338396	0.0355024	-0.555026	-0.185489	-0.321686	0.442767	-0.125571	-0.0523324	-0.252792	-0.262807	0.0675075	-0.0652753	-0.127161	0.348705	-0.0970434	0.243058	-0.043767	-0.0445422	0.268957	-0.421927	-0.329561
VASH2	-0.31724	-0.0126774	0.306857	0.0239948	0.088568	-0.232544	0.491069	-0.109805	-0.0539478	-0.193393	0.0705551	0.128227	-0.114577	0.353036	0.117774	0.102293	-0.00317468	-0.0391445	0.283589	0.133742	0.439272	-0.0843573	0.31556	0.24306	0.303988	0.0368101	0.058557	0.0631158	0.144313	-0.262857	-0.0578047	0.205126	-0.0758795	0.315124	0.194445	0.326956	-0.0560185	-0.096538	0.139816	-0.122266	0.260493	0.169936	0.282689	0.261944	0.201201	0.174919	0.065733	-0.106869	0.0907706
PSME4	-0.608838	-0.254229	0.0741991	-0.154186	-0.0719442	-0.311193	0.578859	-0.347868	-0.123209	-0.37445	-0.133825	0.420875	-0.155989	0.342226	0.241239	-0.129273	0.292659	0.00353373	0.386608	0.470683	0.565141	-0.179682	0.374448	0.248776	0.434509	0.0814892	0.217234	0.0384142	0.390056	-0.569439	-0.165034	0.00391972	-0.176524	0.443468	0.129042	-0.591422	-0.234707	-0.245296	0.133328	-0.306405	0.0450504	0.217297	0.218959	0.314007	0.236597	0.221606	0.0734105	-0.261005	0.33523
MCOLN2	-0.660526	-0.332463	-0.306398	0.312373	0.312576	-0.486596	0.199895	0.00643032	-0.422602	0.0265599	-0.252495	0.305569	-0.492706	0.025148	0.0385914	-0.380023	0.235823	-0.129549	0.357003	0.0862456	0.329029	-0.510538	0.465359	0.444785	0.214186	-0.0144851	-0.50156	-0.0211974	0.367777	-0.125472	-0.483089	0.138004	-0.263864	0.523388	-0.0346359	0.258628	-0.312474	-0.260846	0.131717	-0.177805	0.124769	0.440811	0.128385	0.438711	0.168635	0.0849525	0.157503	-0.498142	-0.199998
ASAP3	0.767962	0.704571	0.374805	-0.148577	-0.0913126	0.526696	-0.495485	0.478111	0.597564	0.454957	0.594214	-0.768555	0.707952	-0.214813	-0.40392	0.651904	-0.615691	0.390473	-0.776471	-0.535391	-0.814709	0.376946	-0.793496	-0.768541	-0.669346	-0.373896	-0.0553504	-0.378282	-0.768713	0.561294	0.167696	-0.39214	-0.0346718	-0.881993	-0.35507	0.264116	0.0918798	0.020916	-0.41807	0.0786726	-0.37536	-0.705395	-0.493946	-0.762182	-0.550853	-0.443606	-0.44906	0.299567	-0.272113
MRPL36	-0.507645	-0.274913	-0.521504	0.374713	0.301611	-0.301803	0.043249	-0.104054	-0.320997	0.220495	-0.244635	0.207564	-0.38929	-0.42364	-0.184978	-0.416078	0.253347	-0.0615885	0.295058	-0.215226	0.0154791	-0.591125	0.409945	0.375014	0.086916	-0.054482	-0.683039	0.0174209	0.33324	0.0557331	-0.577267	0.0422378	-0.260255	0.446052	-0.208723	0.136091	-0.307465	-0.259087	0.124032	-0.121921	-0.0378359	0.470661	-0.021422	0.376845	0.0891878	0.0137305	0.238016	-0.514734	-0.412865
LOC100129324	-0.0442997	0.265346	0.601449	-6.66922e-05	-0.122976	0.134116	0.679753	-0.228826	0.422421	-0.212086	0.522823	0.0727326	0.395301	0.123696	0.0941622	0.47492	0.0346747	0.238238	0.00463711	0.200226	0.114598	-0.0695397	-0.0238918	-0.163492	-0.0520885	-0.122758	0.109114	-0.075514	-0.186898	-0.473077	-0.0037468	-0.12418	-0.0702724	-0.0713388	0.0216614	-0.0813029	-0.14041	-0.198569	-0.120746	-0.224869	-0.0719867	-0.186901	-0.020839	-0.0452381	-0.0462058	-0.0535235	0.0546095	-0.0438484	0.0550153
DHX57	-0.517779	-0.156544	0.00439393	0.222276	0.448137	-0.108759	0.171278	-0.113459	-0.39994	-0.0983633	-0.260603	0.350526	-0.451879	0.164322	0.220195	-0.376632	0.51199	-0.248625	0.302744	0.337189	0.224949	-0.212382	0.313962	0.32097	0.311471	0.0705032	-0.196259	0.0588757	0.11746	-0.324674	-0.322274	0.242671	-0.170617	0.443543	0.0232047	0.0362622	-0.191567	-0.103561	0.0619185	-0.258749	0.115655	0.28385	0.170878	0.335042	0.117984	0.175854	0.304838	-0.346844	-0.223283
MNS1	-0.183777	0.0311228	0.240437	-0.295145	0.152382	0.18778	-0.151625	0.42813	-0.0485846	0.481127	0.0451308	-0.271619	-0.028113	0.226959	-0.205767	-0.0372635	-0.0239033	-0.00683192	-0.397829	-0.0667696	-0.249291	-0.125071	-0.338071	-0.291211	-0.238661	-0.57561	-0.222735	-0.649331	-0.43643	0.0385792	-0.513209	-0.344922	-0.6021	-0.197218	-0.415058	0.140137	-0.532996	-0.495221	-0.419364	-0.604826	-0.467667	-0.361381	-0.449645	-0.345454	-0.549695	-0.4201	-0.455067	-0.530433	-0.503678
ARL4A	-0.750581	-0.463146	-0.348152	0.335029	-0.0133143	-0.51063	0.563794	-0.505327	-0.318079	-0.23778	-0.261176	0.540984	-0.402795	0.0398288	0.0979326	-0.333041	0.3373	-0.146145	0.619331	0.167463	0.578019	-0.465275	0.710171	0.624717	0.404698	0.140913	-0.284874	0.216438	0.628672	-0.459299	-0.324873	0.177254	-0.118004	0.722922	0.0976982	-0.087397	-0.289476	-0.26799	0.330674	-0.168346	0.19471	0.565637	0.307321	0.633919	0.384569	0.264544	0.365273	-0.474349	0.0246512
CCNA2	-0.216221	-0.0909645	0.264617	-0.0845889	0.331901	0.0982407	0.0310505	-0.0539618	-0.141403	-0.169781	-0.119509	0.0794312	-0.223067	0.598463	0.297631	-0.142943	0.160079	-0.15712	-0.13601	0.477402	0.0371798	0.0759008	-0.151363	-0.088247	0.23015	-0.0187468	0.0884694	-0.0197606	-0.252764	-0.165053	-0.122012	-0.0244135	-0.241196	0.015798	-0.181667	-0.116867	-0.247128	-0.158101	-0.344328	-0.431148	-0.120603	-0.158818	-0.0677445	-0.118941	-0.155445	-0.197265	-0.00120906	-0.193792	-0.137824
SLC17A5	-0.718558	-0.41158	-0.102186	0.112365	0.344254	-0.488073	0.213792	-0.00785404	-0.431338	-0.0165483	-0.355704	0.228994	-0.587741	0.373175	0.18019	-0.452386	0.0384805	-0.314776	0.328865	0.198044	0.439752	-0.216218	0.464108	0.466404	0.351866	0.0918349	-0.225996	0.000939595	0.309113	-0.212069	-0.301741	0.265149	-0.228281	0.467579	0.0208424	0.177303	-0.27357	-0.209355	0.142327	-0.287527	0.185339	0.381392	0.227849	0.40015	0.219485	0.148689	-0.0472093	-0.444253	-0.0228204
RPS6KB2	0.00231872	0.0618189	-0.49591	0.331064	0.0431361	-0.185936	0.0677079	-0.0345	0.0150034	-0.0127725	0.0273501	0.235542	-0.0188635	-0.763705	-0.0487808	-0.0536433	0.208862	0.144831	0.288759	-0.308083	-0.0398799	-0.557187	0.264005	0.246603	-0.0242425	0.0896038	-0.548796	0.222737	0.403275	0.211234	-0.207913	0.00561334	0.100949	0.274578	0.0298786	0.159013	0.117158	0.0876242	0.204131	0.397547	0.151503	0.441103	0.0617581	0.295365	0.208459	0.0670379	0.467739	0.0294219	-0.138053
BLMH	-0.768562	-0.487764	-0.426082	0.319332	0.016914	-0.342299	0.427275	-0.412681	-0.262234	-0.0237651	-0.299985	0.452305	-0.429609	-0.0490485	-0.0447024	-0.43227	0.405203	-0.124876	0.405708	0.151649	0.349723	-0.618091	0.503466	0.42716	0.202084	-0.0888021	-0.442467	-0.0159427	0.464642	-0.36289	-0.600311	-0.084119	-0.378125	0.600481	-0.196747	-0.169183	-0.554309	-0.498731	0.0521921	-0.430037	-0.138747	0.406075	-0.0072393	0.414423	0.0974253	-0.0120483	0.241416	-0.724367	-0.244028
LOC283761	0.299401	0.270021	0.627603	-0.208937	-0.197228	0.297266	0.0813894	0.037945	0.266157	-0.0870443	0.49525	-0.210274	0.495232	0.310235	0.0228675	0.491318	-0.172099	0.220588	-0.384123	0.185822	-0.18422	0.321439	-0.401836	-0.415185	-0.243621	-0.165845	0.297784	-0.199181	-0.542738	-0.166991	0.266802	-0.158088	0.0612903	-0.471893	-0.0145911	0.0339619	0.00356997	-0.00510959	-0.236198	-0.127783	-0.157246	-0.528881	-0.16571	-0.343239	-0.249565	-0.187731	-0.289934	0.17843	0.087173
NUDT21	-0.723328	-0.414935	-0.419379	0.400658	0.184834	-0.478873	0.44645	-0.396399	-0.333226	-0.1837	-0.311026	0.565711	-0.465253	-0.288902	0.0710959	-0.496293	0.512914	-0.142271	0.573675	0.209279	0.394081	-0.669864	0.664049	0.574347	0.318742	0.152695	-0.473445	0.18138	0.611476	-0.363722	-0.474848	0.158411	-0.140916	0.688323	0.00354509	-0.143165	-0.274084	-0.215342	0.268803	-0.111292	0.103413	0.657686	0.194462	0.618282	0.355206	0.221525	0.36325	-0.45687	-0.0571984
RNASE4	-0.125104	0.17495	0.519024	-0.439217	0.142364	0.0607639	0.128091	-0.0160974	0.0963187	-0.194581	0.0802821	-0.0515021	0.128419	0.402745	0.253318	0.0503879	-0.121625	0.00115096	-0.13217	0.367496	0.0744642	0.352423	-0.136132	-0.190821	0.136664	0.126715	0.381919	-0.0686696	-0.206618	-0.272335	0.210512	0.0608615	0.0291253	-0.216954	0.0178166	-0.512282	0.0412987	0.0348723	-0.0328366	-0.202721	-0.0598862	-0.209249	0.0506829	-0.131456	0.0276507	0.0919198	-0.342334	0.153321	0.354318
ALDH1A2	-0.638675	-0.376382	-0.44727	0.33448	-0.0505932	-0.478436	0.321002	-0.232448	-0.308249	-0.0287891	-0.193385	0.349429	-0.332129	-0.172457	-0.0980377	-0.283857	0.202968	-0.0500199	0.481276	-0.0333448	0.394038	-0.506902	0.586336	0.504483	0.177076	0.00759959	-0.425148	0.046632	0.535763	-0.20978	-0.382884	0.0750126	-0.143793	0.581614	0.0532668	0.093219	-0.268877	-0.246707	0.303086	-0.0782012	0.143976	0.485634	0.185859	0.521865	0.272347	0.196324	0.211303	-0.4701	-0.0357672
SMN2	-0.741299	-0.241574	-0.0559226	0.331954	0.441172	-0.473385	0.546368	-0.480813	-0.25088	-0.332442	-0.213112	0.543594	-0.399856	0.0410011	0.207751	-0.404795	0.549769	-0.0950585	0.424432	0.491206	0.378186	-0.437424	0.513278	0.381368	0.301811	0.20952	-0.292259	0.129833	0.387449	-0.557569	-0.36482	0.194751	-0.135157	0.526352	-0.0793016	-0.396038	-0.310398	-0.234087	0.16897	-0.276693	-0.000747468	0.452193	0.159278	0.48234	0.303905	0.227925	0.273647	-0.403631	-0.0144213
MAFF	-0.475544	-0.430432	-0.497892	0.387274	0.0226425	-0.202286	0.202197	-0.191624	-0.323027	0.0108686	-0.376179	0.370388	-0.509158	-0.182346	-0.0370343	-0.453068	0.386528	-0.263592	0.400283	-0.00752778	0.276662	-0.602657	0.444979	0.46729	0.197941	-0.0853345	-0.436142	0.0576872	0.424926	-0.106711	-0.481674	0.0118031	-0.257416	0.595163	-0.056395	0.203266	-0.327704	-0.269435	0.0749153	-0.154524	0.0593839	0.447888	0.0616227	0.404522	0.106608	-0.00353123	0.34559	-0.530359	-0.278758
MAPK8	-0.458592	-0.370585	0.119876	0.00784287	-0.181568	-0.268115	0.639975	-0.231139	0.0943104	-0.219629	-0.141487	0.404062	-0.238853	0.178143	0.282867	-0.257925	0.203855	-0.26442	0.242324	0.394754	0.435854	-0.334642	0.313356	0.249574	0.182733	-0.00181291	0.0659493	-0.0681006	0.339443	-0.61058	-0.193063	-0.0623544	-0.210762	0.285486	-0.00919909	-0.328295	-0.341184	-0.315983	-0.0332083	-0.34003	-0.0995722	0.200562	0.0170956	0.193669	0.106783	-0.0297202	-0.0995664	-0.344525	0.205212
FAM90A10	0.104669	0.377933	0.72105	-0.27175	0.141502	0.184162	0.278922	0.0702294	0.278172	-0.124224	0.530246	-0.151057	0.42509	0.225256	0.176217	0.485239	-0.141627	0.320495	-0.271692	0.205714	-0.100695	0.133779	-0.289448	-0.360212	-0.0190112	-0.104718	0.18647	-0.130499	-0.456457	-0.153808	0.0920291	-0.105561	-0.0512019	-0.324962	-0.0487358	-0.118473	-0.00464522	-0.0357901	-0.244877	-0.164888	-0.120452	-0.34553	-0.0920674	-0.24254	-0.161904	-0.18579	-0.187965	0.136126	0.0333206
DKK2	-0.114728	-0.222032	-0.389175	0.464115	-0.223281	-0.267009	0.176504	-0.121715	-0.0590101	0.161159	0.0642504	0.0999406	-0.0352203	-0.37196	-0.336709	-0.0101638	0.037873	0.0544982	0.19658	-0.268635	0.0679604	-0.458539	0.320764	0.22341	-0.175189	-0.118267	-0.426887	0.00438562	0.272316	-0.038093	-0.240527	-0.0581271	-0.0347809	0.219011	-0.0105545	0.397532	-0.159126	-0.173032	0.162991	0.0989061	0.0140104	0.2398	-0.038269	0.267304	0.0669804	-0.0303298	0.120548	-0.277112	-0.164437
HLA-DRA	-0.529801	-0.180629	0.0919991	-0.110036	0.0404282	-0.282335	0.469958	-0.617744	-0.14292	-0.539089	-0.0731039	0.421419	-0.128103	0.466675	0.469576	-0.127106	0.0212716	-0.0484768	0.42346	0.448397	0.515223	0.212408	0.428113	0.371176	0.496323	0.515696	0.193358	0.471072	0.332472	-0.47435	0.274317	0.337933	0.267356	0.312694	0.244893	-0.44601	0.0853103	0.0823186	0.305361	-0.0617756	0.321309	0.258706	0.455013	0.417655	0.490551	0.378316	0.255517	0.0599299	0.458136
LOC440297	0.745028	0.405973	0.50788	-0.327633	-0.0481357	0.242083	-0.222503	0.280774	0.423664	0.159127	0.506863	-0.509868	0.567055	0.0454403	-0.0643918	0.648659	-0.506486	0.245849	-0.513369	-0.273465	-0.38032	0.495255	-0.55605	-0.50255	-0.412424	-0.0851363	0.373133	-0.159098	-0.551614	0.326073	0.475251	-0.07305	0.229159	-0.667817	0.0050346	0.332467	0.307142	0.253094	-0.179098	0.22507	-0.0633982	-0.502001	-0.168915	-0.496122	-0.249244	-0.156814	-0.31681	0.504493	0.0303136
CG030	-0.130969	-0.138368	-0.3726	0.241583	-0.080578	-0.117286	0.372588	-0.533908	-0.141056	-0.455705	-0.0897354	0.608042	-0.0462118	-0.33478	0.216961	-0.116969	0.646213	0.0525216	0.515966	0.313317	0.29854	-0.375939	0.425272	0.304999	0.370406	0.331763	-0.0141499	0.508146	0.522086	-0.397683	-0.00421628	0.0989991	0.231985	0.477277	0.266155	-0.449228	0.166642	0.15809	0.285892	0.27458	0.214596	0.444203	0.270851	0.472775	0.38806	0.278445	0.704006	0.103124	0.209421
IAH1	0.261393	0.130886	-0.434918	0.280015	-0.189768	0.237905	-0.317473	0.148895	0.17393	0.52374	0.136562	-0.285773	0.212405	-0.817542	-0.609085	0.071173	-0.091059	0.208944	-0.16841	-0.667565	-0.526901	-0.398688	-0.12698	-0.11664	-0.436012	-0.345235	-0.620119	-0.183858	-0.0749271	0.491125	-0.384073	-0.303947	-0.168423	-0.129409	-0.312292	0.366354	-0.124329	-0.158135	-0.114099	0.123696	-0.267218	0.0289542	-0.357857	-0.133233	-0.267698	-0.284244	0.0207773	-0.167404	-0.501624
LOC401320	-0.459711	-0.370505	-0.205228	0.0957205	0.189814	-0.195313	0.429947	-0.48331	-0.36497	-0.641738	-0.417306	0.783035	-0.479159	0.258529	0.586652	-0.468162	0.763526	-0.26621	0.531078	0.782387	0.569534	-0.31783	0.416522	0.383496	0.573553	0.402591	0.173887	0.455424	0.499737	-0.55787	-0.0504414	0.201757	0.0731908	0.58781	0.24211	-0.480577	-0.0115081	0.0467702	0.115026	-0.0638974	0.229669	0.406895	0.314889	0.466287	0.370829	0.252797	0.591492	-0.0736943	0.280775
PRMT6	-0.573169	-0.511107	-0.554924	0.326448	-0.139305	-0.318195	0.347935	-0.464202	-0.26852	-0.0340572	-0.333078	0.424314	-0.387031	-0.258593	-0.129779	-0.401593	0.351861	-0.145304	0.481836	-0.0298709	0.340909	-0.613357	0.5547	0.497994	0.218551	-0.0285008	-0.35016	0.103969	0.564825	-0.208705	-0.455886	-0.0249896	-0.220733	0.623906	-0.0660481	-0.0143595	-0.3624	-0.333416	0.181896	-0.178983	-0.00348741	0.492265	0.0778712	0.47713	0.189986	0.0749987	0.290471	-0.55199	-0.145926
MX2	0.441354	0.196583	0.210919	-0.358786	0.00157182	0.383379	-0.504086	0.443012	0.0634286	0.285315	0.00416798	-0.419139	0.173097	0.181599	-0.0823476	0.143137	-0.218125	0.0394169	-0.399565	-0.130885	-0.322619	0.471607	-0.465385	-0.391274	-0.0733124	-0.142676	0.384366	-0.176983	-0.403615	0.307006	0.159255	-0.0920089	-0.0477582	-0.411556	-0.0369293	-0.0808755	0.165672	0.137575	-0.22581	-0.0167304	-0.161705	-0.395533	-0.166503	-0.455146	-0.310024	-0.162633	-0.314872	0.255837	-0.071614
VPS72	-0.0335886	-0.0887713	-0.375467	0.148261	-0.384521	-0.100878	0.32626	-0.506435	0.132311	-0.224132	-0.0146608	0.346753	0.0851817	-0.617426	-0.0473718	-0.00874138	0.2764	0.112459	0.416912	-0.126816	0.182426	-0.306179	0.364777	0.298654	0.0942648	0.175067	-0.0643705	0.286478	0.523046	-0.113977	0.0178517	-0.00890511	0.218221	0.353394	0.166826	-0.26104	0.131137	0.0978852	0.310503	0.312124	0.119441	0.397375	0.175461	0.32914	0.316438	0.234883	0.430689	0.0696544	0.169877
NCOA5	-0.668543	-0.466468	-0.416242	0.372087	0.0205727	-0.556972	0.419053	-0.494542	-0.266107	-0.181182	-0.115279	0.529838	-0.301452	-0.0751946	0.0559344	-0.284015	0.395468	0.0525461	0.394654	0.274081	0.331875	-0.547664	0.491319	0.412423	0.0994347	0.0928094	-0.436157	0.104	0.489135	-0.345731	-0.387348	-0.0106549	-0.125095	0.502056	-0.0840936	-0.042115	-0.384199	-0.306409	0.113164	-0.197009	-0.026038	0.406436	0.0504818	0.458375	0.212371	0.0639228	0.312569	-0.502003	-0.0967533
PARP12	-0.702073	-0.499525	-0.255461	0.302552	0.114972	-0.53678	0.382139	-0.202199	-0.268516	-0.28246	-0.295129	0.50195	-0.495622	0.292458	0.323228	-0.400148	0.252018	-0.120701	0.414275	0.47292	0.509592	-0.335391	0.448817	0.433795	0.289535	0.214287	-0.174936	0.155662	0.499346	-0.331432	-0.268838	0.126245	-0.132402	0.49383	0.063861	-0.0975344	-0.272337	-0.215527	0.0376352	-0.227848	0.13124	0.391551	0.193807	0.387886	0.272411	0.11738	0.213241	-0.352076	0.119553
DNAJC28	-0.565168	-0.381398	0.0165962	-0.294144	-0.0469702	-0.483178	0.359767	-0.391687	-0.142591	-0.278941	-0.264884	0.315367	-0.294902	0.31856	0.342421	-0.313231	-0.0646448	-0.199375	0.358982	0.333734	0.496135	0.0735293	0.4278	0.433136	0.418331	0.353614	0.193556	0.173383	0.460392	-0.316647	0.0905096	0.244786	0.0664903	0.334063	0.159546	-0.294756	-0.0360569	-0.00440265	0.226178	-0.114692	0.198875	0.362898	0.325149	0.349451	0.394078	0.298781	-0.113041	-0.0663511	0.455284
CYB5A	-0.41682	0.0310202	0.167974	-0.0579387	0.478684	-0.114222	-0.0813128	0.408907	-0.0245917	0.260268	-0.0909315	-0.153801	-0.230062	0.00530386	0.0288707	-0.299721	-0.1967	-0.105323	-0.161695	0.047136	-0.142046	-0.199061	-0.05556	-0.0379363	-0.0722785	-0.0965431	-0.387727	-0.310354	-0.144571	0.106054	-0.403679	-0.0021922	-0.354393	-0.106183	-0.316121	0.0368299	-0.285089	-0.250758	-0.210805	-0.349414	-0.191226	0.0512471	-0.178934	-0.0883452	-0.127095	-0.148523	-0.446465	-0.286601	-0.148811
ADD3	-0.396042	-0.148312	0.344246	-0.36574	0.181093	-0.0756047	0.264827	-0.0919983	-0.0748787	-0.210692	-0.195402	0.12137	-0.197252	0.507539	0.290375	-0.220465	0.0759798	-0.189454	0.0509532	0.483414	0.279951	0.106821	0.0710117	0.0262479	0.373907	0.0734131	0.329376	-0.065643	0.0124191	-0.391322	-0.0602957	0.0481743	-0.202993	0.111755	-0.0207403	-0.551571	-0.175807	-0.141997	-0.0771596	-0.40374	-0.0726666	0.00627966	0.0805192	0.0235793	0.0536467	0.0633592	-0.253673	-0.133778	0.26417
TAG	0.37836	0.573791	0.710452	-0.202592	-0.0839766	0.304014	0.221572	0.0695424	0.743622	0.212541	0.690576	-0.559609	0.656195	0.0563773	-0.262312	0.64483	-0.60613	0.299572	-0.548073	-0.324942	-0.450092	0.26058	-0.473084	-0.559653	-0.482311	-0.330578	-0.0572955	-0.358221	-0.634303	0.0128674	0.108239	-0.304623	-0.116763	-0.653977	-0.343868	0.0657615	-0.14559	-0.217829	-0.307901	-0.219667	-0.343681	-0.560064	-0.361758	-0.522729	-0.363051	-0.336762	-0.458629	0.0640405	-0.127357
RPLP0	-0.41655	-0.0923894	-0.366945	0.416715	0.0126482	-0.352207	0.228513	-0.265212	-0.0153702	0.0346097	0.13582	0.261279	0.053376	-0.46297	-0.144827	-0.0389506	0.16674	0.263183	0.230746	-0.0617642	-0.00063625	-0.465016	0.324076	0.212165	-0.118554	0.0518978	-0.589717	0.0598691	0.319079	-0.133724	-0.349217	-0.0585133	-0.0490739	0.221215	-0.149373	-0.0984098	-0.223131	-0.218843	0.143716	-0.017438	-0.0913718	0.316453	-0.0333471	0.301452	0.148079	0.0566324	0.226773	-0.288678	-0.144145
DUSP16	-0.180127	-0.0258912	0.464354	-0.605459	0.311199	0.0182344	0.00964059	0.00917066	-0.132298	-0.16208	-0.11344	-0.0106391	-0.107791	0.629257	0.377609	-0.112214	-0.0482828	-0.159757	-0.150008	0.446727	0.146654	0.39104	-0.165075	-0.137722	0.217131	0.123671	0.477855	-0.0978463	-0.236976	-0.214197	0.191709	0.111608	-0.0349133	-0.146233	0.00193898	-0.394212	-0.0177562	0.0285865	-0.0922532	-0.310945	-0.047998	-0.216215	0.0478068	-0.128598	-0.0273097	0.059021	-0.331844	0.050363	0.249919
PDCD1	0.83396	0.547532	0.358835	-0.255498	-0.311708	0.43135	-0.492714	0.490038	0.536495	0.384729	0.514114	-0.723955	0.679166	-0.205666	-0.348626	0.621492	-0.674549	0.328028	-0.617881	-0.516007	-0.620561	0.541958	-0.655978	-0.58803	-0.581823	-0.215064	0.182072	-0.27628	-0.587747	0.546319	0.396067	-0.206927	0.189554	-0.805928	-0.0550639	0.329203	0.326729	0.243061	-0.212937	0.300447	-0.147944	-0.568152	-0.280884	-0.631702	-0.348689	-0.225663	-0.47147	0.527069	0.00280997
CLPTM1L	-0.743419	-0.458432	-0.455721	0.393588	0.0854078	-0.39646	0.395825	-0.273474	-0.29901	-0.00926911	-0.331576	0.452186	-0.489403	-0.187853	-0.00630501	-0.469582	0.362205	-0.181515	0.507825	0.0544937	0.387652	-0.632531	0.603296	0.530999	0.241758	0.0031645	-0.464095	0.0610588	0.552	-0.292149	-0.545105	0.0625467	-0.276654	0.652394	-0.0642667	-0.0294825	-0.397963	-0.359019	0.188725	-0.258918	0.0298768	0.538627	0.117366	0.511742	0.218341	0.116265	0.275706	-0.612879	-0.178453
CCL2	-0.710443	-0.390879	-0.439275	0.340439	0.112303	-0.533701	0.428689	-0.441891	-0.413762	-0.3104	-0.274279	0.604863	-0.433017	0.00934451	0.226477	-0.35247	0.365044	-0.07892	0.624177	0.240894	0.581141	-0.481396	0.670401	0.615732	0.405681	0.277807	-0.326493	0.339693	0.651275	-0.30314	-0.245573	0.241479	0.00888609	0.693175	0.155547	-0.011737	-0.144262	-0.130288	0.335833	-0.00218123	0.288472	0.591617	0.35336	0.657864	0.445546	0.272231	0.475382	-0.328851	0.0671468
ROM1	0.370025	0.059927	-0.362738	0.0254705	-0.288913	0.315364	-0.359416	0.378067	-0.0202974	0.349107	-0.051248	-0.223585	0.0659462	-0.512558	-0.355067	0.0771006	-0.00501695	0.00935457	-0.0570671	-0.580657	-0.245611	-0.255936	-0.132313	-0.0471665	-0.103265	-0.390666	-0.15539	-0.165474	-0.0131693	0.462598	-0.203479	-0.250658	-0.169666	0.0452741	-0.00678346	0.338444	0.0410828	-0.000210099	-0.048613	0.216408	-0.0125171	-0.00478814	-0.144921	-0.110715	-0.233929	-0.17927	0.0853763	-0.0485163	-0.295207
KDM5C	-0.499088	-0.486351	-0.387057	0.138886	-0.195577	-0.314137	0.544025	-0.752845	-0.332185	-0.636282	-0.385244	0.808202	-0.384845	0.0725524	0.454754	-0.377687	0.619179	-0.242992	0.760401	0.49506	0.71973	-0.199475	0.694128	0.64001	0.607798	0.482764	0.21288	0.5739	0.757508	-0.611907	0.11822	0.292404	0.274709	0.759724	0.417962	-0.500418	0.0913298	0.131436	0.457474	0.11179	0.390912	0.577122	0.521947	0.677015	0.59011	0.484959	0.684663	-0.0577251	0.412533
ANXA4	-0.394809	-0.397976	-0.22068	0.180673	0.267259	-0.181125	-0.0511007	0.0871423	-0.332095	0.172901	-0.427558	0.0751395	-0.591169	0.196754	-0.0143283	-0.517843	0.0716012	-0.375893	0.0878946	0.0450464	0.121545	-0.31967	0.186624	0.277342	0.133889	-0.107513	-0.325415	-0.10078	0.115212	0.0730549	-0.415653	0.0629679	-0.347947	0.286959	-0.191638	0.393068	-0.345927	-0.271108	-0.148364	-0.304923	-0.0315616	0.225509	-0.0597352	0.140379	-0.0627545	-0.154977	-0.0811424	-0.468769	-0.301957
TM7SF2	-0.292865	0.0194325	0.384681	-0.254679	0.602834	0.0225514	-0.0616272	0.120704	-0.188839	0.0054063	-0.167168	-0.041513	-0.256814	0.40794	0.212912	-0.27469	0.12745	-0.142105	-0.196821	0.366468	-0.0533577	0.156136	-0.155867	-0.176187	0.12379	-0.0130501	0.147599	-0.205066	-0.309049	-0.151978	-0.139672	0.069217	-0.234659	-0.101585	-0.224289	-0.366513	-0.203676	-0.11881	-0.187004	-0.450397	-0.226606	-0.17635	-0.114975	-0.151394	-0.154966	-0.0604041	-0.304521	-0.200492	-0.10954
LINC00086	0.852158	0.434645	0.161025	-0.225192	-0.0589983	0.457032	-0.652562	0.465235	0.318177	0.368873	0.237575	-0.604708	0.394327	-0.20678	-0.212982	0.317148	-0.473899	0.0763012	-0.595784	-0.428976	-0.633342	0.472229	-0.622747	-0.530028	-0.474798	-0.10222	0.157245	-0.135457	-0.550636	0.573003	0.397143	-0.117251	0.228839	-0.723578	-0.0965427	0.270052	0.363522	0.334274	-0.19828	0.325052	-0.140024	-0.480317	-0.284092	-0.56946	-0.329933	-0.253604	-0.336406	0.496634	-0.0879812
PNPLA2	0.740281	0.454133	0.305903	-0.3239	-0.282091	0.420418	-0.381642	0.256418	0.42973	0.129602	0.411149	-0.44956	0.617427	-0.190681	-0.132865	0.505191	-0.339878	0.306455	-0.456865	-0.232097	-0.493417	0.555116	-0.548645	-0.524021	-0.36815	-0.0423944	0.370945	-0.0992675	-0.448112	0.292698	0.465608	-0.160063	0.291312	-0.644081	0.0510664	-0.138382	0.388446	0.342434	-0.11454	0.299718	-0.116175	-0.479722	-0.169796	-0.506079	-0.215764	-0.0721692	-0.242233	0.573902	0.156113
IARS	-0.505885	-0.519611	-0.160004	0.135292	0.107055	-0.258452	0.120031	-0.0548684	-0.385935	-0.0240656	-0.404313	0.218771	-0.561468	0.479233	0.102893	-0.433069	0.175776	-0.354827	0.166728	0.288951	0.347529	-0.204068	0.244289	0.292195	0.212558	-0.0902216	-0.0717769	-0.0963139	0.167374	-0.210601	-0.298795	0.0395402	-0.306408	0.374214	-0.0657574	0.151555	-0.394834	-0.298694	-0.0807097	-0.406345	-0.00232537	0.141842	0.0293784	0.193908	-0.0113876	-0.0634684	-0.02936	-0.512807	-0.125594
RPS10	-0.349546	0.0472038	-0.217326	0.21031	0.21313	-0.186285	0.171657	-0.323474	-0.0369817	-0.0258579	0.0926099	0.238945	0.0511365	-0.397174	-0.0483206	-0.0951236	0.24145	0.227335	0.163396	0.0213511	-0.0732503	-0.31451	0.216739	0.103867	-0.0397892	0.119685	-0.448789	0.101696	0.179551	-0.150856	-0.255612	-0.00342013	-0.00198321	0.136105	-0.172732	-0.328776	-0.137521	-0.129457	0.129101	-0.0365282	-0.121568	0.23281	-0.0358239	0.235692	0.129804	0.082349	0.230095	-0.187398	-0.133549
DHDDS	-0.765911	-0.386379	-0.309903	0.342492	0.372849	-0.342495	0.38848	-0.296814	-0.306736	-0.202684	-0.380187	0.595053	-0.561524	-0.0585866	0.22514	-0.596985	0.633761	-0.170481	0.411079	0.498082	0.326685	-0.663839	0.443103	0.380352	0.28141	0.118963	-0.414795	0.0941542	0.447952	-0.389943	-0.585639	0.0445577	-0.306096	0.568616	-0.151145	-0.284546	-0.410503	-0.330374	-0.0396974	-0.344872	-0.0788057	0.483453	0.0279149	0.414069	0.17147	0.0459066	0.321676	-0.528665	-0.136526
MTMR14	0.436637	0.407375	0.244041	-0.0432947	-0.487928	0.156976	-0.0231924	0.0745932	0.568047	0.305063	0.832828	-0.500646	0.868799	-0.117334	-0.498904	0.916276	-0.441499	0.740889	-0.508779	-0.470869	-0.517821	0.182098	-0.497656	-0.557198	-0.568062	-0.505317	-0.14234	-0.396513	-0.47823	0.214371	-0.0229961	-0.55884	-0.150633	-0.530375	-0.280852	0.15339	-0.191608	-0.253957	-0.316852	-0.0828678	-0.385646	-0.589226	-0.417896	-0.51313	-0.466466	-0.385646	-0.185509	-0.00817279	-0.302848
CRLF2	0.423859	0.604939	0.373089	-0.0784113	-0.098612	0.559656	-0.0935336	0.190262	0.606466	0.484678	0.726363	-0.544807	0.72405	-0.330411	-0.462461	0.607031	-0.323927	0.482887	-0.605318	-0.404243	-0.754882	0.0265958	-0.589695	-0.679599	-0.631702	-0.469262	-0.343123	-0.395099	-0.703064	0.190427	-0.195538	-0.496361	-0.234146	-0.676115	-0.448531	0.150318	-0.202673	-0.264316	-0.462916	-0.212272	-0.509656	-0.581163	-0.567736	-0.575425	-0.565532	-0.487377	-0.248245	-0.0565727	-0.461462
IMP3	-0.635348	-0.407077	-0.457204	0.391125	-0.0298462	-0.561011	0.472552	-0.449461	-0.19574	-0.164475	-0.142525	0.497844	-0.286313	-0.284829	0.0170192	-0.284399	0.290932	0.0133134	0.543961	0.0710075	0.393417	-0.566435	0.641656	0.545068	0.199742	0.171994	-0.448811	0.207271	0.641951	-0.293422	-0.343975	0.105209	-0.0444208	0.593532	0.0373526	-0.0411705	-0.229357	-0.204574	0.297024	-0.0240077	0.127661	0.590535	0.200218	0.572329	0.371051	0.217274	0.347008	-0.379486	0.0127831
UBE2DNL	0.713658	0.381122	0.328849	-0.333591	-0.160837	0.449734	-0.557364	0.634568	0.360849	0.61742	0.320792	-0.719361	0.464309	-0.0287649	-0.34859	0.41991	-0.564913	0.093211	-0.680534	-0.493963	-0.604458	0.447276	-0.659352	-0.575076	-0.532367	-0.368076	0.148372	-0.432493	-0.642947	0.453752	0.169352	-0.238703	-0.0636368	-0.752069	-0.191816	0.389742	0.105699	0.0467896	-0.317281	0.0244119	-0.304803	-0.590866	-0.404147	-0.660778	-0.519918	-0.364651	-0.584547	0.251422	-0.238013
C21orf15	0.681871	0.266313	0.202153	-0.3144	-0.0938848	0.303156	-0.504721	0.568101	0.20225	0.289606	0.211742	-0.393477	0.339688	-0.0629487	-0.0469075	0.278178	-0.235168	0.0664643	-0.469921	-0.0958406	-0.414163	0.364708	-0.519046	-0.43715	-0.336024	-0.0783022	0.242962	-0.176595	-0.405617	0.30026	0.291557	-0.101912	0.159076	-0.571204	0.0575573	0.16967	0.321645	0.307248	-0.205923	0.255554	-0.0954717	-0.367473	-0.212307	-0.453073	-0.272538	-0.177133	-0.30008	0.476389	0.0460601
MAP4K1	-0.0070072	0.26819	0.327846	-0.275039	0.171759	0.208115	-0.0790561	0.235709	0.118754	0.298459	0.181263	-0.205975	0.251771	0.20043	-0.0678492	0.200222	0.0185093	0.156774	-0.351381	0.0843646	-0.218804	0.153038	-0.338744	-0.401148	-0.153821	-0.279908	0.093647	-0.383573	-0.376325	-0.156618	-0.188464	-0.239222	-0.310936	-0.303422	-0.268407	-0.410599	-0.237781	-0.261909	-0.265925	-0.381065	-0.416836	-0.374556	-0.298247	-0.335166	-0.367056	-0.217027	-0.288578	-0.157882	-0.218631
PNRC1	-0.518725	0.00937597	0.0487693	0.0870286	0.225694	-0.278106	0.488051	-0.529443	-0.0358439	-0.365729	-0.00337481	0.354602	-0.0708404	0.191183	0.18381	-0.121487	0.227702	0.0183416	0.279709	0.390764	0.286006	-0.108104	0.331145	0.163829	0.232205	0.250917	-0.113596	0.193698	0.233651	-0.537013	-0.0568628	0.109378	0.0194642	0.252203	-0.0349803	-0.545696	-0.156921	-0.148854	0.18955	-0.185509	0.0303106	0.19548	0.16678	0.319928	0.283044	0.236733	0.196976	-0.171082	0.211187
NGFRAP1	0.301066	0.31893	0.341531	-0.389945	0.116097	0.357656	-0.349692	0.425096	0.1274	0.218363	0.0743366	-0.381881	0.206376	0.0703192	-0.0996083	0.12027	-0.13889	0.059636	-0.409253	-0.0468571	-0.326229	0.332336	-0.452658	-0.462101	-0.171008	-0.190394	0.300939	-0.311925	-0.446316	0.162304	0.0774858	-0.140505	-0.0955662	-0.430298	-0.111332	-0.25044	0.0701868	0.0547105	-0.184136	-0.1134	-0.244648	-0.418527	-0.224461	-0.438604	-0.308812	-0.114801	-0.420129	0.161928	-0.00465291
TRAF3IP3	0.193654	0.243442	0.52247	-0.4586	0.0451332	0.351147	-0.0511624	0.000443049	0.159591	-0.163376	0.130765	-0.167532	0.259042	0.446585	0.199462	0.211549	-0.106377	0.0635193	-0.281968	0.287828	-0.0917478	0.511938	-0.374511	-0.383272	0.0750886	0.0418461	0.568828	-0.0398951	-0.405356	-0.120783	0.313759	-0.044508	0.0501385	-0.358428	0.0020591	-0.469756	0.110409	0.0919393	-0.180535	-0.180285	-0.122249	-0.430938	-0.0392461	-0.338709	-0.14352	-0.0252665	-0.234271	0.263683	0.227743
FRY	-0.471092	-0.174373	0.153508	-0.291875	0.497733	-0.211568	0.0959904	-0.107129	-0.399572	-0.191594	-0.25284	0.177398	-0.340054	0.566172	0.326304	-0.286702	0.218885	-0.197459	0.133795	0.461921	0.252285	0.12457	0.169439	0.124498	0.505042	0.151644	0.177167	0.0565398	0.0244284	-0.359018	-0.0893171	0.182618	-0.162285	0.25522	0.0184895	-0.452615	-0.123577	-0.0407306	0.0422884	-0.317279	0.0778267	0.110858	0.184105	0.192095	0.120742	0.175556	-0.000113099	-0.185326	0.111667
BMP7	0.351796	0.418588	0.125484	0.133256	0.167826	0.405833	-0.332567	0.740781	0.225636	0.619328	0.178139	-0.442873	0.12848	-0.418387	-0.314583	0.142992	-0.1706	0.0379801	-0.431473	-0.548242	-0.520458	-0.265448	-0.427208	-0.347903	-0.444315	-0.551569	-0.42175	-0.486838	-0.442899	0.454724	-0.391642	-0.285602	-0.390579	-0.351606	-0.343258	0.503467	-0.162675	-0.222804	-0.381177	-0.0566679	-0.312794	-0.270351	-0.447169	-0.417282	-0.526718	-0.479792	-0.256999	-0.168761	-0.621343
S100A12	0.179362	0.265571	0.098162	-0.127077	-0.204001	0.107613	0.13568	-0.0977076	0.257724	0.185503	0.290934	-0.130885	0.410518	-0.292105	-0.322998	0.339511	0.0844686	0.273108	-0.0983692	-0.214393	-0.159918	-0.0307504	-0.074582	-0.209225	-0.156912	-0.24606	0.00432576	-0.211366	-0.0680524	-0.151835	-0.10024	-0.239822	-0.0963752	-0.0915273	-0.0939263	-0.315518	-0.0671337	-0.120346	0.0340634	-0.00777477	-0.249567	-0.115133	-0.163219	-0.104475	-0.142216	-0.0370161	-0.0365524	-0.0306681	-0.104266
LGALS4	0.563151	0.20884	0.0773005	-0.0199651	-0.306017	0.267643	-0.55669	0.538299	0.314094	0.306541	0.307411	-0.478603	0.459783	-0.272009	-0.240834	0.349997	-0.428584	0.303447	-0.536551	-0.362131	-0.568944	0.319458	-0.558461	-0.482077	-0.529808	-0.220004	0.104423	-0.282372	-0.43058	0.486722	0.196188	-0.27713	0.0792659	-0.63961	-0.138318	0.0505497	0.132218	0.117071	-0.230251	0.132587	-0.272432	-0.488354	-0.336751	-0.566055	-0.363942	-0.260898	-0.429222	0.283957	-0.0547839
C9orf96	0.535925	0.34474	0.293293	-0.369059	0.0217334	0.382884	-0.599605	0.708963	0.242525	0.464274	0.221762	-0.599159	0.339116	-0.00745626	-0.130776	0.256062	-0.488012	0.0876481	-0.63771	-0.292403	-0.559729	0.397013	-0.638578	-0.550951	-0.390964	-0.250118	0.138758	-0.371786	-0.590066	0.43386	0.142009	-0.211201	-0.0695205	-0.701087	-0.188746	0.0867638	0.120409	0.0941626	-0.328471	0.00989404	-0.27331	-0.521116	-0.354225	-0.613866	-0.443302	-0.326486	-0.57253	0.256916	-0.109561
MT1E	0.446932	0.388538	0.192987	-0.359669	-0.231511	0.159291	-0.229416	0.0648662	0.299411	0.196659	0.438942	-0.438649	0.617622	-0.0489475	-0.282851	0.550466	-0.398115	0.444017	-0.35082	-0.329697	-0.359022	0.480071	-0.361009	-0.430817	-0.247934	-0.116054	0.23177	-0.139198	-0.3187	0.179717	0.296988	-0.19952	0.134686	-0.476481	-0.0298178	-0.262561	0.193433	0.118695	-0.00373349	0.162415	-0.149892	-0.40355	-0.139852	-0.344807	-0.174278	-0.0379842	-0.240011	0.315977	0.0877214
ZDHHC16	-0.766694	-0.399037	-0.389904	0.375388	0.191324	-0.496913	0.407009	-0.385198	-0.33121	-0.105257	-0.296573	0.531063	-0.467512	-0.0415264	0.111113	-0.454293	0.386965	-0.132344	0.521498	0.212728	0.43577	-0.482739	0.611702	0.547815	0.236056	0.183803	-0.436874	0.162592	0.561438	-0.366436	-0.407385	0.193872	-0.127638	0.60196	-0.00992017	-0.0467323	-0.303638	-0.271305	0.236016	-0.188095	0.0933543	0.542461	0.19215	0.556146	0.314173	0.214984	0.335245	-0.479537	-0.0966137
DIABLO	0.546671	0.333528	-0.11755	0.0969955	-0.362835	0.229111	-0.200394	-0.0290445	0.351033	0.031573	0.228716	-0.134086	0.40988	-0.584836	-0.228624	0.250054	-0.0374989	0.256211	-0.0798873	-0.216065	-0.319881	0.159745	-0.169928	-0.182078	-0.335362	0.100731	0.0267435	0.110379	0.00793247	0.215866	0.301295	-0.0621925	0.384091	-0.27646	0.142779	-0.0636234	0.400054	0.349861	0.092263	0.518681	0.0309558	-0.0538662	-0.0421958	-0.133733	0.0519058	0.0852204	0.122505	0.489408	0.166777
HBP1	-0.567473	-0.127433	0.291267	-0.206116	0.313062	-0.183156	0.371853	-0.347411	-0.182095	-0.236953	-0.156011	0.173056	-0.23508	0.63928	0.191211	-0.217233	0.0974061	-0.179281	0.094087	0.477045	0.334691	0.0568637	0.173318	0.0721057	0.2949	0.0704933	0.138689	-0.0506325	-0.0124418	-0.506241	-0.0963546	0.089253	-0.203127	0.170197	-0.111199	-0.430413	-0.315389	-0.279059	0.00747408	-0.488266	-0.0702846	-0.0108668	0.0829714	0.151969	0.081342	0.100279	-0.163284	-0.326574	0.155503
TBP	-0.693263	-0.532253	-0.420155	0.150945	-0.0846042	-0.401159	0.533045	-0.57821	-0.412774	-0.470811	-0.393207	0.773291	-0.437686	0.112095	0.336557	-0.431101	0.659912	-0.182512	0.690559	0.52299	0.677154	-0.435002	0.664989	0.58349	0.581275	0.276426	0.00496378	0.357528	0.724083	-0.610306	-0.217735	0.141617	-0.0292146	0.784188	0.246299	-0.466442	-0.165044	-0.124331	0.299533	-0.108723	0.223562	0.562524	0.359834	0.642782	0.432465	0.327691	0.541781	-0.316542	0.246176
TMEM66	-0.391519	-0.0166842	0.471089	-0.398805	0.192035	-0.0770616	0.257209	-0.0135432	-0.0269219	-0.0832533	-0.094203	-0.0835852	-0.135152	0.639706	0.198091	-0.0649089	-0.278606	-0.168441	-0.00967192	0.212337	0.300532	0.240991	0.0415879	0.00673734	0.288138	0.00467682	0.329222	-0.140891	-0.0978159	-0.240304	0.0214466	0.0999028	-0.213436	0.00767159	-0.0345415	-0.230366	-0.172912	-0.203312	-0.0349148	-0.408077	-0.00321221	-0.107098	0.112455	-0.0240629	0.0216063	0.0587379	-0.417264	-0.159125	0.225145
SENP6	-0.592644	-0.364494	-0.267478	0.0219382	0.106175	-0.36764	0.428167	-0.458931	-0.198026	-0.225167	-0.381199	0.496672	-0.398739	-0.126451	0.137789	-0.463081	0.440046	-0.111982	0.48962	0.341689	0.433339	-0.440369	0.492081	0.413106	0.375612	0.217512	-0.0472513	0.16385	0.592214	-0.318719	-0.320203	0.104554	-0.128986	0.549579	0.0370707	-0.404858	-0.172234	-0.162477	0.145388	-0.126768	0.0310102	0.528098	0.170796	0.43718	0.312992	0.22384	0.203303	-0.261463	0.16574
LINS	-0.47592	-0.523496	-0.621866	0.283599	0.213012	-0.212458	0.152086	-0.247438	-0.494077	-0.153086	-0.577252	0.610208	-0.653944	-0.223832	0.202048	-0.682925	0.67353	-0.342876	0.506942	0.275668	0.344618	-0.687723	0.479179	0.49242	0.385659	0.148145	-0.281131	0.27083	0.567447	-0.173674	-0.433766	0.105755	-0.155804	0.658511	0.0379516	-0.06612	-0.177056	-0.116649	0.0908302	-0.0464567	0.110056	0.578426	0.119387	0.500366	0.219104	0.0761178	0.492476	-0.372717	-0.121804
DHX30	0.669522	0.393128	0.120804	-0.110602	-0.0768226	0.426298	-0.690172	0.883548	0.224709	0.543017	0.159357	-0.636849	0.283751	-0.175466	-0.246677	0.271759	-0.529963	0.0261428	-0.549529	-0.509774	-0.519772	0.286324	-0.582579	-0.450333	-0.458006	-0.301605	0.0337629	-0.34064	-0.495749	0.624527	0.139399	-0.159133	-0.023579	-0.620382	-0.0777704	0.445143	0.226876	0.151734	-0.252865	0.227482	-0.115834	-0.43144	-0.285846	-0.550522	-0.410699	-0.302585	-0.455625	0.312626	-0.163611
CIRBP	-0.405128	-0.119108	0.105982	-0.111407	0.277962	-0.148855	0.363	-0.305883	-0.14564	-0.604454	-0.212322	0.587277	-0.258272	0.311623	0.643377	-0.318597	0.495758	-0.11685	0.24866	0.805277	0.396737	-0.106582	0.151232	0.11882	0.343078	0.383332	0.213835	0.262307	0.234792	-0.494955	0.0711613	0.131866	0.101024	0.225393	0.109449	-0.691826	-0.0061085	0.0424521	0.0110545	-0.134702	0.0670038	0.148643	0.178239	0.210668	0.260394	0.169893	0.257352	0.0419649	0.374023
DNASE1L1	-0.647519	-0.396432	-0.0274586	0.119659	0.550082	-0.275175	0.129743	-0.00783911	-0.464756	-0.0824689	-0.498282	0.314612	-0.726406	0.465573	0.34196	-0.627446	0.304171	-0.437956	0.254068	0.439707	0.35666	-0.146228	0.321995	0.357812	0.371205	0.147952	-0.107631	0.0442721	0.176287	-0.274869	-0.300393	0.289411	-0.233859	0.415983	-0.0346381	-0.000486289	-0.26746	-0.160423	-0.0106293	-0.393041	0.0863588	0.289539	0.152636	0.285569	0.12797	0.0914965	0.0611894	-0.415684	-0.126252
ST3GAL6	-0.493818	-0.521251	-0.141419	-0.0412481	-0.0780257	-0.282061	0.358896	-0.285749	-0.386768	-0.449504	-0.409442	0.545119	-0.489976	0.573103	0.46339	-0.378519	0.364967	-0.35641	0.454957	0.596217	0.667907	-0.092918	0.412466	0.433538	0.527225	0.234689	0.275474	0.249918	0.44421	-0.496784	0.0188049	0.180933	-0.0104407	0.540043	0.303141	-0.18788	-0.0947023	-0.0374601	0.133394	-0.16308	0.291167	0.286564	0.34446	0.400979	0.301929	0.224377	0.274233	-0.182153	0.335888
LOC644093	-0.0863346	-0.00387591	0.0585025	-0.00420951	0.252681	0.085928	-0.360699	0.799714	-0.095228	0.428907	-0.199892	-0.235692	-0.237855	-0.0228051	0.0309185	-0.282124	-0.22548	-0.247601	-0.254343	-0.118099	-0.165323	-0.133377	-0.180803	-0.0911751	-0.110975	-0.222786	-0.192176	-0.348321	-0.191537	0.249194	-0.28802	-0.0376519	-0.318957	-0.19284	-0.18539	0.15489	-0.142438	-0.145653	-0.223432	-0.190629	-0.169488	-0.0725781	-0.208739	-0.216435	-0.260026	-0.266664	-0.495587	-0.170821	-0.184826
MTRR	-0.757949	-0.583346	-0.420687	0.331245	0.106684	-0.532995	0.459957	-0.467727	-0.443979	-0.290525	-0.414015	0.650711	-0.575916	0.0846601	0.200323	-0.541607	0.529375	-0.259357	0.546996	0.440316	0.561509	-0.588302	0.631998	0.564626	0.366205	0.169185	-0.263323	0.187029	0.613734	-0.476209	-0.371776	0.130734	-0.148755	0.693636	0.0401086	-0.127496	-0.337536	-0.258402	0.190179	-0.204863	0.10737	0.546937	0.197351	0.595508	0.323127	0.162607	0.318436	-0.507598	0.050446
PRPF8	-0.728688	-0.489633	-0.256156	0.0252381	-0.070013	-0.184732	0.257267	-0.26871	-0.25787	0.0597599	-0.340615	0.231236	-0.419048	0.23623	0.0314641	-0.409466	0.0337341	-0.212431	0.319102	0.0935476	0.378273	-0.187697	0.401449	0.378453	0.258785	-0.0167958	-0.119455	-0.0214478	0.317019	-0.254427	-0.34709	0.0162516	-0.29162	0.434735	-0.0791496	-0.190075	-0.412492	-0.3793	0.0656908	-0.463381	-0.0395307	0.245825	0.0963775	0.288293	0.0985814	0.0568219	-0.00627939	-0.586727	-0.0503519
BMX	0.421356	0.513936	0.540423	-0.152152	0.0698062	0.378764	-0.282288	0.647	0.420681	0.352447	0.292082	-0.615055	0.279787	0.23134	-0.146619	0.357083	-0.496967	0.168879	-0.597364	-0.163339	-0.41065	0.334324	-0.627138	-0.569395	-0.345682	-0.373119	0.103414	-0.447781	-0.610894	0.349312	0.0104568	-0.264263	-0.251875	-0.601748	-0.226341	0.145148	-0.0258449	-0.0879239	-0.511892	-0.11701	-0.264425	-0.559538	-0.34407	-0.643961	-0.475762	-0.42251	-0.512204	0.133598	-0.163582
WAS	-0.132945	-0.200818	0.0346867	-0.0949357	-0.361762	-0.27247	0.299317	-0.401511	-0.0469144	-0.467252	0.0209114	0.418555	0.106235	-0.0642675	0.352035	0.051707	0.222193	0.152914	0.426935	0.354096	0.428023	0.282764	0.360707	0.323876	0.298841	0.480782	0.504087	0.363253	0.449176	-0.373708	0.435105	0.295652	0.497669	0.252601	0.516267	-0.542688	0.385233	0.391215	0.433255	0.31976	0.312165	0.281954	0.457827	0.336957	0.498842	0.51142	0.236713	0.385866	0.593032
CASP10	-0.490903	-0.0631137	0.192554	-0.194262	0.305313	-0.158566	0.265976	0.0415696	-0.295683	-0.297055	-0.255182	0.27079	-0.348356	0.418175	0.402863	-0.233873	0.199415	-0.140394	0.320039	0.407331	0.469304	-0.100106	0.260222	0.275311	0.612348	0.125538	0.150124	0.0996317	0.223404	-0.223095	-0.154352	0.203628	-0.189353	0.412656	0.186768	-0.224068	-0.0266037	-0.0416539	0.033753	-0.147326	0.257095	0.267852	0.318996	0.274213	0.220597	0.176599	0.0870267	-0.085268	0.211191
SMARCAD1	-0.762122	-0.619076	-0.269241	0.151672	0.21295	-0.426226	0.380567	-0.334456	-0.527053	-0.284347	-0.541241	0.542216	-0.70757	0.408139	0.283234	-0.607945	0.43753	-0.405156	0.496324	0.487312	0.616632	-0.403034	0.558291	0.543394	0.526548	0.140789	-0.0749978	0.157782	0.488725	-0.432863	-0.334874	0.194929	-0.233178	0.690054	0.0674633	-0.0926308	-0.335951	-0.249019	0.120285	-0.336685	0.159363	0.462589	0.247471	0.516805	0.271653	0.150835	0.218006	-0.506933	0.0525142
CXCL16	0.0364212	0.235122	0.60044	-0.288083	0.352966	0.272962	-0.0858655	0.198562	0.014576	-0.0240615	-0.0919978	-0.252364	-0.118504	0.427258	0.221605	-0.0685139	-0.276793	-0.239491	-0.163559	0.0665139	-0.00211374	0.445163	-0.180991	-0.106224	0.17925	0.0877089	0.367519	-0.0272829	-0.362884	0.091684	0.225938	0.272151	0.0108572	-0.211883	0.0221668	0.093142	0.149121	0.12802	-0.0806693	-0.146616	0.0868675	-0.199131	0.111992	-0.191305	-0.0340356	0.03721	-0.343957	0.177883	0.0678932
NDUFS3	-0.357211	-0.319414	-0.452897	0.349561	1.86312e-05	-0.247498	0.0398935	-0.0275345	-0.159234	0.176285	-0.131712	0.190245	-0.283161	-0.40347	-0.0949896	-0.294162	0.10649	-0.0318981	0.217941	-0.168696	0.0144769	-0.510771	0.288367	0.335383	-0.0632498	-0.0571568	-0.574801	-0.010311	0.301301	0.123792	-0.41852	-0.0292684	-0.16001	0.305566	-0.119581	0.323514	-0.241397	-0.190287	0.00760688	-0.0378078	-0.00258719	0.363206	-0.0484516	0.25785	0.0522966	-0.0727755	0.168089	-0.382598	-0.283383
HACL1	-0.0893335	-0.00951189	-0.258992	0.162931	-0.47357	0.0663394	0.0583124	0.151964	0.10988	0.389867	0.0806667	-0.177084	0.136068	-0.448527	-0.541416	0.133148	-0.123589	0.172187	0.0878207	-0.56794	-0.0416491	-0.394764	0.125568	0.0987116	-0.122364	-0.47744	-0.351023	-0.308207	0.155403	0.191126	-0.45169	-0.299276	-0.358831	0.187714	-0.100614	0.261557	-0.267581	-0.351211	0.00884482	-0.0626377	-0.127673	0.0962862	-0.134403	0.0321381	-0.161967	-0.144247	-0.088617	-0.364036	-0.274777
ZNF613	-0.518948	-0.145819	-0.277529	0.0328189	-0.0796404	0.00968821	0.101833	0.0850871	-0.124	0.324394	-0.0728988	0.0339296	-0.106508	-0.317127	-0.289333	-0.201923	0.0680926	0.107321	0.149419	-0.235466	0.00280566	-0.55157	0.202226	0.156059	0.0661674	-0.343503	-0.509138	-0.249462	0.166996	0.0384854	-0.677264	-0.245184	-0.498015	0.282949	-0.233695	-0.0332035	-0.439237	-0.470672	-0.0767202	-0.342943	-0.208218	0.20232	-0.156417	0.146698	-0.128007	-0.162861	-0.0677147	-0.574423	-0.313658
MCOLN3	-0.0916345	-0.039335	0.319942	-0.165151	0.462205	-0.0470056	-0.201019	0.332953	-0.185973	-0.0794182	-0.162957	-0.0182872	-0.289104	0.566693	0.438709	-0.219311	-0.0765011	-0.252517	-0.216126	0.424889	0.023369	0.250591	-0.213261	-0.0987196	0.0877916	0.139654	0.178695	-0.0521987	-0.257667	0.00136797	0.117875	0.167914	-0.0325316	-0.195363	-0.0345848	0.0677184	0.0106191	0.0834702	-0.235597	-0.174776	0.0253122	-0.165252	-0.0061394	-0.163355	-0.0771826	-0.0962031	-0.257419	0.0668024	0.0632567
E2F1	0.0216949	-0.102942	-0.105681	-0.041568	0.421268	0.0302733	-0.380883	0.515244	-0.289129	0.340481	-0.28691	-0.179572	-0.379832	-0.00812647	-0.00087252	-0.268564	0.00568778	-0.234291	-0.131653	-0.202718	-0.147011	-0.164619	-0.108893	0.0326839	0.096255	-0.221344	-0.187785	-0.192966	-0.134425	0.390395	-0.311372	0.0175318	-0.30945	0.0737813	-0.151408	0.348386	-0.0980089	-0.0417184	-0.192435	-0.0902457	-0.0318201	0.0683405	-0.11485	-0.0869056	-0.216751	-0.219774	-0.0934746	-0.194698	-0.415802
RPS12	0.124314	0.134007	-0.325251	0.161991	-0.124145	-0.14495	-0.122888	0.0975541	0.154083	0.229374	0.271012	-0.1764	0.316005	-0.643713	-0.320711	0.240696	-0.316528	0.345854	0.00394758	-0.593928	-0.263425	-0.234794	0.0526887	0.0386981	-0.222018	-0.0514068	-0.481304	0.0262533	0.116109	0.39372	-0.0973364	-0.0880073	0.0723491	-0.0751204	-0.0828048	0.199674	0.0868898	0.0131582	0.153739	0.320833	0.0248588	0.167247	-0.0515855	0.0629768	0.0534738	-0.0135961	0.0434764	0.0830654	-0.11463
PPM1J	0.445691	0.486049	0.673316	-0.115003	-0.163533	0.242696	0.314157	0.120985	0.631635	0.0649422	0.720802	-0.33487	0.664099	-0.128054	-0.162392	0.727341	-0.26215	0.389384	-0.416659	-0.179664	-0.30239	0.0295645	-0.425061	-0.514372	-0.45019	-0.361918	0.101999	-0.354382	-0.506195	-0.043604	0.085574	-0.327175	-0.0731755	-0.497691	-0.155846	0.142191	-0.0676509	-0.132383	-0.277031	-0.0707571	-0.274876	-0.48364	-0.311633	-0.427723	-0.334945	-0.293091	-0.275317	0.119028	-0.0951834
TRIM33	0.0370031	-0.111438	0.386489	-0.481714	-0.138946	-0.0944881	0.0943636	0.135756	0.0362996	-0.308676	-0.0790962	0.0189505	-0.0412014	0.597512	0.401635	0.0308694	-0.188647	-0.180798	-0.0309974	0.379582	0.317921	0.402282	-0.0956392	-0.0251905	0.21295	0.153835	0.628216	-0.0183521	-0.00253598	-0.176142	0.394176	0.102892	0.114295	-0.0938569	0.272254	-0.152983	0.164337	0.170004	-0.0129511	-0.0226529	0.184741	-0.143134	0.188903	-0.104804	0.101665	0.136428	-0.298754	0.28341	0.54254
MS4A5	-0.240984	-0.0819385	0.312754	0.0185751	-0.20783	-0.202967	0.690255	-0.235602	0.0272235	-0.296902	0.0527934	0.250018	-0.0298031	0.0772778	0.198324	0.069198	-0.0205668	-0.192855	0.525643	9.22226e-05	0.594219	0.00971348	0.583034	0.478064	0.42364	0.209209	0.233193	0.250498	0.363734	-0.519519	0.216382	0.399923	0.222575	0.417915	0.474764	0.0160442	0.190165	0.119159	0.526785	0.122021	0.452814	0.371239	0.523912	0.486169	0.480285	0.44779	0.121129	0.089932	0.386869
HLA-DPB1	-0.257017	0.0791285	0.268008	-0.169389	-0.226023	-0.118435	0.452616	-0.477575	0.243443	-0.427957	0.280378	0.205249	0.294804	0.227778	0.330909	0.233976	-0.219447	0.197938	0.156256	0.268898	0.257932	0.241903	0.146246	0.0788313	0.151854	0.340989	0.185544	0.27278	0.121954	-0.348922	0.341548	0.08699	0.274393	-0.0367965	0.133486	-0.442553	0.0882242	0.0412739	0.155518	-0.0182021	0.128736	-0.00328284	0.240649	0.131026	0.300614	0.19589	0.0422408	0.183006	0.473137
RREB1	0.692607	0.45096	0.223186	-0.264917	-0.06927	0.406956	-0.614337	0.729848	0.311362	0.539563	0.228631	-0.679028	0.340244	-0.0736741	-0.24136	0.31491	-0.594064	0.0581778	-0.592259	-0.480145	-0.54684	0.423126	-0.616006	-0.476137	-0.477993	-0.276824	0.0344867	-0.351889	-0.537816	0.557209	0.212329	-0.158612	0.0121391	-0.682243	-0.101032	0.369297	0.227985	0.16085	-0.277612	0.22443	-0.128754	-0.464591	-0.29907	-0.570056	-0.403164	-0.308594	-0.460839	0.347242	-0.146769
ZNF681	0.0435752	-0.0544888	0.427026	-0.423616	-0.0377763	0.114939	0.306971	-0.294003	0.00475215	-0.392994	-0.0302206	0.162283	0.0373305	0.421792	0.292668	0.0160529	0.21073	-0.172111	-0.0140044	0.471827	0.223562	0.18324	-0.0606058	-0.095428	0.257819	0.0621728	0.561055	0.0321706	-0.114038	-0.441745	0.263985	0.0132491	0.0656495	-0.00757351	0.117028	-0.452923	0.0231938	0.0571493	-0.0131936	-0.162157	-0.0179226	-0.161422	0.0699669	-0.0221125	0.0283918	0.0506604	-0.0812448	0.115594	0.322129
NFATC1	-0.307219	-0.0110298	-0.196545	0.0358521	0.0908408	0.0301334	0.229381	-0.300763	0.00134132	-0.106147	-0.0976967	0.254486	-0.0413539	-0.351968	-0.0480089	-0.186379	0.385897	0.136924	0.174269	0.0817344	0.00152812	-0.436749	0.137398	0.0378955	0.151719	-0.0535885	-0.209804	0.0268737	0.202169	-0.12932	-0.385385	-0.182663	-0.224219	0.251937	-0.204094	-0.568871	-0.232047	-0.239366	-0.029164	-0.185904	-0.220178	0.187464	-0.0985887	0.12796	0.0112488	-0.0309543	0.207883	-0.26343	-0.107913
NRXN2	-0.166001	0.143681	0.598235	0.0296473	0.106983	-0.0619862	0.72723	-0.216694	0.293012	-0.230005	0.369303	0.127962	0.1307	0.233261	0.201556	0.288327	0.0712308	0.0923115	0.0388214	0.239689	0.215612	-0.143736	0.0689407	-0.0455361	0.041376	-0.110942	0.0434947	-0.0944403	-0.122765	-0.481524	-0.0663466	-0.0386085	-0.135232	0.0487582	-0.0284824	-0.0302646	-0.216919	-0.225714	-0.115003	-0.273294	-0.0519062	-0.0811608	-0.00121163	0.0299769	-0.0118051	-0.0927605	0.0344329	-0.173764	-0.0366309
MAPKAP1	-0.492988	-0.331032	-0.515211	0.394309	0.319437	-0.253403	0.114017	-0.220421	-0.300352	0.114705	-0.307117	0.301856	-0.451575	-0.367386	-0.125043	-0.48175	0.383892	-0.141393	0.240778	-0.053897	0.0381883	-0.714116	0.339372	0.310566	0.0362367	-0.0886099	-0.642792	-0.00430961	0.297957	-0.00451714	-0.5999	-0.048267	-0.306837	0.433512	-0.307004	0.0907925	-0.414282	-0.340648	0.00253994	-0.220176	-0.149423	0.40334	-0.126396	0.325141	0.0167195	-0.108213	0.249325	-0.589271	-0.434789
EDN1	0.245297	0.100908	-0.363307	0.0653982	-0.18948	-0.201097	-0.270599	0.116621	-0.0592671	0.11413	0.286408	-0.111046	0.282781	-0.215068	-0.164974	0.350406	-0.216368	0.319061	-0.0148779	-0.334485	-0.132636	0.0364634	-0.00213438	-0.030632	-0.155828	0.0410646	-0.197457	0.12289	0.0869011	0.282105	0.163845	-0.0582747	0.226855	-0.0859347	0.145011	0.355448	0.234774	0.203306	0.173048	0.429306	0.195501	0.00259168	0.054821	0.0540498	0.0638462	0.0539696	0.17377	0.202406	0.0341104
RAPSN	0.634866	0.61891	0.662181	-0.0744726	-0.152216	0.443892	0.00760095	0.317681	0.681242	0.340784	0.707035	-0.629551	0.70855	-0.183891	-0.398828	0.718663	-0.448615	0.364913	-0.620193	-0.401484	-0.585391	0.174665	-0.596198	-0.664574	-0.573092	-0.474578	0.025132	-0.450413	-0.706661	0.175406	0.0529492	-0.37492	-0.140304	-0.700886	-0.276356	0.25757	-0.0451522	-0.124599	-0.38822	-0.0572465	-0.375345	-0.612755	-0.444872	-0.616798	-0.500171	-0.412489	-0.451991	0.147095	-0.246227
TIMM8B	0.254412	0.1179	-0.345173	0.244322	-0.217451	0.132929	-0.326962	0.351999	0.144453	0.566867	0.118869	-0.385104	0.130993	-0.626266	-0.576078	0.121911	-0.313613	0.118938	-0.182921	-0.804333	-0.400668	-0.320173	-0.12593	-0.0617355	-0.44917	-0.426319	-0.551889	-0.293599	-0.0833816	0.59031	-0.313878	-0.251517	-0.201626	-0.129602	-0.24507	0.690163	-0.125506	-0.177049	-0.0794901	0.133507	-0.150112	-0.0242182	-0.294955	-0.156666	-0.280826	-0.283348	-0.131297	-0.19816	-0.484119
SNX12	-0.156312	-0.193967	-0.611656	0.414156	-0.131834	-0.0802233	0.0323173	-0.112356	-0.131825	0.260285	-0.173475	0.132838	-0.196425	-0.637016	-0.388525	-0.227706	0.247103	-0.0353642	0.290739	-0.436775	-0.0259965	-0.606458	0.340306	0.311689	-0.0347855	-0.1941	-0.564897	0.00936496	0.369615	0.137527	-0.474751	-0.0990834	-0.191112	0.409258	-0.102072	0.291257	-0.196045	-0.204072	0.139805	0.0776279	-0.020975	0.395576	-0.0586155	0.293859	0.0255746	-0.0298326	0.314292	-0.383655	-0.385906
MLF1	-0.528126	-0.190645	0.447379	-0.207075	0.3455	-0.172434	0.376547	-0.0801466	-0.179926	-0.280443	-0.193602	0.221902	-0.349243	0.650071	0.42981	-0.272447	0.0826023	-0.317778	0.0796445	0.579215	0.402132	-0.0277358	0.129115	0.137582	0.32651	0.0793989	0.192687	-0.0801125	-0.0331429	-0.427248	-0.0797215	0.161308	-0.207226	0.160181	-0.0271681	-0.159564	-0.257264	-0.20168	-0.100729	-0.453191	0.0198213	0.0320062	0.114798	0.121093	0.075984	0.0215049	-0.241077	-0.246666	0.183079
PDIA4	-0.580736	-0.571696	-0.358047	0.411529	0.219617	-0.494506	0.357649	-0.385324	-0.482547	-0.239093	-0.444834	0.577785	-0.6286	0.0157485	0.258819	-0.559584	0.449097	-0.39073	0.584188	0.234572	0.508744	-0.384768	0.685195	0.682639	0.409809	0.287372	-0.219643	0.322564	0.567265	-0.383999	-0.182311	0.388179	0.0477392	0.683098	0.164544	0.0654615	-0.12008	-0.0321443	0.357992	-0.0313558	0.281515	0.621606	0.342093	0.64523	0.42056	0.288089	0.397671	-0.333345	-0.0308256
NYNRIN	-0.228667	-0.313533	-0.232277	0.179939	-0.102512	-0.12548	0.377299	-0.165701	-0.169013	0.00970409	-0.274033	0.38911	-0.287735	-0.198359	0.082845	-0.218928	0.405225	-0.31653	0.426922	0.0476807	0.434638	-0.491072	0.436933	0.410383	0.267231	-0.0146305	0.00257805	0.0967566	0.4782	-0.324248	-0.243382	0.0969544	-0.124447	0.49854	0.156672	0.144614	-0.102104	-0.126553	0.173615	0.00650812	0.100879	0.435242	0.149724	0.397571	0.17152	0.0598271	0.258999	-0.252308	-0.0825616
ZBED2	-0.0579043	0.156568	-0.228062	0.351908	-0.0180616	0.222142	0.0393626	0.118614	-0.0172209	0.320196	-0.139443	-0.0829383	-0.175045	-0.356566	-0.414823	-0.106865	0.180176	-0.162657	0.124237	-0.455326	-0.0383041	-0.41518	0.151651	0.090314	-0.0538457	-0.396642	-0.385522	-0.191208	0.0658839	0.0845547	-0.44537	-0.128812	-0.332639	0.284596	-0.140981	0.338851	-0.231278	-0.273821	0.0477008	-0.0947125	-0.0719277	0.105	-0.0985967	0.0780825	-0.159518	-0.0944358	0.154706	-0.420215	-0.465046
TRPM3	0.770087	0.543394	0.317971	-0.227338	-0.0520697	0.402223	-0.475929	0.535216	0.426974	0.217516	0.390984	-0.518327	0.495261	-0.17663	-0.00857709	0.451931	-0.546444	0.18572	-0.531148	-0.290653	-0.518018	0.407716	-0.604075	-0.504659	-0.407712	-0.0078448	0.146948	-0.0688955	-0.499958	0.523865	0.427354	-0.0864149	0.260036	-0.730948	-0.00284328	0.290578	0.430642	0.35577	-0.238878	0.38922	-0.0233931	-0.426546	-0.188223	-0.526863	-0.233643	-0.230909	-0.302888	0.618927	0.0786884
HDGFL1	0.341922	0.660508	0.752653	-0.174428	-0.0824372	0.299502	0.361284	0.0583945	0.600575	-0.113833	0.707989	-0.254366	0.657002	-0.0923315	0.0145046	0.69694	-0.268581	0.424681	-0.262923	-0.0882566	-0.196372	0.121575	-0.323102	-0.405219	-0.198083	-0.153101	0.108599	-0.133684	-0.419873	-0.0455093	0.181935	-0.158239	0.0502599	-0.409778	-0.0132847	0.0257853	0.123617	0.0183998	-0.173899	0.0622829	-0.0699346	-0.35395	-0.0933838	-0.299788	-0.135903	-0.143608	-0.135931	0.300682	0.0673313
HIF3A	0.594437	0.603143	0.659	-0.224392	-0.12716	0.373365	-0.0192125	0.241334	0.584153	0.206174	0.658257	-0.573579	0.651144	-0.0373211	-0.23804	0.706849	-0.565536	0.330671	-0.495175	-0.348721	-0.416769	0.316958	-0.514853	-0.518712	-0.457915	-0.240411	0.112796	-0.25708	-0.610454	0.287389	0.260248	-0.164012	0.0635608	-0.649765	-0.0926757	0.501004	0.152936	0.0559713	-0.255859	0.0908757	-0.115436	-0.513841	-0.227689	-0.491796	-0.300472	-0.239996	-0.376915	0.341903	-0.0612793
CUL3	-0.295771	-0.103631	0.260921	-0.209105	0.15201	-0.14129	0.442646	-0.282955	-0.0686244	-0.465281	-0.20788	0.348758	-0.183902	0.277928	0.383915	-0.192621	0.308992	-0.150528	0.269359	0.553507	0.427292	-0.0596304	0.221964	0.140278	0.485412	0.230623	0.406652	0.171321	0.245579	-0.445783	0.0569483	0.145525	-0.00401898	0.273173	0.160918	-0.586781	0.0229532	0.0262158	0.0860139	-0.121768	0.0925757	0.191119	0.229743	0.211176	0.258222	0.190131	0.0309408	0.0585833	0.398923
BTN1A1	-0.327836	0.170308	0.341898	0.0865975	0.0963129	0.0740051	0.390704	0.244562	0.0664143	0.133218	0.216425	-0.0119262	0.0602301	0.10255	0.0045474	0.184895	-0.0144408	0.0731055	0.0494892	-0.0418664	0.166368	-0.294615	0.0748253	0.0149174	0.0707964	-0.336834	-0.200047	-0.278607	-0.111134	-0.239653	-0.387454	-0.100313	-0.400457	0.127645	-0.0732156	0.0733049	-0.311951	-0.386222	-0.117518	-0.324145	-0.0677299	-0.0257949	-0.030563	0.0462666	-0.138767	-0.141648	-0.0672004	-0.368065	-0.224597
CDK16	-0.0451856	0.163423	-0.266762	0.256125	0.251127	-0.133499	0.243451	-0.12095	-0.0230762	-0.360756	-0.0769204	0.443263	-0.12454	-0.430597	0.277357	-0.122354	0.46089	0.0644449	0.389976	0.143148	0.180933	-0.456281	0.264673	0.220471	0.24229	0.284319	-0.250132	0.391089	0.426316	-0.0423409	-0.0782622	0.133595	0.16356	0.352448	0.174921	-0.149944	0.232797	0.188279	0.175567	0.380635	0.265564	0.436303	0.214911	0.335484	0.325375	0.188136	0.623196	0.199902	0.0907176
LBR	0.274582	-0.0263647	0.0188167	-0.120544	-0.366553	0.416003	-0.153086	0.300901	0.0291605	0.21974	-0.190097	-0.226961	-0.0133509	-0.176244	-0.279163	-0.0448153	-0.043116	-0.212564	0.00578893	-0.318732	-0.00838802	-0.0101414	-0.0472604	0.00899409	0.0778221	-0.279716	0.24315	-0.154466	-0.0415112	0.178943	-0.0606038	-0.056265	-0.134824	0.053377	0.129519	0.171095	0.0776665	0.0165425	0.014138	0.0331638	0.0178581	-0.0209733	-0.000320411	-0.10275	-0.128044	-0.0265446	-0.183237	0.037978	-0.0200022
KIAA0564	-0.411154	-0.43316	-0.509251	0.399701	-0.183017	-0.117816	0.233832	-0.315193	-0.255848	0.0746696	-0.385692	0.293378	-0.417555	-0.249933	-0.26071	-0.402659	0.370631	-0.233593	0.4154	-0.134629	0.272928	-0.543855	0.467776	0.443038	0.1582	-0.168217	-0.315425	0.00913999	0.44251	-0.139211	-0.469216	-0.0347286	-0.267378	0.596253	-0.0525255	0.118875	-0.345307	-0.321584	0.140594	-0.170959	-0.0121023	0.404503	0.0407489	0.383299	0.0823457	0.0344133	0.275423	-0.552578	-0.266385
SLAMF7	-0.208972	-0.331299	-0.254337	0.231641	0.059773	-0.144425	-0.0639758	0.331685	-0.303578	0.273404	-0.326505	-0.01622	-0.452241	0.0559772	-0.148498	-0.310087	0.0373307	-0.312282	0.163222	-0.192555	0.168082	-0.28626	0.231749	0.287919	0.114239	-0.228717	-0.228507	-0.152635	0.166189	0.0823701	-0.358434	0.0610174	-0.300053	0.335446	0.0249248	0.484939	-0.20485	-0.180126	0.0204268	-0.120615	0.104627	0.226974	0.0329335	0.169609	-0.046349	-0.04265	-0.0223097	-0.371218	-0.264561
MIR221	-0.37787	-0.449273	-0.332166	0.142026	-0.210229	-0.117738	0.338018	-0.407226	-0.382191	-0.355944	-0.304798	0.576574	-0.319233	0.162017	0.171144	-0.275842	0.680012	-0.183002	0.46301	0.415925	0.475949	-0.314911	0.405385	0.355154	0.401533	0.0219825	0.111452	0.180201	0.419822	-0.521711	-0.175843	-0.0107319	-0.0793207	0.613995	0.212572	-0.313197	-0.184911	-0.119459	0.166921	-0.145429	0.120291	0.267385	0.20101	0.409539	0.177211	0.178961	0.491562	-0.31931	0.0758149
LOC100292680	0.70994	0.396839	0.0283896	0.0513988	-0.228273	0.120801	-0.245826	0.238149	0.532553	0.38869	0.468794	-0.504878	0.537843	-0.658681	-0.447674	0.513115	-0.465157	0.344112	-0.361754	-0.688019	-0.545685	0.0746567	-0.338202	-0.330399	-0.589967	-0.175166	-0.177385	-0.160423	-0.235308	0.54175	0.16438	-0.184342	0.177325	-0.495433	-0.116148	0.469189	0.239535	0.171887	-0.0621635	0.417015	-0.125648	-0.189851	-0.263806	-0.351751	-0.192341	-0.182963	-0.180856	0.350537	-0.173224
TRIM63	0.561554	0.298156	0.12441	0.0669838	-0.0448905	0.377725	-0.367078	0.60052	0.161732	0.240886	0.0353051	-0.298884	0.118849	-0.254994	-0.185765	0.116122	0.0436394	-0.0423633	-0.297847	-0.163508	-0.321311	0.0336566	-0.372287	-0.318229	-0.269444	-0.26235	0.0888428	-0.247733	-0.29218	0.277641	0.00735932	-0.127533	-0.0387739	-0.281124	0.0208376	0.223603	0.177517	0.158031	-0.187146	0.194704	-0.0952045	-0.230936	-0.202729	-0.349569	-0.2859	-0.171414	-0.14597	0.240519	-0.137528
KCNMA1	0.255943	0.0383714	-0.221743	0.394226	0.0527574	0.455547	-0.505701	0.472775	-0.0379021	0.490833	-0.0709389	-0.248334	-0.0444183	-0.283269	-0.315779	-0.0984465	0.0803169	-0.0580395	-0.361992	-0.321347	-0.525285	-0.248901	-0.364919	-0.278621	-0.329552	-0.437939	-0.337378	-0.265791	-0.374479	0.377457	-0.404365	-0.299529	-0.357573	-0.229974	-0.37725	0.331293	-0.254358	-0.242845	-0.415726	-0.191834	-0.380232	-0.270302	-0.454649	-0.358796	-0.525991	-0.487398	-0.0716799	-0.288577	-0.655692
LOC100506533	0.279067	0.262658	0.180111	-0.171148	-0.206703	0.350143	-0.439745	0.519582	0.229742	0.716922	0.274486	-0.638604	0.394524	-0.0477991	-0.492977	0.296713	-0.506178	0.169179	-0.562229	-0.560454	-0.530767	0.339924	-0.474948	-0.459161	-0.539026	-0.519487	-0.0598124	-0.589063	-0.553675	0.247457	-0.0967565	-0.326296	-0.264225	-0.574738	-0.316069	0.0238214	-0.201923	-0.256073	-0.226049	-0.23567	-0.442212	-0.555975	-0.436159	-0.524569	-0.541944	-0.323629	-0.600019	-0.168662	-0.357182
MED1	-0.741759	-0.447628	-0.299208	0.477873	0.15151	-0.40678	0.538929	-0.34629	-0.333587	-0.236442	-0.413562	0.572412	-0.563067	-0.00600699	0.135346	-0.527198	0.483615	-0.355232	0.597325	0.328331	0.570812	-0.600756	0.694682	0.600878	0.387934	0.141912	-0.308709	0.180086	0.586209	-0.523259	-0.410876	0.221879	-0.172641	0.722463	0.0671114	-0.110636	-0.303638	-0.263984	0.265271	-0.209554	0.155025	0.606812	0.262753	0.619715	0.361776	0.233163	0.305865	-0.485127	0.0280815
CENPQ	-0.673681	-0.439391	-0.236445	0.260342	-0.161228	-0.465811	0.449289	-0.184554	-0.107548	-0.0384746	-0.179723	0.314927	-0.311703	-0.183744	-0.0780783	-0.32582	0.142387	-0.0864065	0.379487	0.111439	0.370095	-0.580154	0.507537	0.436933	0.127856	-0.0635694	-0.353424	-0.108859	0.497347	-0.27037	-0.46693	-0.0345649	-0.273202	0.485076	-0.0450704	0.00360184	-0.3902	-0.352435	0.111503	-0.236104	-0.0202253	0.450654	0.0616007	0.387632	0.192264	0.0634201	-0.0733774	-0.49997	0.0567669
OR10C1	0.104381	0.296686	-0.212983	0.314023	-0.00263334	0.419095	-0.264068	0.320893	0.0480848	0.522497	-0.0279545	-0.363684	0.00628453	-0.437286	-0.49412	-0.00946101	-0.252565	-0.0892206	-0.00780506	-0.753845	-0.269797	-0.179989	0.0348796	0.0240451	-0.116571	-0.274609	-0.46651	-0.0628346	-0.11242	0.40504	-0.304553	-0.00783058	-0.1986	0.00912549	-0.144526	0.549296	-0.0225628	-0.139151	0.0596161	0.043033	0.00301603	0.0499647	-0.0684782	-0.0278418	-0.15281	-0.0972959	0.00988796	-0.179834	-0.463383
ZNF45	-0.454846	-0.443901	-0.472277	0.0263684	0.261773	0.0149768	-0.120867	-0.16264	-0.58817	0.0546807	-0.5773	0.345741	-0.566491	-0.031549	0.011265	-0.644897	0.590066	-0.316319	0.219405	0.196793	0.138113	-0.478959	0.225723	0.274629	0.307531	-0.0993501	-0.216985	-0.0103424	0.210339	-0.074653	-0.508907	-0.0267025	-0.346292	0.471326	-0.176159	-0.185566	-0.344286	-0.25543	-0.0442964	-0.309087	-0.137285	0.285936	-0.0652844	0.270644	-0.051357	-0.0694851	0.202329	-0.525518	-0.317199
PPP2R2A	-0.817451	-0.596143	-0.359295	0.197887	-0.0404034	-0.408566	0.416635	-0.373611	-0.405597	-0.0914313	-0.397786	0.43989	-0.513636	0.232949	0.0305577	-0.457884	0.3264	-0.21577	0.506662	0.257865	0.54843	-0.389218	0.600653	0.521454	0.401485	0.00869601	-0.163736	0.049215	0.524274	-0.449213	-0.436127	0.064235	-0.298354	0.679008	0.0249131	-0.200669	-0.430042	-0.378817	0.174959	-0.392348	0.0500849	0.430806	0.189616	0.499191	0.220219	0.157824	0.176451	-0.628152	-0.0131805
ARHGAP6	-0.315108	-0.00842114	0.309072	-0.261696	0.233793	-0.236504	0.300129	-0.487911	-0.180001	-0.537407	0.0213475	0.310819	-0.0361711	0.678529	0.503177	0.00669717	0.125958	0.00233218	0.156398	0.593507	0.357908	0.405876	0.152995	0.106013	0.396009	0.414217	0.333938	0.305889	0.0406139	-0.493245	0.366678	0.27104	0.25475	0.10619	0.174987	-0.522769	0.0978036	0.14404	0.178001	-0.0911365	0.198335	-0.00827615	0.3234	0.207987	0.305702	0.284125	0.167917	0.140081	0.37336
LATS2	-0.111219	-0.126752	-0.0490731	-0.159912	-0.266526	-0.0241783	0.158139	-0.385714	0.182538	-0.00971014	0.0892762	-0.0081571	0.148602	-0.027139	-0.207942	-0.0126854	-0.0649501	0.0541862	-0.148265	0.0930548	-0.109165	-0.147694	-0.0652424	-0.163937	-0.205706	-0.115063	-0.0615623	-0.15125	-0.0314077	-0.164867	-0.0961305	-0.321168	-0.130068	-0.142997	-0.280844	-0.225598	-0.30702	-0.274575	-0.14831	-0.260092	-0.330563	-0.145952	-0.276783	-0.104194	-0.13058	-0.179372	-0.268342	-0.235391	0.0970873
CAV1	0.582764	0.301943	0.394265	-0.33136	-0.117888	0.269516	-0.429217	0.244533	0.141578	0.154162	0.275086	-0.531059	0.382729	0.321327	-0.0980323	0.388056	-0.546453	0.0541827	-0.355814	-0.262151	-0.291865	0.914595	-0.343259	-0.30173	-0.182425	0.105959	0.434968	0.0185866	-0.485687	0.195755	0.651641	0.201273	0.409999	-0.54254	0.210683	0.184085	0.451324	0.430949	0.137116	0.235454	0.152985	-0.43822	0.093175	-0.328711	-0.0515968	0.149759	-0.298112	0.543359	0.174499
CCDC124	-0.352527	-0.202337	-0.513327	0.437392	0.0509011	-0.261014	0.245983	-0.392747	-0.0969858	-0.0480464	-0.143889	0.38096	-0.201092	-0.565033	-0.0869828	-0.275305	0.394623	0.043867	0.373922	-0.0776846	0.0936862	-0.532241	0.420265	0.335215	0.0337535	0.0884614	-0.468116	0.17021	0.460679	-0.128853	-0.337812	-0.000225156	-0.0244107	0.428936	-0.0947417	-0.21759	-0.166197	-0.134942	0.20724	0.0490053	-0.0353765	0.45316	0.0311616	0.383678	0.208916	0.10526	0.425839	-0.310676	-0.183342
WDR53	-0.721838	-0.470594	-0.409041	0.118022	-0.0280818	-0.48324	0.540969	-0.45658	-0.267166	-0.349575	-0.294384	0.66506	-0.374893	-0.124403	0.262599	-0.408319	0.481701	-0.0671573	0.605782	0.370286	0.552798	-0.587547	0.61745	0.528944	0.440997	0.217228	-0.194525	0.240903	0.715887	-0.44074	-0.341403	0.0559143	-0.108261	0.681157	0.11036	-0.418631	-0.223355	-0.195514	0.228886	-0.107813	0.12532	0.594437	0.241429	0.574764	0.388601	0.223976	0.372038	-0.349327	0.202845
FAM134A	-0.85882	-0.48414	-0.221904	0.202806	0.352146	-0.411283	0.436156	-0.458797	-0.510553	-0.27743	-0.480123	0.573233	-0.651488	0.198201	0.314462	-0.606392	0.449153	-0.367445	0.609684	0.338949	0.566366	-0.317289	0.686086	0.650958	0.567688	0.267654	-0.175673	0.26443	0.512887	-0.478675	-0.291944	0.365197	-0.107233	0.736444	0.0860458	-0.220738	-0.245159	-0.165589	0.327347	-0.28312	0.226053	0.576365	0.368735	0.640501	0.406483	0.335434	0.341804	-0.472009	-0.00929906
TTLL7	0.496416	0.428267	0.19014	-0.0945139	0.0447461	0.594965	-0.658836	0.73097	0.0922794	0.681765	0.07332	-0.672918	0.190434	-0.069491	-0.417986	0.138224	-0.411658	-0.0805151	-0.512278	-0.576216	-0.565557	0.29555	-0.512136	-0.39672	-0.36838	-0.423068	-0.0953214	-0.394407	-0.603418	0.509291	-0.0540899	-0.10317	-0.190099	-0.525426	-0.189203	0.524608	0.0573734	-0.0203574	-0.241968	-0.00940419	-0.187569	-0.441002	-0.31169	-0.483895	-0.488731	-0.305411	-0.436582	0.070163	-0.437326
FOXB2	0.504063	0.171845	0.163129	-0.13104	-0.0392342	0.317541	-0.552537	0.477746	-0.00111919	0.274022	0.081006	-0.3681	0.153821	0.0196273	-0.0557265	0.0844483	-0.357283	-0.144278	-0.301788	-0.195745	-0.32028	0.468128	-0.321554	-0.193447	-0.304893	0.0848595	0.150326	-0.0134417	-0.377352	0.331625	0.402099	0.207229	0.322279	-0.493858	0.173483	0.61106	0.396557	0.377248	0.0176686	0.283157	0.146976	-0.26497	-0.0157942	-0.246519	-0.0994026	0.0203383	-0.286788	0.450793	0.0446348
DIRC1	0.839506	0.521363	0.316775	-0.105166	-0.26118	0.486769	-0.357426	0.184722	0.398103	0.185307	0.409472	-0.558492	0.587385	-0.0580155	-0.274607	0.57322	-0.449273	0.197018	-0.403331	-0.435837	-0.460263	0.645277	-0.446243	-0.440645	-0.29166	-0.0573517	0.319396	0.0228482	-0.492566	0.292173	0.528446	-0.0259883	0.325544	-0.580157	0.0937222	0.154858	0.43601	0.351187	-0.0132522	0.360496	0.0194631	-0.460766	-0.0636251	-0.42693	-0.175995	-0.043092	-0.133839	0.56605	0.0285162
ANKRD2	0.0601808	-0.0781226	-0.456277	0.39935	-0.242283	-0.0486003	-0.116218	0.231064	0.0400095	0.43107	0.0498062	-0.104334	0.0139109	-0.63732	-0.437763	0.0131034	-0.068174	0.0624715	0.053804	-0.58249	-0.181443	-0.453388	0.116925	0.116813	-0.325897	-0.295088	-0.515944	-0.1714	0.16114	0.289378	-0.347424	-0.170829	-0.151323	0.0927203	-0.100037	0.524313	-0.137074	-0.169451	0.0471207	0.13842	-0.0614177	0.165122	-0.168259	0.0658253	-0.116039	-0.129224	0.0484358	-0.26091	-0.3552
PDZD2	-0.123609	-0.105525	-0.198805	-0.0215937	-0.0715342	0.445374	-0.304612	0.0349639	-0.319104	0.00668249	-0.490581	0.0704833	-0.333214	0.232143	0.127468	-0.43826	0.0197718	-0.520753	0.20945	0.141671	0.167263	0.204732	0.119487	0.236996	0.293297	0.225122	0.1626	0.273025	0.0626129	0.00285701	0.132121	0.282723	0.112454	0.142273	0.231655	0.0974739	0.192226	0.161271	0.111393	0.0200594	0.292377	0.118369	0.26551	0.170107	0.149252	0.199934	0.0960298	0.0855101	0.191779
LOC100506714	-0.434624	-0.271272	-0.429114	0.412957	-0.0357657	-0.359002	0.284354	-0.0617003	-0.0907582	0.139602	-0.134804	0.241447	-0.279975	-0.518803	-0.203796	-0.267744	0.176684	-0.0269218	0.352311	-0.225388	0.174728	-0.721754	0.449949	0.406671	-0.00660059	-0.124685	-0.605091	-0.0588862	0.468555	0.00577585	-0.535253	-0.0398426	-0.242121	0.460627	-0.0950895	0.293222	-0.292879	-0.289732	0.12536	-0.0301828	0.00241511	0.492885	-0.00584682	0.369097	0.126992	-0.00657377	0.151238	-0.449523	-0.234777
ENSA	-0.101247	-0.131286	-0.563282	0.424901	-0.00777944	-0.166156	-0.0899325	0.00624361	-0.0755229	0.353003	-0.00805733	0.0318716	-0.0556629	-0.714922	-0.433285	-0.122079	0.161833	0.136371	0.0760363	-0.425385	-0.226017	-0.603609	0.16694	0.121023	-0.28331	-0.229896	-0.660185	-0.128505	0.201731	0.222912	-0.488927	-0.190005	-0.191789	0.173674	-0.249146	0.25294	-0.244785	-0.229291	0.0363952	0.0554611	-0.187506	0.255856	-0.231061	0.147773	-0.0913366	-0.134406	0.148515	-0.371156	-0.439004
AMZ1	-0.320093	-0.0635144	-0.0129056	0.0107413	0.777204	-0.0991072	-0.190782	0.414902	-0.400867	0.132239	-0.405736	0.0696036	-0.594262	0.124644	0.231348	-0.526964	0.219897	-0.339984	0.0254204	0.151963	0.0285128	-0.253041	0.0471815	0.12172	0.201166	0.005474	-0.264523	-0.0916255	-0.0319565	0.125917	-0.364385	0.204667	-0.280773	0.179426	-0.134414	0.190581	-0.125417	-0.0602305	-0.112369	-0.190899	0.0331135	0.198058	-0.0123145	0.0863726	-0.0448878	-0.0479441	-0.0335936	-0.241843	-0.289727
HPGDS	-0.0762243	0.120532	0.459271	-0.323526	0.515231	0.143358	-0.180307	0.227244	-0.0623328	0.0142156	-0.0753194	-0.189139	-0.147106	0.551817	0.285412	-0.133602	-0.1808	-0.142088	-0.296545	0.298426	-0.120919	0.334381	-0.295862	-0.218135	0.118853	0.0706547	0.165941	-0.0824719	-0.411509	0.0573769	0.0467129	0.113102	-0.128866	-0.279564	-0.16278	-0.0659095	-0.0355372	0.00111734	-0.300848	-0.302967	-0.0871246	-0.244985	-0.0705434	-0.258132	-0.154882	-0.138656	-0.319524	0.0495437	-0.0316111
ZMYND12	-0.205263	0.107427	0.250814	-0.272748	0.503144	0.12122	-0.139716	0.342986	-0.0305034	0.210216	-0.171581	-0.135333	-0.197811	0.141362	0.0922827	-0.284141	-0.00265648	-0.14942	-0.24877	0.20221	-0.144095	-0.0863924	-0.216305	-0.205999	0.0105847	-0.0943888	-0.0809215	-0.271495	-0.246781	0.0543404	-0.311314	-0.0503963	-0.346145	-0.171325	-0.305828	-0.182613	-0.209723	-0.193203	-0.306006	-0.371363	-0.287884	-0.0906556	-0.231174	-0.217187	-0.224753	-0.208271	-0.388984	-0.165749	-0.144324
XLOC_006925	0.52893	0.316207	0.364858	-0.288771	0.212153	0.296832	-0.5007	0.661453	0.172466	0.336806	0.0202068	-0.489586	0.091108	0.15964	0.0464248	0.101403	-0.415653	-0.137236	-0.466252	-0.152826	-0.32779	0.464775	-0.484399	-0.358651	-0.209921	-0.0352533	0.260233	-0.188012	-0.447359	0.380654	0.262725	0.0747995	0.0537446	-0.546185	-0.0238819	0.247566	0.280787	0.24341	-0.229572	0.127486	-0.0525205	-0.329991	-0.141752	-0.465073	-0.24801	-0.171615	-0.445821	0.398882	-0.0245896
REN	0.811214	0.381224	0.12457	-0.34051	-0.129209	0.379752	-0.585142	0.436364	0.247889	0.287064	0.229022	-0.466837	0.397311	-0.325196	-0.108655	0.29987	-0.391651	0.0726804	-0.384026	-0.381933	-0.493113	0.427786	-0.454903	-0.32039	-0.31172	0.0522904	0.164566	1.71178e-05	-0.346846	0.534282	0.437759	0.0340131	0.349394	-0.56734	0.129	0.377052	0.539928	0.4928	-0.0537134	0.524317	0.0873304	-0.230778	-0.0857055	-0.36459	-0.125351	-0.054979	-0.200728	0.663084	0.0757486
KCNJ15	0.832902	0.337251	0.254028	-0.228035	-0.250591	0.255875	-0.362824	0.335643	0.323608	0.0482466	0.330521	-0.381536	0.42866	-0.0554927	0.0045166	0.460916	-0.431828	0.0818883	-0.361218	-0.23437	-0.308221	0.453412	-0.43737	-0.329235	-0.310997	0.075753	0.320159	0.057882	-0.330929	0.407233	0.592762	0.0274811	0.417342	-0.554393	0.210493	0.533141	0.52089	0.472442	-0.0599014	0.500933	0.165595	-0.331431	-0.0247211	-0.367786	-0.0863728	-0.0663851	-0.169546	0.690122	0.203861
LOC253805	0.186864	0.263717	0.0496006	-0.0972872	0.224023	0.335762	-0.535285	0.730287	0.0305064	0.751847	0.0311643	-0.495513	0.0608305	-0.0802515	-0.285049	0.012301	-0.302468	-0.0466351	-0.468368	-0.411471	-0.450269	0.0517553	-0.401366	-0.320574	-0.36998	-0.386342	-0.305827	-0.454702	-0.448596	0.371446	-0.304408	-0.165769	-0.342516	-0.410144	-0.32885	0.301374	-0.151572	-0.20278	-0.309822	-0.17514	-0.336181	-0.28759	-0.384875	-0.398298	-0.483331	-0.378837	-0.409233	-0.161763	-0.516613
C21orf58	0.759716	0.453145	0.334258	-0.307333	-0.125532	0.488878	-0.645727	0.663262	0.281909	0.470439	0.284179	-0.697239	0.42827	-0.0515206	-0.25252	0.392907	-0.572136	0.0801519	-0.609707	-0.457857	-0.561768	0.547365	-0.635928	-0.512425	-0.460327	-0.232667	0.206226	-0.30671	-0.629852	0.54231	0.334258	-0.100715	0.113243	-0.725365	-0.0379697	0.410715	0.306788	0.250313	-0.211501	0.221016	-0.110792	-0.539472	-0.249747	-0.591557	-0.388211	-0.229517	-0.497832	0.434543	-0.0947856
UBE2C	0.307767	0.0209288	0.035464	-0.0128155	0.036949	0.39707	-0.266013	0.146702	-0.113827	0.0135332	-0.0672105	-0.0604491	-0.0399875	0.172822	0.0536496	0.0306178	0.223301	-0.115031	-0.193005	0.0800787	-0.174591	0.0603234	-0.286316	-0.179789	0.0604212	-0.183706	0.138413	-0.0185183	-0.305358	0.113771	-0.0152733	-0.120259	-0.106946	-0.0561955	-0.0458219	0.121817	-0.00757113	0.0437508	-0.272015	-0.0742983	-0.0683003	-0.229414	-0.122344	-0.21187	-0.269453	-0.232968	0.166604	0.0070426	-0.268137
ZWINT	-0.638197	-0.512387	-0.248269	0.086831	0.256711	-0.335552	0.103458	-0.0246476	-0.429797	-0.00121933	-0.364189	0.326172	-0.554344	0.262717	0.169309	-0.501438	0.305563	-0.206737	0.196713	0.336584	0.256045	-0.412714	0.256343	0.323519	0.235615	-0.0554112	-0.319421	-0.0861833	0.231506	-0.143853	-0.497719	0.00467856	-0.372398	0.41422	-0.143737	0.0803581	-0.43406	-0.32744	-0.145296	-0.403883	-0.0533611	0.27703	-0.0239189	0.248215	-0.00250026	-0.0980466	0.0604816	-0.540556	-0.215948
TIFAB	-0.0755698	-0.170752	-0.512409	0.336763	-0.446136	-0.0926482	0.221659	-0.393796	-0.019931	0.0119784	0.0575103	0.200063	0.103825	-0.443875	-0.319433	0.101659	0.156058	0.14742	0.314593	-0.320771	0.124321	-0.419191	0.33354	0.261406	-0.024961	-0.10927	-0.304937	0.134496	0.371293	-0.0397381	-0.178749	-0.142435	0.00907481	0.350938	0.0395634	0.117486	-0.111399	-0.153995	0.227783	0.145499	0.0466121	0.256827	0.0469524	0.310326	0.116604	0.0411425	0.390575	-0.225545	-0.120558
MYO19	-0.481809	-0.39392	-0.555719	0.388143	0.118901	-0.281693	0.176457	-0.163812	-0.444574	-0.0924055	-0.349241	0.467846	-0.480675	-0.0758508	0.0684087	-0.379904	0.496809	-0.136347	0.46913	0.109633	0.346793	-0.591729	0.46098	0.466945	0.339712	0.00332454	-0.396062	0.185401	0.487723	-0.12259	-0.458667	0.0522302	-0.216827	0.655909	0.0453772	0.140091	-0.23421	-0.201103	0.100257	-0.0621711	0.159319	0.479073	0.151146	0.470021	0.167853	0.055941	0.525958	-0.425446	-0.23534
OR1K1	0.443946	0.241917	0.135026	-0.323373	0.00200232	0.343772	-0.62748	0.811974	0.105235	0.620724	0.0243566	-0.517907	0.13409	-0.123041	-0.151397	0.0644191	-0.397577	-0.11517	-0.48391	-0.371624	-0.425371	0.25615	-0.480329	-0.336598	-0.37922	-0.268423	0.0449169	-0.415523	-0.40817	0.443706	0.0314093	-0.107619	-0.10553	-0.525928	-0.0991905	0.332567	0.123299	0.0843597	-0.233403	0.0763386	-0.17649	-0.322557	-0.286226	-0.458281	-0.388272	-0.254885	-0.534543	0.167566	-0.171716
SLC27A1	0.470028	0.573447	0.501435	-0.288055	0.080518	0.391806	-0.257387	0.269601	0.461704	0.155489	0.361928	-0.497546	0.492504	-0.033894	-0.146495	0.383389	-0.37926	0.271944	-0.532435	-0.115923	-0.491819	0.399897	-0.57597	-0.581112	-0.356198	-0.103659	0.16788	-0.22822	-0.559464	0.277175	0.207211	-0.164198	0.0384359	-0.659346	-0.20585	-0.146001	0.150791	0.089187	-0.280541	0.0117474	-0.269571	-0.486123	-0.274326	-0.546968	-0.292524	-0.190668	-0.414018	0.368521	0.0214576
RPS6KA2	0.459213	0.411167	0.129322	0.0725262	0.199738	0.418495	-0.64635	0.65327	0.156318	0.545261	0.226924	-0.520234	0.304126	-0.179353	-0.277246	0.203546	-0.250345	0.154231	-0.613983	-0.26332	-0.675031	0.175785	-0.590076	-0.542134	-0.496792	-0.278008	-0.193342	-0.333178	-0.612779	0.416022	-0.0872841	-0.209165	-0.131818	-0.636589	-0.321761	0.162412	0.0128517	-0.00918562	-0.374	-0.0151531	-0.366313	-0.452621	-0.435574	-0.537048	-0.487182	-0.384199	-0.35973	0.11257	-0.388316
SPARC	0.159428	0.314738	0.633299	-0.467659	0.238578	0.207977	-0.155567	0.317652	0.179845	0.00693593	0.150875	-0.35634	0.17879	0.521239	0.188641	0.180486	-0.370536	0.0241231	-0.399027	0.193312	-0.156469	0.547954	-0.41787	-0.391237	0.000544607	0.0108717	0.392061	-0.174259	-0.48551	0.0377184	0.258276	0.0222454	-0.0221144	-0.467486	-0.0577875	-0.21241	0.100957	0.086333	-0.236037	-0.180218	-0.0938043	-0.420627	-0.0672992	-0.403988	-0.174339	-0.085514	-0.473369	0.263767	0.181665
SEC14L1	0.0974397	0.10117	0.340801	-0.167682	0.027548	0.236918	-0.264299	0.142975	0.0534317	0.410317	0.0445966	-0.537671	0.062853	0.55728	-0.340052	0.117151	-0.441802	-0.0794327	-0.374188	-0.269607	-0.242099	0.610532	-0.289094	-0.249454	-0.21257	-0.274782	0.142936	-0.338152	-0.51207	0.0867686	0.0605074	-0.00583177	-0.179213	-0.338753	-0.200557	0.227439	-0.182675	-0.183135	-0.142365	-0.378609	-0.192657	-0.462883	-0.16412	-0.355029	-0.331143	-0.10537	-0.436665	-0.16432	-0.284157
MED9	-0.174367	-0.157051	-0.4382	0.0790391	-0.241558	0.107765	-0.0801891	0.12537	-0.0209842	0.48221	-0.0477961	-0.128045	-0.00599234	-0.504654	-0.513106	-0.0691574	0.0398013	0.102837	-0.011796	-0.521229	-0.197072	-0.540368	0.0351047	0.0282113	-0.166697	-0.535525	-0.490926	-0.373043	0.0699259	0.225453	-0.645935	-0.418658	-0.5085	0.185548	-0.329072	0.0811898	-0.454417	-0.467536	-0.131931	-0.258773	-0.328431	0.0742276	-0.320255	-0.0234025	-0.310172	-0.277617	-0.043188	-0.578169	-0.490043
KBTBD13	0.0131766	0.0755787	0.0295086	0.0160861	0.226018	0.162017	-0.480955	0.832741	-0.11564	0.589078	-0.216154	-0.414508	-0.248045	-0.0260315	-0.162845	-0.21984	-0.342534	-0.240166	-0.251014	-0.396654	-0.21544	-0.00609812	-0.186969	-0.0435919	-0.12767	-0.322227	-0.235097	-0.396172	-0.236689	0.435589	-0.294027	0.0100352	-0.343864	-0.157883	-0.162767	0.411453	-0.0998188	-0.127766	-0.186498	-0.111992	-0.0878924	-0.0700731	-0.166157	-0.22647	-0.29271	-0.231788	-0.455511	-0.177671	-0.341592
CSGALNACT2	-0.400313	-0.230688	-0.269273	0.365508	0.105189	-0.337674	0.10173	0.288083	-0.141405	0.118614	-0.140522	0.210065	-0.29966	-0.178058	-0.020437	-0.294508	0.157813	-0.0551507	0.122887	0.129157	0.131534	-0.634637	0.197462	0.207393	-0.0853084	-0.129457	-0.543092	-0.179281	0.266484	-0.0157209	-0.512573	-0.0833932	-0.30372	0.226672	-0.125676	0.264855	-0.312494	-0.295869	-0.122841	-0.112535	-0.0689952	0.290618	-0.117727	0.178867	-0.0120724	-0.156884	-0.0502752	-0.356802	-0.140738
MRPS25	-0.314992	-0.284752	-0.103128	0.0406855	-0.0196776	-0.206506	0.359734	-0.165391	-0.262568	-0.533124	-0.332822	0.583042	-0.376662	0.246571	0.464528	-0.279921	0.527026	-0.214837	0.450338	0.592892	0.595889	-0.288388	0.322732	0.343128	0.46411	0.222296	0.239763	0.249255	0.46465	-0.356714	-0.0229982	0.137477	0.020789	0.514056	0.324284	-0.173999	0.0357883	0.0519918	0.0919903	0.0367948	0.288654	0.330492	0.312053	0.353653	0.299459	0.212697	0.372279	0.00389457	0.340226
ADAM28	-0.520061	-0.265753	-0.170726	0.112385	0.0549991	-0.174607	0.482886	-0.681809	-0.290694	-0.346757	-0.264991	0.492091	-0.274496	0.242758	0.11967	-0.2796	0.512988	-0.160412	0.442633	0.375748	0.467224	-0.186484	0.482461	0.32718	0.436958	0.157759	0.0559826	0.25472	0.366705	-0.623217	-0.12706	0.110346	-0.044087	0.540866	0.0565509	-0.567935	-0.213477	-0.184602	0.268344	-0.241135	0.0406524	0.278308	0.226512	0.450343	0.269906	0.237476	0.385051	-0.343374	0.0820863
BARD1	-0.528165	-0.505882	-0.545379	0.259144	0.0535165	-0.0584132	0.20269	-0.39341	-0.442043	-0.0941892	-0.514206	0.544847	-0.531101	-0.174333	0.0273733	-0.592922	0.730595	-0.304521	0.459941	0.245713	0.293109	-0.594307	0.453179	0.419113	0.350906	-0.00903973	-0.22306	0.143556	0.451451	-0.326046	-0.503385	-0.00988527	-0.260623	0.663425	-0.0484232	-0.250387	-0.334253	-0.257538	0.0852196	-0.262746	-0.047718	0.444395	0.052491	0.436107	0.108679	0.0715415	0.451214	-0.537451	-0.215844
RBM15	-0.262444	-0.0595404	-0.387487	0.242947	0.105147	0.0438021	-0.166339	0.359823	-0.132387	0.498028	-0.167402	-0.0584771	-0.194114	-0.559654	-0.310975	-0.278269	0.0254067	-0.0990459	0.0268444	-0.37531	-0.161398	-0.654864	0.0923421	0.127797	-0.154781	-0.338072	-0.638679	-0.291308	0.102856	0.262196	-0.64021	-0.176851	-0.432548	0.143251	-0.28126	0.30767	-0.317985	-0.350451	-0.120747	-0.107157	-0.18191	0.243754	-0.237707	0.0900527	-0.18821	-0.233278	-0.113797	-0.457479	-0.414424
PACS1	0.469534	0.124315	-0.0528052	-0.231049	-0.690651	0.258011	-0.167469	0.119747	0.370111	0.22086	0.223464	-0.325077	0.468367	-0.462742	-0.317438	0.358434	-0.384206	0.204	-0.114144	-0.530962	-0.205813	0.236601	-0.164222	-0.142161	-0.246215	-0.152344	0.252085	-0.114015	-0.00926127	0.277083	0.261644	-0.197722	0.173482	-0.252879	0.137998	-0.0577394	0.245547	0.162448	0.107366	0.304697	-0.0268406	-0.150293	-0.04952	-0.217466	-0.0676145	0.0156742	-0.206985	0.292692	0.187695
RPS6KA5	-0.716708	-0.276578	-0.0506824	0.0596056	-0.00307534	-0.357383	0.600067	-0.456191	-0.224097	-0.398289	-0.212174	0.551953	-0.245801	0.161779	0.306188	-0.278982	0.333379	-0.145858	0.561799	0.360486	0.599361	-0.225337	0.605834	0.487726	0.517479	0.252686	0.0215474	0.24038	0.526346	-0.637681	-0.120092	0.22146	-0.0188391	0.570542	0.1799	-0.540988	-0.149127	-0.156537	0.37629	-0.192909	0.181458	0.431649	0.371633	0.540602	0.425098	0.366429	0.226321	-0.256	0.296714
A2LD1	0.285843	0.103314	-0.118014	0.108716	0.103668	0.352911	-0.582987	0.758272	0.0442893	0.614994	-0.185865	-0.349556	-0.110797	-0.334384	-0.18662	-0.187977	-0.168683	-0.229895	-0.424075	-0.358453	-0.433782	-0.190412	-0.405491	-0.247097	-0.392471	-0.375447	-0.236494	-0.41374	-0.297886	0.493192	-0.29321	-0.214415	-0.317368	-0.348617	-0.328283	0.336885	-0.127348	-0.145788	-0.378185	-0.0559951	-0.337996	-0.1934	-0.42699	-0.403713	-0.467579	-0.461723	-0.405839	-0.133703	-0.4372
C15orf52	0.269543	0.378212	0.394631	-0.259645	0.31757	0.265655	-0.216324	0.37114	0.172042	-0.105832	0.129158	-0.132329	0.139576	0.122526	0.313356	0.108705	-0.0916444	0.0863204	-0.324729	0.264884	-0.228699	0.144662	-0.451309	-0.353621	-0.05295	0.0879419	0.1333	-0.0203632	-0.355348	0.240957	0.137047	-0.0196461	0.032665	-0.401576	-0.0563074	-0.00735927	0.201438	0.175917	-0.348505	0.0659661	-0.0406659	-0.246683	-0.113833	-0.342739	-0.147336	-0.180171	-0.151041	0.385582	0.0955607
NPC1L1	0.35579	0.439516	0.350687	-0.0939316	0.0793535	0.395574	-0.389328	0.739478	0.304075	0.557918	0.207896	-0.528235	0.250256	-0.203219	-0.240718	0.158071	-0.345509	0.0713846	-0.525621	-0.295302	-0.501017	0.0909835	-0.49929	-0.441264	-0.420757	-0.354685	-0.137476	-0.467001	-0.501053	0.343747	-0.157697	-0.19833	-0.23967	-0.560674	-0.25199	0.219801	-0.0159691	-0.0837278	-0.376032	-0.0478799	-0.327707	-0.356225	-0.387868	-0.510266	-0.447957	-0.377314	-0.548497	0.0822113	-0.27677
PDP1	-0.291982	-0.112238	-0.191401	0.130642	-0.0682022	-0.16831	0.490764	-0.70828	-0.134403	-0.441893	-0.0486223	0.445135	-0.0286882	-9.3725e-05	0.106537	0.00145955	0.330775	0.105132	0.48068	0.160124	0.409645	-0.225893	0.426872	0.317126	0.404193	0.232246	0.0511998	0.413474	0.417229	-0.326225	0.0137615	0.112329	0.116114	0.467642	0.164655	-0.306345	0.0130358	-0.0421972	0.276933	0.0802002	0.208761	0.319908	0.300833	0.448488	0.352769	0.256618	0.520497	-0.056334	0.166541
KCNG4	0.355095	0.333393	0.0250776	-0.117367	0.126447	0.236482	-0.551717	0.800802	0.171462	0.660731	0.0735549	-0.520519	0.127437	-0.433773	-0.268552	0.0521096	-0.425165	0.0124494	-0.422553	-0.516276	-0.482073	-0.0340216	-0.391495	-0.277795	-0.431093	-0.290277	-0.284981	-0.407907	-0.310979	0.594144	-0.164036	-0.132677	-0.170046	-0.451841	-0.208089	0.404093	0.0740048	0.0104239	-0.233912	0.152942	-0.189149	-0.152169	-0.320132	-0.372124	-0.34014	-0.29941	-0.472828	0.0996143	-0.274308
CDCP1	-0.493621	-0.152494	-0.127809	-0.217399	0.0952782	-0.24836	0.215643	-0.206045	-0.282176	-0.208649	-0.0698353	0.308832	-0.0762155	-0.0502235	0.181761	-0.139512	0.216157	0.0879913	0.341599	0.219243	0.299495	-0.170459	0.35189	0.236549	0.374977	0.190998	0.00915161	0.149195	0.313355	-0.265693	-0.106188	0.0968361	0.0113346	0.34416	0.149473	-0.477216	-0.00858387	0.0045463	0.287765	-0.0560092	0.131405	0.293214	0.241258	0.365718	0.286451	0.286612	0.126587	-0.108605	0.258902
SQLE	-0.412163	-0.455962	-0.257988	0.117673	0.0482575	-0.19306	0.0652761	0.0626339	-0.423569	0.114108	-0.430645	0.128787	-0.551481	0.203839	-0.0447372	-0.395541	0.132034	-0.362101	0.287141	-0.0563448	0.352771	-0.279884	0.354087	0.406626	0.299021	-0.162429	-0.111982	-0.080276	0.259258	-0.0368548	-0.343003	0.0987327	-0.304925	0.504148	0.0428294	0.32258	-0.270303	-0.221317	0.0855935	-0.232668	0.130806	0.286642	0.131039	0.289364	0.0433739	0.0286141	0.0358422	-0.474463	-0.192332
LEO1	-0.409178	-0.332355	-0.475486	0.354091	0.0837975	-0.195906	0.0943048	-0.073858	-0.228794	0.29259	-0.240859	0.100723	-0.358132	-0.362497	-0.348844	-0.357861	0.167285	-0.132152	0.192092	-0.267291	0.0230432	-0.699982	0.315929	0.290322	-0.0203651	-0.280799	-0.624469	-0.157596	0.253222	0.0751707	-0.643767	-0.132391	-0.413333	0.392179	-0.278643	0.314842	-0.450776	-0.419397	-0.0235748	-0.220864	-0.142866	0.346562	-0.159343	0.265567	-0.0692077	-0.163801	0.0608352	-0.62918	-0.433147
HSP90AA1	-0.547311	-0.315199	-0.279459	0.350307	0.227798	-0.313282	0.147747	-0.173864	-0.301982	0.145637	-0.19382	0.161455	-0.359134	-0.0492487	-0.175754	-0.342249	0.142612	-0.128462	0.146819	-0.0185341	0.105544	-0.504721	0.311487	0.26591	0.00518823	-0.146012	-0.519309	-0.121709	0.162749	-0.100425	-0.493225	-0.0182835	-0.320399	0.313027	-0.276996	0.199502	-0.459723	-0.401519	0.00538878	-0.314613	-0.138549	0.24575	-0.100509	0.276889	-0.0134942	-0.111725	-0.0239896	-0.608889	-0.332537
WRAP53	0.0562368	0.0853451	-0.194679	0.137415	-0.00848443	0.105623	-0.292834	0.301425	0.0731694	0.460407	0.0967659	-0.159077	0.134039	-0.63061	-0.334668	-0.0229489	0.0225119	0.187108	-0.231689	-0.3238	-0.428094	-0.307686	-0.211123	-0.176982	-0.476758	-0.310434	-0.386416	-0.387196	-0.138659	0.281801	-0.366229	-0.272548	-0.216983	-0.215101	-0.296228	0.0603073	-0.187449	-0.195359	-0.195459	-0.0133552	-0.353468	-0.0701632	-0.383799	-0.189519	-0.314405	-0.222186	-0.2022	-0.204944	-0.346718
CTRL	-0.594576	-0.111016	-0.0838771	0.267202	0.199199	-0.168174	0.554009	-0.296073	-0.176308	-0.304425	-0.0394854	0.577941	-0.198764	-0.125572	0.24158	-0.192893	0.67383	0.0792186	0.42687	0.395001	0.328426	-0.565952	0.395591	0.280208	0.324244	0.0189287	-0.296034	0.106218	0.332695	-0.518816	-0.456069	-0.013212	-0.216507	0.542153	0.00425054	-0.43115	-0.284516	-0.257155	0.0632825	-0.234463	-0.00830863	0.3505	0.110381	0.400446	0.164563	0.0989501	0.494939	-0.389226	-0.119187
QSER1	-0.225553	-0.252859	-0.160879	-0.0997771	-0.0256462	-0.0375969	-0.119681	0.300049	-0.195877	0.0818247	-0.2167	0.0102582	-0.208439	0.0747859	-0.0155996	-0.180961	0.0128212	-0.0544419	-0.00242641	0.0177348	0.073344	-0.350762	-0.0384113	0.0827507	0.151211	-0.248086	-0.14434	-0.201334	0.0703091	0.228018	-0.396052	-0.179125	-0.398146	0.167419	-0.119967	0.186109	-0.262591	-0.258429	-0.240775	-0.215225	-0.0689321	0.0840207	-0.101955	-0.0225731	-0.155114	-0.211507	-0.145125	-0.258757	-0.119929
CELA3A	0.781958	0.565849	0.46367	-0.329412	-0.200916	0.381611	-0.357599	0.504615	0.631408	0.408578	0.582434	-0.733215	0.667147	-0.148311	-0.286531	0.659619	-0.708129	0.33779	-0.72251	-0.53585	-0.647234	0.421082	-0.74543	-0.683643	-0.649495	-0.355428	0.128734	-0.425204	-0.666184	0.513562	0.283346	-0.350038	0.0151432	-0.857639	-0.227446	0.306935	0.137757	0.0621791	-0.366733	0.133752	-0.293174	-0.666363	-0.429377	-0.732894	-0.488078	-0.397379	-0.548283	0.350917	-0.12363
RER1	-0.385409	-0.28428	-0.492902	0.406187	0.134683	-0.267355	0.0249153	0.065717	-0.222922	0.169014	-0.169626	0.238604	-0.303583	-0.544396	-0.0991802	-0.375712	0.23972	-0.0661092	0.275745	-0.11109	0.00379939	-0.605285	0.368954	0.352903	-0.00969673	0.00418982	-0.650308	0.0343171	0.345274	0.0409628	-0.470879	0.0403924	-0.126413	0.3556	-0.080979	0.17286	-0.18047	-0.122426	0.122357	0.00901071	0.0179664	0.472072	-0.00907938	0.346796	0.128211	0.0201527	0.202418	-0.335624	-0.241346
PSMA7	-0.580665	-0.281621	-0.311971	0.384593	0.459755	-0.327278	0.163412	-0.121089	-0.263445	0.0953976	-0.282047	0.266849	-0.484004	-0.269931	-0.0285937	-0.516114	0.279706	-0.183711	0.23064	0.025938	0.0647307	-0.603873	0.359639	0.332304	0.0426453	0.00139597	-0.63327	-0.0252822	0.254177	-0.0670148	-0.549958	0.0868032	-0.27113	0.371326	-0.277125	0.10442	-0.37609	-0.299105	0.0287571	-0.248977	-0.0971249	0.420746	-0.0645022	0.328072	0.0829866	-0.0299353	0.110954	-0.528341	-0.349765
GFM1	-0.457585	-0.227826	0.167805	0.165018	-0.137746	-0.173369	0.724128	-0.422635	0.0144172	-0.205138	0.0136182	0.296288	-0.103041	0.119911	-0.00777171	0.00427083	0.223008	-0.115617	0.342331	0.149994	0.459926	-0.352423	0.409893	0.270341	0.1932	-0.122519	0.0429818	-0.0522477	0.230077	-0.551449	-0.228641	-0.00110192	-0.20856	0.423497	0.0301784	-0.049233	-0.347304	-0.355736	0.139609	-0.344809	-0.00107899	0.179852	0.123513	0.314323	0.125412	0.105546	0.0734516	-0.433693	0.027406
CTSL1	-0.711909	-0.466046	-0.344741	0.349806	0.345954	-0.562179	0.322101	-0.190008	-0.511432	-0.241076	-0.406803	0.579612	-0.640944	0.170144	0.370637	-0.521618	0.395504	-0.318927	0.577607	0.340408	0.555524	-0.398413	0.651475	0.649854	0.467896	0.307716	-0.313459	0.302075	0.573281	-0.349909	-0.261634	0.369519	-0.0354472	0.685445	0.173407	0.0902204	-0.132621	-0.0645731	0.286221	-0.066135	0.338374	0.617602	0.372653	0.631277	0.418456	0.284669	0.41056	-0.329004	0.0131142
HIST1H2BJ	-0.730271	-0.424015	-0.346297	0.11911	0.165524	-0.505601	0.323024	-0.278753	-0.476769	-0.106561	-0.241782	0.395782	-0.401474	0.145824	0.0882916	-0.320173	0.275556	-0.109434	0.488559	0.133117	0.448896	-0.34196	0.58798	0.510133	0.417853	0.0694146	-0.290126	0.104032	0.462019	-0.369428	-0.342533	0.146741	-0.180135	0.634864	0.0794702	-0.150739	-0.276348	-0.222847	0.302229	-0.192928	0.19299	0.461974	0.266509	0.560971	0.287832	0.258174	0.276206	-0.485733	-0.0128834
CCDC120	-0.670215	-0.284186	0.0828319	-0.163946	0.176198	-0.363341	0.605652	-0.422877	-0.238611	-0.612536	-0.224726	0.639212	-0.315163	0.362005	0.615736	-0.286848	0.433909	-0.11655	0.52918	0.711361	0.645389	-0.162859	0.477914	0.406262	0.667067	0.39031	0.216073	0.333734	0.479884	-0.611449	-0.0304069	0.23043	0.0223027	0.553434	0.259954	-0.653608	-0.0411212	-0.00470382	0.200157	-0.175462	0.257789	0.409484	0.412231	0.474998	0.446336	0.341211	0.324575	-0.0767194	0.44497
DKFZp434L192	0.233719	0.149509	0.615025	-0.198873	-0.239334	0.234852	0.297072	-0.0376404	0.29645	-0.121273	0.272663	-0.180896	0.338795	0.272695	0.0349166	0.412207	-0.201303	-0.00238442	-0.144694	0.00777096	0.0939202	0.353743	-0.145898	-0.22883	-0.00380417	-0.126874	0.616153	-0.132057	-0.298565	-0.295147	0.331138	-0.0288834	0.0534782	-0.219266	0.11067	-0.217576	0.0483358	0.00122625	0.0237121	-0.143698	-0.0586864	-0.356747	0.0351324	-0.207709	-0.0860005	0.026268	-0.29265	0.128369	0.21861
CSDE1	-0.565889	-0.308945	-0.288016	0.214486	-0.108116	-0.408149	0.300043	-0.137933	-0.0912565	0.0717599	-0.149508	0.141482	-0.265931	-0.286227	-0.186617	-0.270543	-0.0942433	-0.0613981	0.325292	-0.203871	0.253813	-0.517836	0.455851	0.421728	0.0588395	-0.0794139	-0.453572	-0.0932662	0.427351	0.000645662	-0.401451	0.00152824	-0.223755	0.397963	-0.0862758	0.221105	-0.306714	-0.306334	0.169202	-0.117814	0.0446747	0.424495	0.0663592	0.354888	0.18344	0.0613777	-0.107239	-0.443231	-0.018328
2017-09-09	0.296302	0.10029	-0.0552947	0.041891	-0.186225	0.312966	-0.369627	0.546037	0.169667	0.586509	0.0314613	-0.517347	0.0523537	-0.174409	-0.55707	0.0899882	-0.256007	0.0371316	-0.37562	-0.484319	-0.397293	-0.13414	-0.367253	-0.280123	-0.404294	-0.596829	-0.263727	-0.519674	-0.323339	0.49198	-0.380382	-0.367923	-0.427914	-0.230511	-0.280648	0.551364	-0.252906	-0.272926	-0.382084	-0.154416	-0.293001	-0.271108	-0.415989	-0.408057	-0.501779	-0.421896	-0.340192	-0.240041	-0.467633
EXOC1	-0.854591	-0.550729	-0.255335	0.149141	0.128223	-0.423973	0.477848	-0.395237	-0.42036	-0.310178	-0.409329	0.587888	-0.548984	0.382453	0.278656	-0.510792	0.454098	-0.241791	0.470173	0.573496	0.587572	-0.456845	0.523053	0.46223	0.478593	0.109069	-0.142413	0.116322	0.491573	-0.547481	-0.409655	0.060223	-0.293431	0.639696	-0.00314922	-0.337857	-0.429454	-0.364354	0.0510234	-0.414412	0.0455915	0.409655	0.175535	0.483912	0.234418	0.10084	0.218604	-0.552977	0.0912244
EMILIN2	-0.30619	-0.206273	-0.263616	0.346729	0.114883	-0.157046	-0.0365529	0.351583	-0.146212	0.309143	-0.261094	0.0210383	-0.412802	-0.272435	-0.155938	-0.389374	-0.00165218	-0.244225	0.121171	-0.228317	0.0455123	-0.5191	0.214972	0.292094	-0.086038	-0.190857	-0.566431	-0.194883	0.192564	0.201349	-0.493951	0.0317351	-0.304233	0.241199	-0.140084	0.57396	-0.260429	-0.248678	-0.0431263	-0.103442	-0.00671214	0.310949	-0.0805658	0.152047	-0.0405248	-0.129774	-0.104021	-0.386855	-0.324108
LRRC38	0.240175	-0.0350499	-0.282247	0.256046	-0.501363	0.315209	-0.159884	0.182472	0.0729605	0.489988	-0.0613526	-0.28324	0.0630571	-0.359079	-0.580635	0.0370449	-0.182182	-0.155202	-0.00838221	-0.690915	-0.145362	-0.138745	0.0439585	0.059428	-0.235891	-0.417727	-0.17836	-0.207763	-0.00913548	0.198076	-0.178182	-0.153284	-0.164309	0.0294566	-0.0385995	0.458328	-0.108634	-0.191542	0.0816132	0.0344361	-0.070859	-0.0388133	-0.131413	-0.044287	-0.207787	-0.116592	-0.0963194	-0.229536	-0.307954
CSNK1G2	0.15284	-0.229832	-0.381195	0.176495	-0.205914	-0.0815974	-0.158061	-0.340881	-0.152342	-0.0160569	0.0147045	0.163624	0.090675	-0.493299	-0.132849	-0.0517381	0.253677	0.0749508	0.176265	-0.145845	-0.1582	0.0666176	0.195586	0.193776	-0.0940694	0.216749	-0.0644948	0.260653	0.177355	-0.00637555	0.187298	0.151277	0.402088	0.0960662	0.166134	-0.0166365	0.226284	0.310704	0.350341	0.307773	0.10083	0.199135	0.104363	0.228429	0.201794	0.263174	0.323037	0.153956	-0.026171
SPRY2	-0.534502	-0.540631	-0.460493	0.275634	-0.227663	-0.223749	0.339473	-0.466176	-0.327423	-0.190187	-0.367214	0.464229	-0.439646	0.0720314	-0.0187755	-0.400656	0.439048	-0.248712	0.456437	0.206463	0.443003	-0.429094	0.49867	0.461785	0.265698	-0.0219826	-0.179692	0.113296	0.473776	-0.357821	-0.315253	-0.0171111	-0.163362	0.634457	0.0424306	-0.0433074	-0.34429	-0.268435	0.159978	-0.237151	0.0634514	0.357841	0.135291	0.436962	0.17795	0.10104	0.344156	-0.51938	-0.046081
TP53TG5	0.205056	0.303668	0.441664	-0.0700323	-0.0506365	0.244137	-0.165089	0.15414	0.203188	-0.00184907	0.189768	-0.393718	0.248135	0.292463	-0.0689875	0.304351	-0.476829	0.0731929	-0.207956	-0.146298	-0.132385	0.587037	-0.247618	-0.240256	-0.0891773	0.028695	0.395935	-0.0447873	-0.360882	0.163971	0.362174	0.109576	0.130901	-0.356108	0.0788993	0.144181	0.199579	0.138973	-0.00948145	-0.000802284	0.0938144	-0.360671	0.086727	-0.280812	-0.0526511	0.123107	-0.326014	0.272851	0.188406
NRP2	-0.294357	-0.23973	0.0938141	-0.121856	0.0696406	-0.432724	0.0335718	0.178443	-0.237962	-0.158707	-0.120316	0.0502684	-0.214333	0.396167	0.27322	-0.0690816	-0.152579	-0.0732962	0.179134	0.227063	0.368997	0.293064	0.228209	0.233417	0.287418	0.198412	0.287891	0.0165259	0.196421	-0.15072	0.188616	0.250777	0.100345	0.187928	0.300104	-0.177672	0.117964	0.176333	0.231472	0.0354057	0.292328	0.150042	0.334015	0.183243	0.269068	0.302019	-0.147243	0.06197	0.376493
SKAP1	0.45103	0.448917	0.553661	-0.248551	0.117432	0.40939	-0.361904	0.683587	0.309604	0.44291	0.271546	-0.70275	0.309632	0.248367	-0.285664	0.363108	-0.453733	0.0967907	-0.667098	-0.281988	-0.491161	0.343706	-0.647069	-0.606253	-0.336091	-0.513318	0.115698	-0.563329	-0.731832	0.306799	-0.0484317	-0.287416	-0.337668	-0.600053	-0.298895	0.123022	-0.117116	-0.149105	-0.437832	-0.242434	-0.347923	-0.62019	-0.399217	-0.658504	-0.565315	-0.410079	-0.607558	0.0268661	-0.282819
TASP1	-0.558211	-0.561152	-0.35423	0.331509	0.00345628	-0.343658	0.239654	-0.0374125	-0.284636	0.0324346	-0.392951	0.360329	-0.539059	-0.020446	-0.0163747	-0.516836	0.35335	-0.29243	0.277508	0.216874	0.305199	-0.623776	0.363305	0.364828	0.0853827	-0.138664	-0.326867	-0.141073	0.387524	-0.223657	-0.538359	-0.0612111	-0.369182	0.464669	-0.115657	0.157941	-0.462275	-0.386254	-0.0611629	-0.326421	-0.0934861	0.347116	-0.0679382	0.287276	0.0156762	-0.0817881	0.0103235	-0.58663	-0.157184
CETN3	-0.475232	-0.384909	-0.343291	0.215363	-0.0901359	-0.227328	0.396073	-0.464022	-0.175643	-0.0502757	-0.340698	0.343649	-0.350733	-0.368935	-0.151488	-0.410644	0.347526	-0.208198	0.47115	-0.0780316	0.312531	-0.51971	0.552341	0.481284	0.25484	-0.0133693	-0.223456	0.0732213	0.509116	-0.233282	-0.369714	0.0654373	-0.158177	0.587477	-0.0287528	-0.136249	-0.25417	-0.228124	0.270751	-0.129507	0.00267205	0.510137	0.120847	0.457627	0.235663	0.158825	0.179377	-0.430654	-0.0815281
ZNF847P	-0.167761	0.0937199	0.441379	-0.0893114	0.106826	0.185025	0.448825	-0.219412	0.00767548	-0.339727	0.170147	0.228872	0.0925476	0.365978	0.331272	0.191649	0.223893	0.011694	0.0774261	0.425475	0.271951	-0.0582214	0.00566302	-0.0551064	0.245461	0.00428688	0.269989	0.0742955	-0.152422	-0.42324	0.0267899	0.00653777	-0.069708	0.0868386	0.0722314	-0.20115	-0.0926366	-0.11536	-0.103321	-0.248241	0.0236943	-0.119709	0.0977653	0.0623948	0.00667201	-0.0248638	0.151742	-0.0635497	0.0833943
SLC41A2	-0.490872	-0.428762	-0.454777	0.33776	-0.0112481	-0.277172	0.121841	0.0048196	-0.359728	0.193274	-0.368088	0.18047	-0.498091	-0.145761	-0.199556	-0.425273	0.154925	-0.282357	0.388532	-0.206091	0.285316	-0.492103	0.497403	0.498806	0.180568	-0.1436	-0.433259	-0.0453468	0.410831	-0.0376308	-0.474106	0.0873053	-0.277905	0.560265	0.0031293	0.374157	-0.294662	-0.264807	0.192606	-0.137264	0.121342	0.451568	0.110731	0.413912	0.120406	0.072223	0.12123	-0.530254	-0.247214
C2orf63	-0.384023	-0.0386301	0.472482	-0.265749	0.264183	-0.114646	0.473326	-0.170127	-0.0435663	-0.492516	0.028165	0.357546	-0.111845	0.596656	0.610505	-0.0248536	0.226375	-0.0036787	0.126534	0.720886	0.39501	0.0354324	0.0519315	0.0201298	0.409172	0.211705	0.331737	0.12094	0.015393	-0.473035	0.0420911	0.0892566	-0.0681894	0.130225	0.10602	-0.416659	-0.0769571	-0.0588839	-0.148396	-0.291849	0.0709096	-0.0125459	0.169366	0.0784098	0.127268	0.0506387	0.0676557	0.000922133	0.290448
HERC5	-0.443661	-0.423823	-0.463787	0.0724231	-0.288226	-0.476753	0.0198435	-0.0122907	-0.277713	0.148928	-0.0798178	0.166484	-0.0671776	-0.222449	-0.192089	-0.0607216	0.0528879	0.24655	0.252284	-0.119248	0.226847	-0.324979	0.325471	0.282302	0.0717794	-0.103289	-0.158877	-0.121151	0.440384	0.0433072	-0.333316	-0.119986	-0.176953	0.343896	0.031278	-0.0580809	-0.219573	-0.215533	0.16718	-0.0566818	-0.0475283	0.276082	0.0390663	0.257026	0.086427	0.0710343	-0.0508943	-0.33391	-0.00245823
EBNA1BP2	-0.0476848	-0.0798029	-0.417976	0.35205	-0.352056	-0.0927009	0.0170512	0.0238853	0.0279467	0.353078	0.0852974	-0.111699	0.069769	-0.464268	-0.516939	0.117597	-0.116588	0.142156	0.114093	-0.596276	-0.0591751	-0.410107	0.188581	0.169429	-0.21096	-0.349153	-0.481783	-0.168639	0.193806	0.232719	-0.357027	-0.199787	-0.206091	0.199324	-0.105055	0.479944	-0.220868	-0.271668	0.0879871	0.0566854	-0.0454393	0.15578	-0.103776	0.125065	-0.0852486	-0.10884	0.0712463	-0.344222	-0.340804
LIPA	-0.0199209	-0.145716	0.193142	-0.0520105	0.280609	0.0143897	-0.0788738	0.191112	-0.157728	0.117465	-0.403684	-0.220373	-0.493235	0.429708	-0.0449098	-0.357222	-0.134319	-0.45509	-0.0438446	-0.0613843	0.128711	0.203332	0.0318798	0.0944272	0.156455	-0.0862551	0.163371	-0.126568	-0.109643	0.0829076	-0.0105247	0.217647	-0.151935	0.0884769	-0.0238599	0.270769	-0.0640047	-0.0191111	-0.0126568	-0.193393	0.0563229	-0.00773656	0.0498893	-0.0564416	-0.0498303	-0.0201157	-0.270235	-0.140789	-0.137695
CDK11A	0.169635	0.0148024	-0.261332	0.0384503	-0.0759308	0.0257203	0.164948	-0.359624	-0.140227	-0.556456	-0.0414541	0.511075	0.0452789	-0.116736	0.407134	0.0558826	0.533741	0.056048	0.397777	0.307026	0.275144	-0.0446792	0.213229	0.182602	0.402926	0.399672	0.247368	0.585117	0.361171	-0.243794	0.316118	0.154025	0.412177	0.325774	0.416587	-0.409319	0.417585	0.39978	0.281313	0.450965	0.368794	0.257644	0.360874	0.325272	0.369044	0.309358	0.774541	0.403107	0.311593
SCYL2	-0.727843	-0.49815	-0.323479	0.208963	0.186021	-0.531915	0.362252	-0.392137	-0.377283	-0.175623	-0.38866	0.451976	-0.549205	0.158152	0.121827	-0.525344	0.294667	-0.274547	0.380467	0.325878	0.44081	-0.485613	0.514648	0.458418	0.278393	0.106152	-0.301128	0.0692413	0.472827	-0.349298	-0.355344	0.0954146	-0.205521	0.531135	-0.0935676	-0.0690112	-0.383544	-0.302752	0.126773	-0.270818	0.0254659	0.434593	0.105095	0.465942	0.23492	0.0724733	0.0849562	-0.526535	0.0137205
ANXA13	0.0978336	0.311487	0.479423	-0.105968	-0.298192	0.332329	-0.00326094	0.0604312	0.189448	-0.00296926	0.442551	-0.169318	0.474823	0.208065	-0.0794326	0.438434	-0.091098	0.326326	-0.240693	0.116877	-0.175441	0.327475	-0.308866	-0.301849	-0.21274	-0.186352	0.167654	-0.212842	-0.419836	-0.100927	0.11536	-0.140005	0.0062673	-0.331927	0.0318669	0.0632928	-0.0219378	-0.0513027	-0.17135	-0.152479	-0.110407	-0.446374	-0.0939774	-0.26426	-0.213787	-0.0654101	-0.178526	0.0941648	0.0155368
RBMX2	-0.69503	-0.231136	-0.268286	0.254729	0.383942	-0.326928	0.397865	-0.378085	-0.220414	-0.226117	-0.248	0.560765	-0.395031	-0.163889	0.214305	-0.492475	0.585766	-0.0680927	0.38457	0.426582	0.234184	-0.566953	0.41932	0.322376	0.238149	0.1794	-0.446184	0.139428	0.412716	-0.414069	-0.475195	0.0558956	-0.186046	0.476862	-0.147467	-0.436233	-0.317266	-0.24887	0.0559054	-0.249673	-0.0728618	0.455773	0.0405432	0.412742	0.218016	0.109261	0.352757	-0.413675	-0.08773
TUBA4A	-0.0946446	-5.77834e-05	-0.274845	0.12557	-0.47261	0.0574796	0.1328	-0.11041	0.0855728	0.166894	0.121362	0.0109771	0.19629	-0.407385	-0.399635	0.1322	0.120118	0.209092	0.132805	-0.324043	-0.0107794	-0.223248	0.14474	0.0338348	-0.150554	-0.312476	-0.180894	-0.195621	0.168624	-0.110238	-0.239814	-0.281026	-0.139075	0.177254	-0.0184383	-0.196629	-0.19324	-0.222587	0.154735	-0.0388487	-0.139584	0.0154132	-0.087686	0.0781369	-0.0708259	0.024361	0.0962339	-0.296042	-0.116347
ZNFX1	-0.226405	0.203153	0.41222	-0.0528934	0.170009	0.124363	0.155956	0.185689	0.0632003	0.250844	0.187586	-0.289814	0.0792846	0.374079	-0.130793	0.251475	-0.278976	0.0934768	-0.120808	-0.286741	-0.00368779	0.120331	-0.0800973	-0.088883	0.0648072	-0.370196	-0.0633469	-0.306454	-0.31667	-0.011763	-0.260538	-0.0626838	-0.412606	-0.0170982	-0.197497	0.166246	-0.321825	-0.385637	-0.137444	-0.448358	-0.119754	-0.23613	-0.0572405	-0.144888	-0.250578	-0.142077	-0.190681	-0.362812	-0.38621
VSX1	0.715788	0.655458	0.440566	-0.213493	-0.18773	0.563754	-0.322805	0.256313	0.540723	0.352051	0.575959	-0.71942	0.733713	-0.144397	-0.443535	0.677886	-0.569577	0.399275	-0.599203	-0.549368	-0.63701	0.50812	-0.629271	-0.647495	-0.518671	-0.319148	0.127283	-0.282952	-0.703157	0.392196	0.279816	-0.262392	0.070459	-0.736749	-0.187884	0.0765646	0.163506	0.067501	-0.201824	0.0908722	-0.257087	-0.645498	-0.315979	-0.60498	-0.403573	-0.240621	-0.351606	0.328512	-0.161741
LRRC37BP1	-0.0858141	-0.209168	0.0690087	-0.163553	-0.347247	-0.254642	0.357854	-0.49064	-0.175392	-0.718399	-0.0222687	0.449512	0.0796205	0.391973	0.469248	0.136415	0.132466	-0.0370906	0.510908	0.433443	0.630691	0.366505	0.416443	0.428388	0.551007	0.556381	0.559135	0.572587	0.42471	-0.435764	0.619023	0.426194	0.569483	0.360088	0.652266	-0.274685	0.456896	0.440775	0.527341	0.351247	0.601627	0.285377	0.668355	0.467915	0.621088	0.597061	0.399732	0.495963	0.734696
NDN	-0.540617	-0.418646	-0.278237	0.067269	0.352074	-0.0913602	0.196744	-0.502802	-0.548044	-0.245052	-0.53013	0.453296	-0.619344	0.319995	0.239578	-0.562707	0.536965	-0.371046	0.422885	0.31785	0.378498	-0.197054	0.427771	0.420988	0.583172	0.161591	-0.0167752	0.299918	0.288941	-0.321663	-0.2347	0.21757	-0.144549	0.619525	0.00557629	-0.253951	-0.212424	-0.123538	0.135496	-0.293139	0.122578	0.346357	0.229665	0.433272	0.198325	0.151911	0.450124	-0.417577	-0.162834
APOBEC3C	-0.11494	-0.0618807	0.518352	-0.300482	-0.111463	-0.0130941	0.28159	-0.355377	0.186533	-0.373601	0.0827136	0.0621112	0.11098	0.519783	0.317522	0.0925306	-0.104673	0.0434494	-0.064892	0.47715	0.186439	0.495118	-0.0842737	-0.0912187	0.123016	0.222822	0.570938	0.0478399	-0.12128	-0.333765	0.362058	0.077282	0.155152	-0.151163	0.066426	-0.516477	0.0186752	0.0559691	-0.0646017	-0.234448	-0.0585454	-0.217475	0.104066	-0.130624	0.0901456	0.10142	-0.223144	0.160341	0.38875
PRRC2A	-0.590092	-0.515025	-0.35988	0.144125	0.139642	-0.423796	0.406462	-0.520617	-0.328601	-0.452623	-0.470507	0.712263	-0.538524	-0.157932	0.421808	-0.60642	0.58247	-0.283421	0.525019	0.471173	0.495781	-0.452306	0.537201	0.504553	0.363366	0.350902	-0.0136147	0.290745	0.625753	-0.408025	-0.120279	0.186551	0.0821918	0.586351	0.0913745	-0.508565	-0.114507	-0.0127259	0.266901	-0.0498952	0.0970847	0.53676	0.22703	0.517891	0.404955	0.243104	0.330991	-0.250924	0.21608
HIP1R	0.315023	-0.0534463	-0.212967	-0.206251	-0.409342	0.189637	-0.105281	0.0325597	-0.152676	-0.192507	-0.118637	0.0863083	0.0404064	-0.022587	0.0745068	0.0875137	0.134308	-0.110172	0.210649	-0.0818789	0.195552	0.124869	0.0756405	0.103477	0.298609	0.0257042	0.404019	0.214737	0.187546	0.00179775	0.3053	0.0147466	0.217359	0.203784	0.425655	-0.0845873	0.345483	0.320034	0.250264	0.362699	0.336715	0.0480681	0.263967	0.123639	0.14172	0.197356	0.287019	0.277961	0.294861
SPICE1	0.0291131	-0.0187018	0.14722	-0.427948	0.0722628	0.147506	0.0062323	-0.135991	-0.223236	-0.322061	-0.181259	0.229306	-0.045809	0.353562	0.395545	-0.0834038	0.237774	-0.171525	0.0866625	0.467904	0.270258	0.207643	-0.0153093	-0.0170554	0.366903	0.264663	0.555987	0.222947	0.0137683	-0.254443	0.303735	0.144495	0.177937	0.0432184	0.249753	-0.444798	0.241251	0.223878	0.0726018	0.055823	0.142915	-0.0294676	0.20811	0.0762842	0.138359	0.177196	0.0713401	0.272265	0.405424
MSC	-0.46347	-0.395387	-0.564547	0.429472	0.0606043	-0.330511	0.283466	-0.351441	-0.407685	-0.148174	-0.392928	0.480579	-0.496781	-0.263854	-0.0205954	-0.434519	0.510699	-0.236476	0.564596	0.0142187	0.406566	-0.566934	0.615037	0.552772	0.30668	0.0657771	-0.332163	0.213553	0.579276	-0.229827	-0.32817	0.142909	-0.063815	0.721318	0.103119	0.00108423	-0.161502	-0.109234	0.345428	0.0381135	0.199173	0.567774	0.232238	0.58474	0.308323	0.220684	0.495102	-0.408171	-0.115061
FAM168B	0.786931	0.53008	0.18733	-0.215411	-0.20385	0.408303	-0.46102	0.393422	0.542009	0.351414	0.476664	-0.60361	0.611447	-0.420669	-0.28848	0.502814	-0.585944	0.32535	-0.626008	-0.530383	-0.685539	0.247906	-0.661386	-0.596298	-0.631781	-0.214814	-0.0277593	-0.23795	-0.526506	0.615281	0.273881	-0.316249	0.136945	-0.789144	-0.218192	0.270645	0.233146	0.160658	-0.29304	0.30206	-0.248533	-0.505272	-0.404156	-0.610164	-0.37835	-0.369261	-0.388007	0.417522	-0.0873106
UGP2	-0.280199	-0.215916	-0.211865	0.130251	-0.241299	-0.0102352	0.0343388	0.0141884	0.00670458	0.473148	-0.0941902	-0.243037	-0.116729	-0.0940755	-0.505487	-0.109659	-0.332565	-0.110134	0.00548898	-0.53102	-0.0205074	-0.251298	0.150694	0.150909	-0.170102	-0.391052	-0.379344	-0.311827	0.0361241	0.156498	-0.417887	-0.161297	-0.391831	0.114512	-0.271899	0.440683	-0.436404	-0.473154	-0.0228462	-0.337928	-0.184319	0.0390461	-0.173905	0.0243241	-0.183638	-0.178494	-0.29534	-0.559786	-0.354505
NPC2	-0.609342	-0.282953	-0.0991651	0.182894	0.0957549	-0.497124	0.558811	-0.532495	-0.0396781	-0.401564	-0.165929	0.518107	-0.34287	-0.0378486	0.350493	-0.354672	0.176092	-0.115065	0.450575	0.403612	0.456019	-0.342009	0.512356	0.478261	0.231194	0.395834	-0.223498	0.286768	0.537501	-0.32283	-0.0700539	0.231068	0.117669	0.414527	0.0656058	-0.10233	-0.0956834	-0.0453	0.180739	-0.023155	0.178584	0.505309	0.251604	0.466251	0.452055	0.195152	0.195923	-0.147356	0.261655
GOLT1A	0.428174	0.126181	-0.137118	-0.00338892	-0.121895	0.640089	-0.63297	0.629084	-0.109141	0.436991	-0.223981	-0.32255	-0.0635448	-0.189871	-0.188787	-0.140493	-0.120671	-0.340336	-0.200724	-0.302618	-0.272967	0.0596422	-0.2693	-0.124225	-0.133703	-0.181473	0.0210821	-0.0924849	-0.272068	0.415889	0.000410869	0.00704154	-0.0326257	-0.217101	0.0712223	0.489891	0.21149	0.159888	-0.122974	0.163582	0.04712	-0.135621	-0.0972406	-0.215848	-0.242276	-0.151173	-0.154524	0.155219	-0.154155
GEMIN8	-0.578169	-0.177075	0.0706374	-0.127227	0.399657	-0.0808709	0.40704	-0.521482	-0.266812	-0.454732	-0.278616	0.514121	-0.349045	0.397544	0.429276	-0.374124	0.592411	-0.123923	0.288237	0.692586	0.339669	-0.145148	0.224059	0.151183	0.504895	0.211183	0.124778	0.202073	0.181027	-0.546181	-0.196059	0.0705345	-0.163337	0.394731	-0.051162	-0.714591	-0.234587	-0.166202	-0.050577	-0.389166	-0.0403891	0.172852	0.125494	0.258864	0.15305	0.117768	0.331035	-0.271694	0.0709513
L2HGDH	-0.670726	-0.428129	-0.256491	0.319605	0.258524	-0.190871	0.175219	-0.133933	-0.428972	0.124138	-0.425141	0.284206	-0.562839	0.0726856	-0.127788	-0.557784	0.417606	-0.32288	0.296581	0.121934	0.26015	-0.463727	0.42623	0.385123	0.177711	-0.124857	-0.374271	-0.129046	0.221545	-0.300271	-0.601385	0.0901035	-0.408056	0.52154	-0.17775	0.0352939	-0.488772	-0.424544	0.0601128	-0.462936	-0.102733	0.340099	0.00872851	0.344744	0.0228031	0.0863539	0.0600048	-0.684092	-0.307993
RCAN3	-0.473923	-0.382401	-0.363229	0.392956	0.115251	-0.340541	0.238418	-0.17736	-0.311184	0.027205	-0.2988	0.278682	-0.47048	-0.130798	-0.0805572	-0.371487	0.235739	-0.228828	0.371322	-0.0755989	0.286569	-0.550713	0.471441	0.484658	0.183748	-0.0683039	-0.447774	0.0271195	0.385409	-0.072366	-0.433497	0.100254	-0.232744	0.54867	-0.0580715	0.346247	-0.30104	-0.256096	0.125758	-0.115207	0.104889	0.462265	0.101317	0.424333	0.149844	0.0355522	0.214211	-0.486777	-0.253125
OR5I1	0.785274	0.434268	0.424945	-0.337007	-0.359392	0.426483	-0.419435	0.418241	0.45913	0.26706	0.456711	-0.643961	0.627584	0.066862	-0.20431	0.594631	-0.663074	0.215286	-0.602653	-0.358635	-0.466754	0.645802	-0.624501	-0.568692	-0.46892	-0.165364	0.376884	-0.221974	-0.597796	0.370848	0.516975	-0.17299	0.225772	-0.780597	0.00377494	0.194852	0.309585	0.239077	-0.178862	0.20659	-0.127511	-0.634633	-0.219264	-0.610296	-0.321677	-0.212641	-0.49636	0.507383	0.116227
APOM	-0.338628	-0.128428	-0.462097	0.268447	-0.132298	-0.145512	0.0841395	0.00202143	0.0147432	0.262816	-0.0575653	0.113932	-0.107004	-0.647166	-0.280924	-0.190519	0.0941323	0.0725999	0.18691	-0.323287	-0.0632939	-0.690252	0.245167	0.248092	-0.103964	-0.217294	-0.678913	-0.139851	0.333355	0.179606	-0.588189	-0.212614	-0.314639	0.290928	-0.230722	0.234047	-0.315315	-0.32334	-0.0305546	-0.0557388	-0.133306	0.366209	-0.150647	0.19319	-0.0252857	-0.137225	0.0830539	-0.42227	-0.301425
IFT46	-0.88284	-0.309766	-0.151082	0.243091	0.300808	-0.401538	0.471243	-0.310261	-0.264428	-0.146922	-0.26007	0.463608	-0.426341	0.0570237	0.104771	-0.457433	0.442715	-0.0614353	0.419033	0.425251	0.3789	-0.49607	0.49588	0.376306	0.299427	0.0783048	-0.362049	0.00290076	0.413044	-0.468747	-0.55626	0.0741198	-0.323437	0.542926	-0.114153	-0.361894	-0.432077	-0.382377	0.0681134	-0.416405	-0.0626035	0.436142	0.0953993	0.43268	0.209291	0.147455	0.153475	-0.550037	-0.0485496
RNF144B	-0.172306	-0.0853311	-0.276804	0.179469	-0.436629	-0.0923964	0.22256	-0.0350482	0.145857	0.276066	0.0966357	-0.130577	0.102461	-0.372112	-0.504037	0.120243	-0.210663	0.119989	0.167663	-0.536833	0.0479521	-0.400102	0.249432	0.189688	-0.0901093	-0.366423	-0.409054	-0.207027	0.237636	0.0882512	-0.379789	-0.233023	-0.283688	0.245276	-0.0904981	0.257469	-0.280991	-0.348105	0.102048	-0.0599966	-0.0419297	0.186062	-0.0578785	0.14655	-0.029609	-0.06482	-0.0437321	-0.37313	-0.167286
ELOF1	-0.778549	-0.424933	-0.242	0.339839	0.382594	-0.488006	0.509638	-0.509168	-0.384228	-0.406941	-0.388997	0.692485	-0.5834	0.0127096	0.374316	-0.585097	0.598341	-0.276643	0.576824	0.550957	0.511844	-0.486187	0.642793	0.568149	0.429535	0.35821	-0.260523	0.305967	0.560672	-0.537943	-0.284708	0.301651	-0.0196127	0.664866	0.0604388	-0.308553	-0.204834	-0.105087	0.249042	-0.161346	0.165926	0.614955	0.288101	0.626447	0.439275	0.287266	0.406481	-0.358534	0.0847389
MAP3K2	-0.703699	-0.543536	-0.489154	0.425508	0.275797	-0.513773	0.352113	-0.403367	-0.479367	-0.208755	-0.455201	0.592726	-0.632047	-0.0378097	0.119976	-0.589012	0.600519	-0.241838	0.503158	0.327685	0.426446	-0.645195	0.593029	0.533776	0.347766	0.106068	-0.387593	0.160753	0.563016	-0.354312	-0.479562	0.118859	-0.211783	0.708905	-0.057369	-0.125064	-0.362811	-0.262697	0.160438	-0.203087	0.0498343	0.565884	0.132126	0.56188	0.259315	0.112973	0.383942	-0.554887	-0.147266
CECR7	-0.0118508	-0.132151	0.36415	-0.555782	-0.311334	-0.0535864	0.154123	-0.0104772	0.110584	-0.127133	0.0915206	0.00308115	0.0633762	0.609718	0.338015	0.132189	-0.26306	-0.077042	-0.113224	0.230523	0.251345	0.429678	-0.116206	-0.0485679	0.0407793	0.0514299	0.461049	-0.0885084	-0.0758207	-0.202928	0.34066	-0.0142499	0.0819709	-0.160995	0.146374	-0.00900882	0.00350574	0.0206868	-0.0617452	-0.177562	0.028178	-0.266271	0.059986	-0.165648	-0.0232581	-0.0217399	-0.280915	0.0845655	0.299369
RB1	-0.698603	-0.324159	-0.121905	-0.0864629	0.000994414	-0.306245	0.512168	-0.669583	-0.257916	-0.349333	-0.229018	0.429396	-0.260295	0.349113	0.139656	-0.250268	0.263284	-0.059021	0.429002	0.369779	0.526484	-0.189766	0.466973	0.349368	0.459304	0.156767	0.0464501	0.184744	0.404973	-0.47511	-0.171425	0.0644499	-0.129841	0.513723	0.017058	-0.443434	-0.28641	-0.274241	0.190106	-0.329424	0.0529476	0.280454	0.229796	0.42314	0.280336	0.206007	0.187486	-0.380578	0.188791
SNCA	-0.577437	-0.126154	0.0991469	0.0615819	0.561765	-0.416826	0.114049	0.0391321	-0.197696	-0.0483192	-0.10239	0.138103	-0.348271	0.315641	0.266863	-0.295216	-0.0703387	-0.036175	0.0174463	0.31687	0.134792	-0.194219	0.116997	0.147376	0.084017	0.14771	-0.36281	-0.0367284	0.0377901	-0.0114319	-0.270768	0.151557	-0.191987	0.0743466	-0.215928	0.15123	-0.262929	-0.212667	-0.145053	-0.292384	-0.0251533	0.159369	-0.00536884	0.12354	0.0697861	-0.0751058	-0.156542	-0.266312	-0.0892171
SUN3	0.182785	0.0622857	0.210062	-0.529937	-0.0287726	0.316185	-0.273619	0.423567	0.071396	0.172461	-0.0412629	-0.173094	0.050851	0.0772494	0.158275	-0.0488114	-0.162122	-0.0995644	-0.281007	0.100968	-0.142463	0.0803569	-0.364386	-0.219992	-0.0584924	-0.0840199	0.178294	-0.198713	-0.239626	0.222964	0.0101531	-0.115612	-0.111203	-0.310738	-0.0327778	0.0794602	0.0646129	0.0432836	-0.315299	-0.0590233	-0.110722	-0.186554	-0.169881	-0.302433	-0.223228	-0.224062	-0.352928	0.173346	0.0804111
PTPRR	0.146724	-0.247252	-0.257314	-0.278019	-0.0917465	0.140301	-0.477352	0.117395	-0.324081	0.344176	-0.202009	-0.220283	-0.125084	0.20616	-0.108666	-0.168094	-0.222446	-0.289471	-0.0472338	-0.339669	-0.127797	0.447872	0.0299601	0.125032	0.0832175	0.038068	0.0447946	0.0899987	-0.112028	0.131874	0.19863	0.182052	0.142135	-0.0332673	0.113044	0.197184	0.138378	0.190264	0.221811	0.0235594	0.144904	-0.0393292	0.0996904	0.0283282	-0.0140328	0.112126	-0.024037	0.0148215	-0.120028
THOC5	-0.448681	-0.374891	-0.396028	0.303776	0.309466	-0.135837	0.113335	-0.224969	-0.264399	0.0950031	-0.415351	0.318727	-0.531887	-0.243963	-0.0768102	-0.607556	0.52667	-0.272835	0.152533	0.130532	0.00972839	-0.60186	0.226554	0.193306	-0.0113597	-0.135113	-0.427334	-0.112691	0.20768	-0.157311	-0.567454	-0.103117	-0.348601	0.358045	-0.338288	-0.126549	-0.473579	-0.359307	-0.0969219	-0.365456	-0.28371	0.258369	-0.226527	0.192782	-0.0901529	-0.143422	0.146551	-0.624951	-0.40828
TNPO3	-0.696728	-0.417017	-0.406025	0.372517	0.120589	-0.320462	0.41703	-0.323211	-0.333915	-0.0395952	-0.363436	0.480703	-0.500653	-0.198119	-0.000277091	-0.46686	0.501152	-0.224768	0.535055	0.0560144	0.393001	-0.636049	0.606962	0.553574	0.326278	-0.0398602	-0.419632	0.0591062	0.531869	-0.338613	-0.563506	0.0795697	-0.303281	0.72477	-0.0507285	-0.0687606	-0.388489	-0.34326	0.198337	-0.251632	0.039489	0.560012	0.141706	0.534671	0.20594	0.135338	0.364914	-0.614423	-0.2474
COX7C	0.15689	0.0549454	-0.296721	0.0795915	-0.427751	0.228547	-0.246926	0.230271	0.193605	0.588949	0.154413	-0.436126	0.278327	-0.611346	-0.770729	0.187927	-0.266743	0.265326	-0.217388	-0.765574	-0.395443	-0.293327	-0.167436	-0.183343	-0.466804	-0.588151	-0.381151	-0.465344	-0.128895	0.459918	-0.416123	-0.438156	-0.342743	-0.135646	-0.310943	0.298992	-0.290526	-0.349679	-0.102641	-0.0935492	-0.358798	-0.153389	-0.392729	-0.23424	-0.380964	-0.285961	-0.285432	-0.339347	-0.430102
TXLNG2P	-0.244528	0.0125934	0.186413	-0.00848328	0.329709	-0.26961	-0.105443	0.536664	-0.0364753	0.137718	-0.0399096	-0.0911615	-0.215567	0.160267	0.162035	-0.159786	-0.224972	-0.0651031	-0.151187	0.158544	0.0253025	-0.0902043	-0.0902042	-0.0208687	-0.158277	-0.0137625	-0.206828	-0.27301	-0.0690047	0.156498	-0.162549	0.066683	-0.158781	-0.143493	-0.0906894	0.328814	-0.104714	-0.0815586	-0.174848	-0.118374	-0.0190103	0.0014614	-0.0805675	-0.0994774	-0.060536	-0.102727	-0.408385	-0.0679592	0.0181538
GSTCD	-0.353932	0.137815	-0.0743244	0.438872	0.354865	-0.0523195	0.126235	-0.0405081	-0.0528502	-0.0327357	-0.0659045	0.18999	-0.216548	-0.182059	0.00600164	-0.255089	0.367581	0.0882025	0.132285	0.186756	-0.0828056	-0.304129	0.12061	0.0644948	0.0502075	-0.00834203	-0.476252	0.0332102	0.0979049	-0.0829085	-0.393763	0.011894	-0.165983	0.192216	-0.163316	-0.0885239	-0.181856	-0.141261	-0.0887831	-0.139248	-0.0944938	0.164428	-0.0672665	0.121509	0.00340433	-0.0850802	0.275108	-0.241183	-0.34179
ACSS1	-0.459466	-0.137829	0.000508564	0.0366014	0.368917	-0.251582	0.45056	-0.509344	-0.21923	-0.657241	-0.234012	0.670446	-0.314143	0.206992	0.665734	-0.300525	0.509768	-0.0691172	0.457131	0.679409	0.479406	-0.21022	0.360617	0.350175	0.596203	0.521401	0.0974238	0.526519	0.419216	-0.380498	0.0274585	0.290388	0.144049	0.448573	0.165014	-0.487749	0.0889449	0.104662	0.096265	0.0126416	0.243987	0.419596	0.357413	0.419579	0.432689	0.233523	0.520542	0.0890356	0.274567
IGSF11	0.0970231	0.0229779	-0.0311345	-0.0424598	0.15515	0.215453	-0.545666	0.857128	-0.107695	0.666171	-0.16179	-0.385029	-0.159723	-0.0371973	-0.133577	-0.170702	-0.290529	-0.237264	-0.340885	-0.351628	-0.284706	-0.00764256	-0.273944	-0.138758	-0.226062	-0.335725	-0.201796	-0.411347	-0.286651	0.372623	-0.277102	-0.0778994	-0.331474	-0.262881	-0.196274	0.382353	-0.12256	-0.141999	-0.246577	-0.145815	-0.195872	-0.161456	-0.268699	-0.299172	-0.386236	-0.317964	-0.453229	-0.179473	-0.383413
EGFL8	0.0331209	0.252988	0.468731	-0.455605	0.176721	0.175822	-0.0106783	0.056286	0.0734041	-0.23798	0.102915	-0.0597934	0.166736	0.528114	0.340661	0.147724	-0.0779983	0.0705231	-0.194356	0.39865	0.0188058	0.455033	-0.280718	-0.299763	0.17365	0.137195	0.460261	0.0155719	-0.285682	-0.174887	0.279034	0.0128463	0.0508351	-0.266728	0.0466594	-0.513858	0.121984	0.104009	-0.135006	-0.143608	-0.0253208	-0.323089	0.0448953	-0.232401	-0.0437713	0.0372157	-0.162688	0.25812	0.302542
ABCC8	0.421759	0.395645	0.438438	-0.209206	-0.0272211	0.47623	-0.176142	0.633779	0.421562	0.420196	0.281114	-0.408212	0.274494	-0.201772	-0.0961342	0.205847	-0.225282	0.0145374	-0.522064	-0.196436	-0.445798	-0.00407397	-0.532585	-0.472378	-0.443696	-0.407357	-0.0657459	-0.476977	-0.523222	0.193823	-0.116372	-0.301926	-0.231536	-0.536809	-0.234814	0.174126	-0.068848	-0.101762	-0.434237	-0.110604	-0.351331	-0.413798	-0.432031	-0.535125	-0.483543	-0.44829	-0.442582	0.0450589	-0.25495
LMAN1	-0.543804	-0.374229	-0.132652	0.275229	0.356469	-0.538331	0.372198	-0.428625	-0.358697	-0.356826	-0.275004	0.549164	-0.455515	0.0977462	0.302887	-0.468225	0.465876	-0.257985	0.386085	0.517305	0.386022	-0.296916	0.501335	0.425883	0.247753	0.351106	-0.170109	0.229866	0.395689	-0.511343	-0.089227	0.311722	0.103298	0.42739	0.0690513	-0.185589	-0.116082	-0.00667424	0.257805	-0.059413	0.140351	0.444859	0.218691	0.503801	0.375801	0.272418	0.213831	-0.210955	0.149289
CRIPT	0.00836861	0.108206	-0.276902	0.193207	-0.197184	0.156734	-0.183897	0.279895	0.151365	0.681707	0.123129	-0.460295	0.149796	-0.510913	-0.806746	0.117176	-0.253588	0.175304	-0.214333	-0.75794	-0.397157	-0.422573	-0.101007	-0.149911	-0.411307	-0.659011	-0.607379	-0.520337	-0.152965	0.39434	-0.61742	-0.431157	-0.522941	-0.0530427	-0.429455	0.392884	-0.439373	-0.491051	-0.165589	-0.222356	-0.377424	-0.0899815	-0.421077	-0.184092	-0.418106	-0.342341	-0.276825	-0.523956	-0.577116
ZAP70	0.105111	0.16362	0.368291	-0.0713622	-0.0882602	-0.0862777	-0.099581	0.429388	0.183956	-0.0627956	0.230259	-0.178351	0.183444	0.485661	0.160553	0.254523	-0.295945	0.126655	-0.318236	0.249025	-0.0440255	0.363032	-0.334331	-0.310906	-0.229438	-0.0661789	0.219966	-0.244932	-0.26534	-0.0419069	0.223311	-0.106434	0.00711114	-0.390312	0.0342018	0.00425003	0.00389464	0.00685627	-0.207468	-0.0805551	-0.0439326	-0.417529	-0.0935631	-0.341639	-0.158921	-0.0956862	-0.37349	0.164495	0.243409
UTP11L	-0.612083	-0.516248	-0.397159	0.322418	-0.0666803	-0.43204	0.408028	-0.47457	-0.309111	-0.0680347	-0.194803	0.451144	-0.324765	-0.0380217	-0.0839236	-0.31734	0.413237	-0.0834486	0.368364	0.152452	0.331086	-0.544621	0.495052	0.40494	0.126503	-0.0687284	-0.358339	0.00254572	0.426893	-0.407648	-0.433984	-0.0496344	-0.228032	0.529433	-0.109295	-0.0475378	-0.46246	-0.391222	0.139447	-0.293834	-0.0907262	0.349966	0.00656529	0.437231	0.120881	0.0268476	0.219953	-0.616276	-0.179521
ADAMTSL4	-0.372244	0.103575	-0.193001	0.178164	0.226878	-0.100257	0.123331	-0.160926	0.0219103	0.00811985	0.125535	0.17164	0.0484713	-0.365786	0.0548277	-0.0541038	0.0264696	0.246851	0.170257	-0.0330048	-0.0894626	-0.379135	0.186716	0.148653	0.102394	0.165555	-0.563147	0.215386	0.174297	0.0916702	-0.327215	0.0125915	-0.0735552	0.1316	-0.168033	-0.030812	-0.0837799	-0.121663	-0.0253913	-0.0197951	-0.00642915	0.304835	0.0195869	0.206468	0.13666	-0.0213593	0.246357	-0.105343	-0.142892
HIST1H2AE	-0.197063	-0.0921406	-0.496477	0.233969	-0.117998	-0.00447173	0.0941985	-0.245186	-0.249753	0.125882	-0.103793	0.142875	-0.0738466	-0.323713	-0.333262	-0.0540619	0.289297	0.0444362	0.348583	-0.354028	0.0972502	-0.369342	0.353782	0.268992	0.185592	-0.187246	-0.32392	0.0746902	0.29562	-0.0658714	-0.342001	-0.0715973	-0.167745	0.469854	0.0200332	-0.0208844	-0.147903	-0.184375	0.252007	0.0358472	0.0774225	0.283676	0.0886549	0.352209	0.068288	0.116449	0.436007	-0.353429	-0.271762
EMP2	-0.216423	0.167871	0.526943	-0.496843	0.319383	-0.0110835	0.0627427	0.0916071	0.0334565	-0.138364	0.0636408	-0.0881533	0.0398435	0.530363	0.341457	0.0307586	-0.204781	0.0352502	-0.166482	0.367319	0.074894	0.36976	-0.171652	-0.184918	0.188512	0.134938	0.312664	-0.0811531	-0.237804	-0.145518	0.139466	0.0809395	-0.0519895	-0.212865	-0.0349633	-0.414022	0.00268605	0.00339054	-0.122205	-0.268176	-0.0467397	-0.20544	0.0491178	-0.161117	-0.00415362	0.0314374	-0.345808	0.104793	0.25786
PHYHIPL	0.0705005	0.0503863	0.100185	-0.138693	0.0838155	0.126453	-0.413084	0.814526	-0.0461726	0.47292	-0.171645	-0.294894	-0.155502	0.0509905	0.0448391	-0.163084	-0.309087	-0.271145	-0.264255	-0.206714	-0.119191	0.0903112	-0.219969	-0.0681444	-0.138653	-0.216566	-0.0423153	-0.365341	-0.182408	0.259246	-0.108592	0.00379752	-0.213465	-0.234408	-0.0623062	0.233166	-0.0166795	-0.0407009	-0.161517	-0.0567592	-0.0840246	-0.113995	-0.137724	-0.247773	-0.244293	-0.20393	-0.482693	-0.0361945	-0.133979
LEPROT	-0.410117	-0.152468	-0.319578	0.446083	0.523232	-0.411294	0.21799	-0.0624355	-0.283021	-0.11362	-0.182073	0.471629	-0.388216	-0.32095	0.187743	-0.367295	0.555569	-0.0942677	0.304305	0.241534	0.152821	-0.660484	0.359078	0.305345	0.0990585	0.130899	-0.546701	0.118169	0.351873	-0.198686	-0.416126	0.128723	-0.0980244	0.412805	-0.085483	0.00978252	-0.166608	-0.0983823	0.0962353	0.0147741	0.0351304	0.47466	0.0337505	0.401174	0.185065	0.0581983	0.394352	-0.27876	-0.224612
EIF4H	-0.283308	-0.234499	-0.43584	0.154047	-0.415962	-0.0221578	0.193434	-0.314604	-0.0388959	0.16996	-0.0292196	0.07425	-0.000586506	-0.273271	-0.387126	0.0012195	0.0390474	0.0693164	0.218819	-0.360703	0.101827	-0.400707	0.257973	0.199629	-0.0326322	-0.300353	-0.28878	-0.108125	0.256189	-0.0217937	-0.367274	-0.269354	-0.268014	0.333167	-0.129413	0.0759457	-0.360467	-0.387784	0.0787103	-0.178134	-0.108637	0.135808	-0.0735964	0.190487	-0.055823	-0.0574638	0.143551	-0.506245	-0.214707
LOC100131654	0.0725075	0.118752	0.161127	-0.0144848	0.141047	0.236278	-0.465211	0.868755	0.00906119	0.547014	-0.0746688	-0.40472	-0.0527107	0.0266598	-0.0850884	-0.0996155	-0.361012	-0.187378	-0.405423	-0.241797	-0.290408	0.066373	-0.342403	-0.245423	-0.274997	-0.321185	-0.0915547	-0.455128	-0.37162	0.276584	-0.193572	-0.0985506	-0.308742	-0.387066	-0.214028	0.194338	-0.130806	-0.163155	-0.266974	-0.20303	-0.244659	-0.281373	-0.284084	-0.377041	-0.388036	-0.304163	-0.6022	-0.126922	-0.232993
MESDC1	-0.789705	-0.503841	-0.13405	0.0965736	0.10468	-0.540899	0.642205	-0.623729	-0.363429	-0.535025	-0.392706	0.641228	-0.542942	0.325037	0.403392	-0.45667	0.341575	-0.297713	0.660517	0.482222	0.765287	-0.2658	0.709601	0.648834	0.58469	0.371497	0.0582009	0.341228	0.635325	-0.55116	-0.0629887	0.339206	0.038145	0.720529	0.228767	-0.249264	-0.146817	-0.0950839	0.363726	-0.159634	0.328366	0.555396	0.459955	0.65251	0.533097	0.394838	0.296097	-0.295451	0.33836
SERPINA4	0.525998	0.180557	0.394881	-0.125303	-0.224547	0.321164	-0.420544	0.584882	0.220265	0.271067	0.112964	-0.535847	0.254849	0.281236	-0.130632	0.27461	-0.531749	-0.0679607	-0.496132	-0.189429	-0.249283	0.558349	-0.490239	-0.414572	-0.330376	-0.201321	0.482667	-0.308792	-0.496313	0.245513	0.364034	-0.0652718	0.0498346	-0.590904	0.0158835	0.159526	0.158222	0.108263	-0.182305	0.0140012	-0.126641	-0.547275	-0.167942	-0.526042	-0.317817	-0.174753	-0.621801	0.286513	0.110095
ZNF233	-0.0757291	0.209982	0.311184	-0.15377	0.542969	0.328535	-0.120695	0.150075	-0.0956126	0.0660954	-0.307794	-0.109137	-0.325504	0.371461	0.0630886	-0.344957	0.215481	-0.241173	-0.19809	0.2774	-0.118244	0.0896884	-0.256602	-0.249161	0.12478	-0.135886	0.12994	-0.188938	-0.318856	-0.0331357	-0.210218	-0.00976939	-0.329927	-0.090767	-0.235758	-0.248778	-0.166318	-0.15163	-0.329014	-0.361412	-0.21659	-0.215452	-0.182441	-0.235163	-0.258503	-0.167912	-0.166571	-0.160957	-0.21091
CCNB1	0.0978647	-0.105905	0.214059	-0.300689	0.106325	-0.0127641	-0.223256	0.208662	-0.291036	-0.139716	-0.250425	-0.0921604	-0.258439	0.473025	0.317803	-0.132564	-0.240681	-0.353202	0.12618	0.104132	0.268091	0.533349	0.104033	0.24792	0.401445	0.328934	0.449021	0.247156	-0.00121282	0.10702	0.464168	0.491519	0.314096	0.0719663	0.443369	0.300203	0.448655	0.470821	0.240304	0.2455	0.514306	0.116852	0.452057	0.131939	0.28747	0.324247	-0.0812018	0.4081	0.354344
CITED1	-0.384761	-0.286283	-0.425106	0.0592141	-0.0117453	0.066127	-0.0244814	-0.192914	-0.263503	-0.105467	-0.229847	0.450931	-0.218235	-0.072854	0.319334	-0.37236	0.372637	-0.176266	0.201457	0.372166	0.093682	-0.263484	0.157171	0.157348	0.13909	0.201013	-0.143702	0.22359	0.227526	-0.260307	-0.151024	-0.0548622	-0.00715196	0.195952	-0.017646	-0.346408	-0.124606	-0.0670727	-0.0293834	-0.14267	-0.0332981	0.160894	0.00589304	0.208353	0.0708088	0.00357559	0.306023	-0.218892	0.0528427
AP2A2	-0.304902	0.0789175	-0.0666781	-0.0543266	0.589293	-0.096203	0.102724	-0.212343	-0.258904	-0.287474	-0.206117	0.370621	-0.241158	0.0181945	0.397828	-0.283669	0.414751	0.00427221	0.224414	0.382219	0.158078	-0.179752	0.167472	0.123213	0.408671	0.33849	-0.0758406	0.330225	0.181986	-0.129421	-0.102286	0.201116	0.0341655	0.248514	-0.0103841	-0.500367	0.0802256	0.084783	0.062505	0.00750218	0.0743719	0.278131	0.162798	0.24937	0.226566	0.125031	0.367319	0.043313	0.0226679
RAP2B	0.04508	0.469935	0.485667	-0.0834176	-0.0298674	0.124436	0.207926	-0.0280602	0.382395	0.161691	0.659897	-0.330473	0.607319	-0.00333881	-0.261962	0.589287	-0.394489	0.505627	-0.320565	-0.233656	-0.300827	0.0189037	-0.253253	-0.363048	-0.264568	-0.261688	-0.229676	-0.223476	-0.427635	0.0374857	-0.0973694	-0.234251	-0.157071	-0.399855	-0.27187	0.149362	-0.175921	-0.276742	-0.203442	-0.191425	-0.255123	-0.356542	-0.237901	-0.248938	-0.244903	-0.26311	-0.279491	-0.0470071	-0.188397
CYP4A11	0.07774	0.283223	0.670472	-0.0257066	-0.192365	-0.0111341	0.564799	-0.0362233	0.532872	0.00177689	0.536562	-0.223765	0.424916	0.0755	-0.155476	0.548483	-0.308763	0.229447	-0.146402	-0.12054	0.0399806	0.0288688	-0.0866493	-0.222798	-0.250002	-0.262304	0.149719	-0.305457	-0.233839	-0.245176	0.0373063	-0.14078	-0.115019	-0.22297	-0.0525602	0.187416	-0.15626	-0.230569	-0.0822164	-0.191654	-0.135802	-0.266341	-0.101948	-0.186093	-0.120282	-0.0884023	-0.34057	-0.0492125	0.0421271
DEF8	0.054527	-0.00125712	-0.450434	0.290738	0.0629017	0.00529787	-0.369997	0.399641	-0.0425581	0.542588	-0.0211973	-0.196177	-0.0773823	-0.646815	-0.402514	-0.132078	-0.077555	0.0589297	-0.107441	-0.552629	-0.382834	-0.452958	-0.0493731	0.0230512	-0.372693	-0.28941	-0.687569	-0.234047	0.00573896	0.510409	-0.453062	-0.161496	-0.223094	-0.0341055	-0.258184	0.57751	-0.15258	-0.152752	-0.106047	0.0918097	-0.148731	0.13374	-0.286353	-0.0445327	-0.219507	-0.24373	-0.0325147	-0.250512	-0.513517
ZSCAN21	-0.72687	-0.321316	-0.258813	0.130914	0.407442	-0.311096	0.350172	-0.393173	-0.260678	-0.234876	-0.336143	0.537961	-0.458901	0.00254507	0.253052	-0.554775	0.537492	-0.105029	0.305959	0.513607	0.254885	-0.527443	0.33135	0.249533	0.249041	0.158357	-0.313759	0.0935995	0.360003	-0.378107	-0.467241	-0.00447375	-0.253427	0.421636	-0.216462	-0.521059	-0.390369	-0.3139	-0.0493193	-0.370345	-0.156956	0.357123	-0.026494	0.327374	0.143975	0.0240421	0.233158	-0.467464	-0.0576966
SPAG4	0.115677	0.0638228	0.105072	-0.266397	-0.188104	0.567684	-0.0398403	-0.0853065	0.00739383	0.040259	-0.0391559	-0.0898377	0.143549	0.179073	-0.061073	0.0376889	0.0127756	-0.174892	-0.0235644	0.0670898	-0.0169594	0.180825	-0.0952281	-0.151497	0.151813	-0.0320534	0.323589	0.0933364	-0.209552	-0.179479	0.0949816	-0.0433225	-0.0182329	-0.0817324	0.0801256	-0.193671	0.0538644	-0.00273049	-0.0250168	-0.166604	-0.0156018	-0.189444	0.0207267	-0.070918	-0.0849461	0.0216702	-0.00445446	0.0528043	0.117717
COMMD2	-0.793673	-0.51948	-0.316528	0.316613	0.141968	-0.409736	0.449789	-0.34694	-0.425165	-0.189345	-0.377226	0.56011	-0.54684	0.00309711	0.119661	-0.527602	0.494787	-0.255005	0.499748	0.321503	0.483584	-0.666863	0.586782	0.542232	0.34421	0.0277284	-0.359303	0.0648583	0.499855	-0.404407	-0.511455	0.0991192	-0.278523	0.675892	-0.0364503	-0.0194044	-0.41977	-0.352139	0.137738	-0.30872	0.0494093	0.518322	0.140215	0.549977	0.230405	0.0990847	0.227644	-0.597939	-0.0895178
IL1RN	-0.294155	-0.425524	-0.536488	0.426821	-0.0835132	-0.199424	0.147399	-0.14556	-0.305073	0.0607641	-0.316344	0.324645	-0.413869	-0.307434	-0.153398	-0.37325	0.428	-0.237315	0.370079	-0.065762	0.207942	-0.586248	0.423987	0.409898	0.107574	-0.123742	-0.375038	0.0309791	0.415844	-0.130261	-0.416323	-0.0165115	-0.184937	0.541582	0.0125286	0.225573	-0.246717	-0.185916	0.131491	-0.0270114	0.0587403	0.419351	0.0338026	0.387413	0.0889098	0.0239428	0.333696	-0.446366	-0.245572
TRDMT1	-0.227893	-0.265182	-0.555185	0.46441	-0.0227584	-0.232093	0.125929	-0.113051	-0.130709	0.164679	-0.166171	0.255229	-0.238117	-0.653143	-0.272407	-0.293672	0.338296	-0.0548794	0.264416	-0.208233	0.0127472	-0.770802	0.344209	0.303464	-0.0945562	-0.132655	-0.605551	-0.0178269	0.395729	0.0393821	-0.511958	-0.0989845	-0.190902	0.377802	-0.149294	0.264654	-0.250447	-0.229953	0.0746918	0.051906	-0.0824866	0.440892	-0.115354	0.31629	0.0478167	-0.0748162	0.231922	-0.387772	-0.307655
RIMKLB	-0.334073	-0.0379308	0.224484	-0.234956	0.265385	-0.153504	0.2632	-0.112975	-0.0926289	-0.268056	-0.109935	0.216456	-0.131056	0.0988221	0.25005	-0.214768	0.184974	-0.0925033	0.106865	0.440406	0.213675	-0.185721	0.131627	0.0513068	0.273223	0.155997	0.107249	0.017349	0.102019	-0.287875	-0.0868075	0.0750711	-0.0754329	0.114343	-0.00441799	-0.394806	-0.0546693	-0.0371825	0.0129855	-0.143006	-0.0187358	0.15929	0.0741674	0.145187	0.149731	0.0939849	-0.166146	-0.0202546	0.29378
A1CF	0.467396	0.270797	0.31219	-0.154537	0.105582	0.115503	-0.214197	0.337202	0.226053	0.0298124	0.0107329	-0.307768	0.00621668	0.113821	0.174423	0.0991075	-0.477789	-0.204923	-0.155624	-0.144383	-0.0654349	0.404579	-0.19166	-0.0740862	-0.0382096	0.23737	0.26882	0.141298	-0.147478	0.359244	0.462769	0.281874	0.302645	-0.319249	0.201166	0.528129	0.470357	0.412702	-0.0145212	0.375112	0.294312	-0.0610095	0.150337	-0.191316	0.0894253	0.0470529	-0.20945	0.555505	0.228724
SEMA4C	-0.0856416	0.156777	0.372911	-0.35416	0.00779731	-0.00201429	0.250103	-0.270909	0.0808958	-0.428848	0.0945235	0.141718	0.183428	0.385792	0.333851	0.150383	0.0411857	0.115796	0.0733382	0.428009	0.239529	0.388994	-0.000278347	-0.0884083	0.280273	0.287671	0.511562	0.181371	0.00446558	-0.358616	0.356091	0.113711	0.209937	-0.0430367	0.196961	-0.662889	0.18842	0.159617	0.123448	-0.0247925	0.0923513	-0.10732	0.227611	0.0127237	0.205502	0.256903	0.000431995	0.289948	0.479685
CD82	-0.723914	-0.409207	-0.316987	0.375949	0.361055	-0.337149	0.355855	-0.249338	-0.440994	-0.214151	-0.454151	0.626104	-0.649761	-0.111182	0.304836	-0.625911	0.638682	-0.31155	0.577552	0.346114	0.443716	-0.553433	0.611702	0.602845	0.437794	0.213132	-0.357534	0.228679	0.534702	-0.363691	-0.442533	0.283333	-0.139689	0.723865	0.0642742	-0.0955324	-0.213304	-0.130032	0.205693	-0.166218	0.16868	0.635623	0.260938	0.58114	0.33189	0.228423	0.456649	-0.422409	-0.139532
C2orf57	-0.323283	0.166452	0.541706	0.010105	-0.00145168	0.0164475	0.706479	-0.249734	0.233681	-0.231416	0.404586	0.116414	0.241538	0.134522	0.0449966	0.308518	0.0657627	0.191832	0.0611782	0.166203	0.199025	-0.251098	0.0987482	-0.0406887	0.0377114	-0.202887	-0.0781633	-0.164496	-0.147001	-0.467097	-0.197005	-0.116938	-0.217266	0.0876613	-0.0921306	-0.12048	-0.320526	-0.355794	-0.0540397	-0.370309	-0.112408	-0.0900917	-0.0157785	0.07144	-0.0312118	-0.0541077	-0.029695	-0.283507	-0.028186
ESPN	0.791796	0.628232	0.49938	-0.263041	-0.214433	0.412101	-0.331616	0.337836	0.620704	0.282921	0.72936	-0.69171	0.822543	-0.0447874	-0.302412	0.799577	-0.614339	0.490876	-0.722818	-0.387044	-0.683173	0.526661	-0.747298	-0.741487	-0.618489	-0.272594	0.118861	-0.299728	-0.741805	0.391264	0.349529	-0.336063	0.115755	-0.873647	-0.196933	0.194337	0.172698	0.111623	-0.334961	0.120688	-0.28201	-0.72437	-0.384936	-0.707646	-0.446395	-0.335992	-0.394123	0.427264	-0.097379
COL13A1	-0.204486	-0.232592	-0.281256	0.115519	-0.0381861	-0.11213	-0.0261828	0.212073	-0.280645	0.0967339	-0.176296	0.0813073	-0.287854	0.122579	-0.0227311	-0.143205	0.0937912	-0.143781	0.160766	-0.0712293	0.187513	-0.264995	0.172354	0.23064	0.160222	-0.197342	-0.241216	-0.0761748	0.158495	0.0289897	-0.283837	-0.0494404	-0.240921	0.335209	0.0550189	0.297574	-0.1792	-0.150967	-0.00607094	-0.0721256	0.136305	0.161614	0.0592938	0.171012	-0.0277827	-0.0554356	0.16194	-0.307935	-0.173398
ITGA7	0.808213	0.484696	0.272438	-0.143852	-0.320588	0.355654	-0.279101	0.386816	0.418399	0.190776	0.527668	-0.476078	0.63534	-0.335223	-0.220604	0.625803	-0.408427	0.292062	-0.315542	-0.469293	-0.417702	0.424278	-0.383062	-0.373324	-0.379315	-0.0823624	0.195115	-0.050216	-0.374905	0.319188	0.458228	-0.0482372	0.355855	-0.525124	0.216391	0.29513	0.483684	0.405219	0.0568059	0.485598	0.111027	-0.33629	-0.040569	-0.340015	-0.11487	0.0152884	-0.106235	0.599097	0.0991778
ZNF662	-0.33171	-0.14886	0.38344	-0.128697	0.422954	-0.292003	0.478321	-0.212665	-0.0902921	-0.45922	0.0474893	0.365733	-0.168886	0.593222	0.573283	-0.0522173	0.242249	-0.0555629	0.0747252	0.725822	0.345584	-0.0547197	0.081588	0.0346999	0.289521	0.231827	0.160066	0.130465	-0.00719703	-0.511955	0.0343308	0.119571	-0.0284967	0.109681	0.0287237	-0.305162	-0.130102	-0.0629061	-0.132849	-0.26535	0.0451616	0.0338471	0.105241	0.129698	0.132852	0.00260064	0.104891	-0.0492103	0.192471
ETFB	0.580699	0.462399	-0.142381	0.0474477	-0.173927	0.519595	-0.450332	0.255923	0.299333	0.514334	0.311926	-0.482762	0.471948	-0.684361	-0.544543	0.354583	-0.218303	0.304114	-0.375903	-0.768101	-0.674282	-0.0223865	-0.413469	-0.388023	-0.476182	-0.392288	-0.303984	-0.219444	-0.377516	0.557914	-0.100432	-0.325728	-0.0624624	-0.40238	-0.269975	0.223025	0.0592781	-0.0176982	-0.14267	0.194261	-0.276758	-0.297193	-0.37111	-0.375461	-0.393336	-0.297042	-0.029376	0.0698576	-0.479936
ABI2	-0.0820135	-0.098264	0.400346	-0.434536	-0.00461492	0.000823696	0.18118	-0.224908	-0.0306802	-0.38885	-0.0353523	0.121809	0.0189103	0.678181	0.348846	0.0187635	0.0766849	-0.0653556	-0.101843	0.606815	0.233287	0.351201	-0.141463	-0.175159	0.218347	0.122846	0.609945	0.000783404	-0.14196	-0.399547	0.28698	-0.0206193	0.0358261	-0.10618	0.0671427	-0.563645	-0.031997	0.0110827	-0.108383	-0.262455	-0.0703178	-0.273492	0.0439379	-0.120616	-0.000431599	0.0308171	-0.198701	0.092524	0.399579
CMKLR1	-0.506731	-0.222436	-0.425186	0.381112	-0.150752	-0.401361	0.411771	-0.447502	-0.134198	-0.159223	0.0100863	0.380326	-0.0871968	-0.263213	-0.0795431	-0.0481632	0.172819	0.17518	0.452331	-0.047574	0.338143	-0.5167	0.515529	0.422198	0.142793	0.0705723	-0.443414	0.194604	0.509848	-0.152712	-0.286457	0.00328431	-0.0354703	0.501759	0.0197095	0.0312062	-0.201439	-0.222123	0.253149	0.0224783	0.117369	0.432991	0.172506	0.480843	0.28953	0.124846	0.374904	-0.329459	-0.0292003
C1orf183	0.746855	0.641473	0.648332	-0.31378	-0.168368	0.354929	-0.0746865	0.236315	0.660879	0.0680704	0.659221	-0.533706	0.731268	-0.108851	-0.094092	0.718961	-0.552701	0.353215	-0.509622	-0.278144	-0.451301	0.479148	-0.556157	-0.564153	-0.417439	-0.0801145	0.275096	-0.140542	-0.559127	0.250587	0.478608	-0.136964	0.254703	-0.726578	-0.00527793	0.136155	0.343886	0.259332	-0.175629	0.263159	-0.082121	-0.511776	-0.171636	-0.528422	-0.207488	-0.152169	-0.338801	0.58412	0.145575
DUX3	0.416832	0.557691	0.678842	-0.169073	-0.129749	0.333868	0.0490442	0.163399	0.532351	0.016516	0.739908	-0.436812	0.689605	-0.0111647	-0.16094	0.681574	-0.383879	0.517422	-0.499435	-0.0677533	-0.432747	0.236279	-0.520496	-0.560386	-0.401075	-0.233986	0.0203738	-0.257495	-0.636782	0.143914	0.153826	-0.268997	0.0207743	-0.608984	-0.13963	0.139809	0.047921	0.00380319	-0.341638	-0.0141286	-0.20804	-0.531868	-0.266438	-0.478069	-0.303664	-0.280578	-0.31632	0.270308	-0.0141304
ARFRP1	0.330291	0.528016	0.424166	-0.145023	-0.0387155	0.108233	0.0619778	0.233224	0.513127	0.0491191	0.618051	-0.310778	0.491432	-0.256591	-0.0592622	0.48398	-0.397575	0.443604	-0.347363	-0.258838	-0.39535	0.00234241	-0.376444	-0.331114	-0.406447	-0.165089	-0.33196	-0.189363	-0.361178	0.339205	0.0645813	-0.193956	0.0537676	-0.460603	-0.137202	0.399419	0.0795507	0.036225	-0.241218	0.15586	-0.0678538	-0.270728	-0.221377	-0.324277	-0.177618	-0.267306	-0.160926	0.251086	-0.102537
PLCG2	-0.406059	-0.514762	-0.414968	0.166335	-0.178488	-0.109549	0.0718377	-0.0108928	-0.318354	0.0483581	-0.388648	0.269522	-0.46392	0.0956914	0.00215974	-0.409338	0.241211	-0.276474	0.284795	0.0938017	0.308044	-0.359191	0.290799	0.351989	0.162359	-0.11983	-0.168853	-0.0344266	0.324899	-0.0934734	-0.35517	-0.0451741	-0.255931	0.447579	0.0324363	0.190741	-0.300589	-0.247633	-0.0140658	-0.233793	0.0456515	0.248318	0.0391602	0.24169	0.015473	-0.0322959	0.150123	-0.451875	-0.125881
L3MBTL3	-0.300409	-0.0797309	0.170605	-0.0911623	-0.211717	-0.214949	0.479779	-0.314036	0.143226	-0.206897	0.135451	0.178378	0.148012	0.198072	0.0196491	0.0996169	0.0651488	0.105484	0.10301	0.258649	0.249548	-0.0556344	0.177516	-0.00334014	0.0976951	-0.010962	0.153679	-0.0748337	0.144368	-0.540785	-0.0512769	-0.137687	-0.113187	0.0936763	-0.0218583	-0.570235	-0.227766	-0.251855	0.0620071	-0.250409	-0.139803	-0.014571	0.0148713	0.0827714	0.0776717	0.102514	-0.137921	-0.17936	0.307081
MARVELD2	0.291486	0.316807	0.528167	-0.158523	-0.0869335	0.29376	0.0356153	0.185686	0.267744	0.0817654	0.380065	-0.41478	0.343641	0.367147	-0.0827378	0.51875	-0.433748	0.112676	-0.272283	-0.235522	-0.11403	0.374993	-0.284327	-0.250312	-0.060116	-0.235098	0.186662	-0.150509	-0.4656	0.0989273	0.182872	-0.0517482	-0.059826	-0.277826	-0.00289443	0.339615	0.0241252	-0.0278103	-0.145697	-0.109285	0.0303995	-0.384047	-0.0125767	-0.290122	-0.204229	-0.137884	-0.173896	0.107563	-0.109828
ITLN1	0.414474	0.481275	0.674967	-0.336987	0.106899	0.389802	-0.121807	0.179683	0.464126	0.0380216	0.469989	-0.460112	0.498358	0.119289	-0.00888025	0.448104	-0.445462	0.270205	-0.566675	0.0168788	-0.455206	0.339718	-0.61354	-0.578211	-0.329676	-0.103445	0.190923	-0.207355	-0.669917	0.260631	0.227031	-0.169304	0.016014	-0.691582	-0.224207	0.0807406	0.0796402	0.0464642	-0.41528	-0.0924552	-0.238516	-0.53661	-0.284085	-0.548673	-0.313686	-0.295913	-0.447974	0.327381	0.0267743
CCNH	0.203904	0.0590672	-0.368752	0.160581	-0.407875	0.23525	-0.232551	0.209452	0.112291	0.544081	0.117732	-0.313759	0.231593	-0.711597	-0.678093	0.146259	-0.100945	0.179114	-0.0837194	-0.719425	-0.346349	-0.333926	-0.0392233	-0.0631445	-0.329001	-0.480018	-0.395004	-0.303274	-0.0210897	0.367321	-0.372301	-0.326719	-0.234576	-0.00901031	-0.170252	0.307146	-0.150864	-0.200141	0.00728658	0.063316	-0.218414	0.000200128	-0.26785	-0.0886731	-0.263624	-0.19235	-0.0793612	-0.246455	-0.403689
HCG18	-0.695316	-0.602865	-0.516128	0.336921	0.255203	-0.52628	0.362465	-0.435666	-0.648438	-0.369182	-0.503175	0.764278	-0.659514	-0.0549303	0.348935	-0.629572	0.65546	-0.32369	0.734572	0.403207	0.618161	-0.543689	0.777953	0.744262	0.565331	0.390349	-0.229139	0.448001	0.719209	-0.421149	-0.23548	0.397181	0.0799362	0.828262	0.269893	-0.0744545	-0.0529705	0.0246123	0.423149	0.0506477	0.370485	0.753599	0.428641	0.797364	0.530388	0.381012	0.566892	-0.290029	0.0965084
BTBD19	0.702194	0.546421	0.411279	-0.301966	-0.0708167	0.584658	-0.324709	0.218075	0.390624	0.19398	0.458498	-0.553794	0.60494	-0.0696776	-0.281817	0.528802	-0.317871	0.292573	-0.522294	-0.226123	-0.568255	0.402676	-0.594027	-0.621783	-0.31896	-0.180705	0.214713	-0.129587	-0.6472	0.295222	0.262301	-0.20926	0.0932302	-0.640141	-0.0935711	0.0609799	0.23859	0.179474	-0.2563	0.111085	-0.178793	-0.538156	-0.260173	-0.520596	-0.335002	-0.209402	-0.232933	0.417993	-0.0454447
HSFX1	0.442191	0.574092	0.671942	-0.21176	0.0245327	0.336538	0.0321603	0.228678	0.426326	0.0618577	0.62558	-0.383222	0.600773	0.00389626	0.00840222	0.670438	-0.357899	0.364354	-0.370957	-0.136957	-0.307409	0.301618	-0.42787	-0.446686	-0.208169	-0.124819	0.207063	-0.129954	-0.536702	0.13091	0.24486	-0.0911199	0.0740204	-0.510551	-0.00186108	0.179119	0.202893	0.119688	-0.220714	0.0927154	-0.0508776	-0.417156	-0.103432	-0.372754	-0.210148	-0.162891	-0.201922	0.356514	-0.0125637
SART1	0.454511	0.108826	-0.153258	-0.0861028	-0.523706	0.352658	-0.208474	-0.160214	0.072842	-0.0744601	0.0881174	-0.0657663	0.312155	-0.258304	-0.0152472	0.182686	-0.273064	-0.0484478	0.132005	-0.318845	-0.0388101	0.384719	0.0551053	0.106565	0.0289922	0.30939	0.259365	0.445024	0.0642333	0.159215	0.604104	0.222965	0.58781	-0.136286	0.408036	0.169994	0.574965	0.485761	0.370324	0.5497	0.37991	0.0208566	0.297339	0.104413	0.264455	0.263364	0.185675	0.558928	0.352566
GSDMA	0.452608	0.535402	0.695049	-0.321215	-0.0698136	0.192225	0.201102	0.0351458	0.488176	-0.220386	0.587302	-0.214323	0.587135	0.126662	0.196433	0.665036	-0.318849	0.351658	-0.279293	0.0578995	-0.102617	0.356885	-0.370208	-0.397546	-0.137455	0.0544921	0.399994	0.00260149	-0.368669	0.0203124	0.455239	-0.0450291	0.241702	-0.46697	0.114152	0.0248061	0.304172	0.216123	-0.135693	0.192192	0.0385133	-0.380127	0.00410885	-0.317987	-0.0517783	-0.0614581	-0.146316	0.513217	0.264288
TMEM231	-0.239382	0.196582	0.62282	-0.0731112	-0.0378744	-0.00482599	0.793259	-0.312772	0.285502	-0.406285	0.341932	0.23003	0.193765	0.242373	0.265667	0.303668	0.146889	0.123332	0.15556	0.363854	0.355453	-0.107269	0.133163	-0.00902668	0.182355	-0.0258682	0.208539	-0.0171361	-0.0186084	-0.573018	0.0119714	-0.0216951	-0.0679112	0.129275	0.0948555	-0.248959	-0.131324	-0.16944	-0.0135846	-0.233087	0.0208408	-0.0472958	0.124593	0.096649	0.101726	0.049659	0.0622307	-0.0769018	0.19657
CALCA	0.0751646	0.0395621	-0.0942942	0.02259	0.0398508	0.359441	-0.176095	-0.062906	-0.128778	0.225396	0.132147	-0.123388	0.19569	-0.107807	-0.185591	0.175278	0.121558	0.0836105	-0.110101	-0.272156	-0.29031	0.0323926	-0.102527	-0.134264	0.0466336	-0.242347	-0.0793285	-0.0251822	-0.29518	-0.021181	-0.156269	-0.155992	-0.155799	-0.00554039	-0.169488	-0.18899	-0.142804	-0.118294	-0.0316399	-0.198504	-0.1788	-0.170346	-0.122184	-0.0632781	-0.239725	-0.12015	0.206329	-0.231683	-0.428631
CHRM4	-0.376102	-0.253264	-0.278324	0.127805	0.283173	0.0144696	0.263857	-0.64019	-0.415789	-0.307168	-0.414076	0.487546	-0.420381	0.0821882	0.209168	-0.426648	0.591905	-0.275614	0.486449	0.23087	0.324721	-0.174164	0.454589	0.398157	0.574395	0.260899	0.0247043	0.452456	0.329689	-0.368573	-0.112194	0.25738	0.0213446	0.585823	0.0803463	-0.390107	-0.0421472	-0.00567043	0.255381	-0.105283	0.165131	0.38617	0.288189	0.474625	0.288313	0.253773	0.608813	-0.226012	-0.0985525
APC	-0.0997319	-0.219184	-0.0490506	0.188305	0.55729	-0.298643	0.189197	-0.283589	-0.29949	-0.307044	-0.282588	0.470147	-0.424827	-0.0442519	0.447394	-0.381483	0.52695	-0.374215	0.221541	0.383446	0.19634	-0.265486	0.265514	0.265583	0.243572	0.346795	0.0151963	0.304332	0.216125	-0.296921	0.0574215	0.325455	0.171893	0.267904	0.0444568	-0.0343167	0.0822496	0.185975	0.138186	0.11416	0.126699	0.348156	0.141956	0.325376	0.245109	0.125399	0.312477	0.00992379	-0.0244777
DKK4	0.194056	0.187527	-0.243183	0.0369324	-0.266004	0.454818	-0.321109	0.0880438	0.085484	0.0890011	-0.020317	-0.0698277	0.12361	-0.378553	-0.0643759	-0.0102513	-0.128067	-0.00964873	0.0481152	-0.236726	-0.200158	0.0207724	-0.0999646	0.0277363	-0.0899885	0.102388	-0.143033	0.203951	0.00084389	0.396091	0.0895627	0.0224907	0.185638	-0.0943633	0.10984	0.347748	0.268573	0.197149	-0.00695026	0.273267	0.175941	0.0386569	0.0589137	-0.0287185	0.0289216	0.0327725	0.192377	0.262707	0.0222051
NADSYN1	-0.0605882	-0.173588	-0.376836	0.142203	-0.0250471	-0.120863	0.133398	-0.279619	-0.133787	-0.541381	-0.168273	0.645133	-0.171543	-0.180412	0.538582	-0.229467	0.557428	-0.0202496	0.356114	0.537822	0.266054	-0.259847	0.194263	0.232355	0.22169	0.460795	0.0171702	0.497912	0.449783	-0.184234	0.151629	0.101984	0.342424	0.288644	0.274184	-0.31068	0.254216	0.297514	0.0912561	0.332105	0.246805	0.331252	0.219055	0.295687	0.341099	0.169879	0.642112	0.26581	0.308913
AGL	-0.743201	-0.639636	-0.203847	-0.0171649	-0.0988262	-0.437237	0.407517	-0.332098	-0.357043	-0.238024	-0.426846	0.441519	-0.540652	0.432812	0.261627	-0.460998	0.167048	-0.30967	0.465359	0.362197	0.634004	-0.206805	0.526112	0.532501	0.458861	0.132444	0.0617862	0.100806	0.512411	-0.39507	-0.202908	0.13971	-0.179506	0.586526	0.122899	-0.119619	-0.306042	-0.247479	0.145594	-0.336835	0.158484	0.379046	0.267855	0.430364	0.276687	0.17619	0.0539628	-0.441451	0.198659
ZFP36L1	0.436559	0.252279	0.449103	-0.428864	-0.0133117	0.204671	-0.110041	-0.0815764	0.176794	-0.303689	0.166342	-0.0835251	0.301001	0.345266	0.335692	0.258789	-0.110219	0.0440743	-0.237769	0.317343	-0.0637128	0.657568	-0.331821	-0.309686	0.0154514	0.298171	0.654581	0.166801	-0.287623	-0.0941804	0.655742	0.119333	0.41833	-0.412138	0.196759	-0.37586	0.415135	0.416506	-0.00424804	0.192689	0.0674385	-0.343666	0.0944347	-0.260882	0.0480163	0.115139	-0.103487	0.591797	0.420755
FLII	-0.778317	-0.520256	-0.361504	0.290912	0.126109	-0.428942	0.431381	-0.425435	-0.309291	-0.219641	-0.399183	0.547181	-0.56709	0.0160655	0.211726	-0.550444	0.37207	-0.253191	0.518397	0.281262	0.482183	-0.442305	0.591159	0.555033	0.300018	0.189802	-0.284476	0.16779	0.55116	-0.371452	-0.343976	0.162423	-0.127985	0.631092	-0.00782447	-0.181072	-0.325737	-0.247144	0.201884	-0.267326	0.0870875	0.5123	0.201908	0.510568	0.314222	0.195958	0.290775	-0.506099	-0.00921105
MAPK12	0.454647	0.278994	0.267091	-0.123743	-0.140426	0.240103	-0.504633	0.72054	0.227509	0.430292	0.127263	-0.599214	0.17821	-0.151801	-0.242625	0.152095	-0.618777	0.0139775	-0.404509	-0.451204	-0.358361	0.343366	-0.372848	-0.240174	-0.381894	-0.178962	0.0326624	-0.313149	-0.368796	0.576194	0.185684	0.0216094	0.068974	-0.505106	0.0135478	0.525367	0.24305	0.198527	-0.105823	0.210102	-0.0078367	-0.271005	-0.134268	-0.403907	-0.208142	-0.148606	-0.596941	0.311784	-0.011375
ERP29	0.088516	0.219049	-0.0881186	0.146231	0.594834	0.156831	-0.375394	0.277179	-0.062287	0.291091	-0.00183902	-0.139165	-0.0847124	-0.383319	-0.0802325	-0.192215	0.122474	0.0342663	-0.277812	-0.111533	-0.50153	-0.233863	-0.241177	-0.218221	-0.242829	-0.0621768	-0.501978	-0.08973	-0.299261	0.327856	-0.295182	-0.0413836	-0.121887	-0.223218	-0.361636	0.107391	-0.0640742	-0.00854799	-0.224267	-0.0338799	-0.247285	-0.0299438	-0.307878	-0.163978	-0.227206	-0.251953	0.00419815	-0.0765027	-0.473571
EDEM3	-0.858691	-0.438068	-0.103106	0.181752	0.291785	-0.465779	0.559706	-0.486156	-0.408951	-0.330573	-0.425118	0.5873	-0.587766	0.360419	0.308379	-0.544709	0.483212	-0.351608	0.564836	0.538502	0.629281	-0.296864	0.664229	0.570372	0.554657	0.257887	-0.107905	0.206208	0.515326	-0.675001	-0.291502	0.301234	-0.150794	0.692853	0.0812039	-0.350328	-0.294175	-0.224071	0.258456	-0.336919	0.158755	0.525082	0.332296	0.595601	0.391052	0.313171	0.256563	-0.452591	0.114746
LRP6	0.870932	0.465404	0.359138	-0.325047	-0.259765	0.494115	-0.547202	0.456363	0.411182	0.326208	0.385562	-0.683834	0.56125	0.0118871	-0.252864	0.54129	-0.581355	0.179951	-0.621482	-0.41101	-0.558927	0.654119	-0.673804	-0.595012	-0.469639	-0.187156	0.362085	-0.220662	-0.629623	0.472508	0.479508	-0.166741	0.202947	-0.768898	-0.0152387	0.271589	0.342121	0.285952	-0.213277	0.244255	-0.122326	-0.628818	-0.245571	-0.641715	-0.367022	-0.212827	-0.421027	0.518742	0.00940039
C2orf71	-0.000459379	-0.0308185	0.137383	-0.263351	0.143593	0.278775	-0.280913	0.362034	-0.271939	0.142765	-0.286434	-0.177421	-0.311161	0.507849	0.0987075	-0.198251	-0.0877303	-0.363477	-0.107318	-0.0127071	0.0585637	0.22613	-0.145297	-0.00529405	0.197112	-0.175187	0.170506	-0.141632	-0.244807	0.13051	-0.0156337	0.0717143	-0.200603	0.0192891	0.0337865	0.281488	-0.0430047	-0.0228059	-0.127336	-0.204665	0.0976072	-0.17342	0.0345	-0.122014	-0.180178	-0.0882851	-0.1442	-0.116956	-0.138127
RAB5B	-0.57463	-0.302026	0.158586	-0.218011	-0.163577	-0.135635	0.289731	-0.325318	-0.0518673	-0.112022	-0.0747118	0.118017	-0.0736011	0.561265	0.10755	-0.113273	-0.059654	-0.0209189	0.0700342	0.398839	0.294752	0.231425	0.133407	0.0570627	0.157622	0.0250132	0.255086	-0.118471	0.0499293	-0.476461	-0.0512133	-0.0625449	-0.173297	0.0947135	-0.0607968	-0.580596	-0.345078	-0.30279	-0.0273892	-0.532126	-0.164186	-0.103149	0.0383967	0.0406546	0.026672	0.0757133	-0.246462	-0.346081	0.22788
VPRBP	-0.574214	-0.496495	-0.562015	0.408807	0.0870656	-0.365421	0.437279	-0.544247	-0.395411	-0.327678	-0.441399	0.712774	-0.529045	-0.213876	0.174286	-0.540367	0.691172	-0.243884	0.613642	0.316532	0.482471	-0.690206	0.628284	0.557255	0.379843	0.192105	-0.272279	0.319605	0.671659	-0.405419	-0.352853	0.11386	-0.0678105	0.738143	0.0660772	-0.221863	-0.218418	-0.165847	0.241182	-0.0392606	0.124365	0.610015	0.198872	0.619691	0.34482	0.178637	0.557997	-0.405823	-0.0134166
WFDC2	-0.319293	-0.129343	-0.0200609	-0.186372	0.110778	0.100364	-0.0304023	0.236439	-0.229396	0.329671	-0.249882	0.00100198	-0.228294	0.157441	0.0114336	-0.238723	0.106178	-0.220635	0.080385	-0.0214122	0.112071	-0.109481	0.119787	0.155004	0.312047	-0.194404	-0.0779021	-0.167833	0.0522087	-0.13979	-0.400043	-0.00557108	-0.406108	0.227134	-0.0708459	-0.132945	-0.23314	-0.252489	-0.0799426	-0.317823	-0.0936352	0.141715	-0.00358705	0.078209	-0.116238	-0.0822415	-0.0840278	-0.336993	-0.241465
PTGFRN	-0.64966	-0.138766	0.0747454	-0.0454958	0.22496	-0.17161	0.511776	-0.556033	-0.215955	-0.349095	-0.190082	0.416664	-0.235568	0.243784	0.265054	-0.241873	0.291459	-0.0814568	0.424907	0.324667	0.455665	-0.144882	0.445842	0.340121	0.529181	0.232096	0.0496458	0.255159	0.303953	-0.458393	-0.146749	0.209002	-0.0837176	0.465574	0.0269967	-0.476026	-0.168325	-0.181864	0.215931	-0.292852	0.0866949	0.306588	0.287508	0.408129	0.306696	0.249028	0.224869	-0.263086	0.112342
TM4SF5	0.598922	0.487494	0.242518	0.00342165	0.0262449	0.389133	-0.403244	0.413517	0.351195	0.537444	0.448683	-0.500083	0.531293	-0.127953	-0.321664	0.469534	-0.239177	0.269913	-0.577657	-0.351372	-0.674497	0.314135	-0.59344	-0.592516	-0.565171	-0.313749	-0.0499515	-0.322864	-0.588139	0.200961	0.0383874	-0.256379	-0.0744641	-0.685464	-0.250031	0.193125	0.027543	-0.037707	-0.335916	0.0219465	-0.352624	-0.546542	-0.437786	-0.54673	-0.499595	-0.323646	-0.229677	0.159248	-0.395336
CDKAL1	-0.743295	-0.436643	-0.0779881	0.192865	0.375119	-0.378791	0.422121	-0.476691	-0.472142	-0.29589	-0.421687	0.479611	-0.610652	0.464452	0.264511	-0.514607	0.414859	-0.349468	0.427333	0.480775	0.52429	-0.247749	0.517747	0.47068	0.483419	0.181385	-0.085609	0.176394	0.332035	-0.50269	-0.256859	0.27099	-0.171787	0.588877	-0.00121266	-0.144688	-0.32024	-0.23457	0.142245	-0.365631	0.121223	0.376099	0.246077	0.488703	0.266752	0.178873	0.222275	-0.477997	-0.0274961
DEFB105B	-0.353392	-0.422077	-0.149451	0.00860211	-0.297173	0.121899	0.0935608	-0.123153	-0.385688	-0.121945	-0.461937	0.279823	-0.387769	0.279266	0.178669	-0.418956	0.096009	-0.448294	0.459119	0.15314	0.532456	0.0859924	0.455144	0.541216	0.465088	0.219515	0.20008	0.289405	0.321034	-0.233202	0.0845732	0.375359	0.129018	0.454719	0.384855	0.0285362	0.0972639	0.0765497	0.33395	-0.0531418	0.354114	0.32558	0.435555	0.412412	0.326154	0.302468	0.137257	-0.0536781	0.233155
BCKDHA	-0.405074	-0.029111	-0.147129	0.250541	0.0139	-0.0421264	0.193917	0.0321313	0.0818154	0.255848	0.0346629	0.0488117	-0.0374113	-0.57317	-0.244404	-0.153264	0.0864908	0.129801	0.138241	-0.225552	-0.0794149	-0.534864	0.225456	0.167566	-0.0739262	-0.194446	-0.578683	-0.175404	0.161644	0.0265712	-0.569829	-0.120859	-0.305619	0.209896	-0.239427	-0.034691	-0.314597	-0.321177	-0.0114828	-0.207276	-0.212404	0.286713	-0.132782	0.14392	-0.0260514	-0.101297	-0.0249793	-0.402734	-0.314176
LOC100616668	0.0523248	0.122544	0.428208	-0.54903	0.0384179	0.119451	-0.00884727	0.0781306	0.0538269	-0.252335	0.0282688	-0.0338378	0.115525	0.403592	0.298988	0.0406556	-0.056142	0.0157854	-0.176644	0.422642	0.0610189	0.348255	-0.253984	-0.242149	0.124345	0.108992	0.474435	-0.0592278	-0.202284	-0.137263	0.27709	-0.00617037	0.0760813	-0.245939	0.0924369	-0.454273	0.131459	0.136609	-0.106836	-0.0821484	-0.0266302	-0.254158	0.0200364	-0.200557	-0.0157501	0.0293832	-0.290626	0.277166	0.402151
TWIST1	0.64968	0.347179	0.0597719	-0.0846618	-0.161417	0.480522	-0.631019	0.538134	0.252311	0.635567	0.296237	-0.6117	0.459277	-0.342098	-0.458482	0.314666	-0.376802	0.119055	-0.582129	-0.541468	-0.712361	0.286147	-0.560709	-0.521166	-0.602195	-0.349493	-0.0488316	-0.369161	-0.564891	0.395652	0.0781656	-0.258453	-0.020173	-0.678746	-0.206561	0.257053	0.0938446	0.0544774	-0.217634	0.113535	-0.310403	-0.489731	-0.423511	-0.526519	-0.47557	-0.287532	-0.413602	0.164377	-0.287119
NFKB2	-0.156656	-0.154103	-0.407221	0.307893	-0.197756	-0.0124515	0.198509	-0.332477	0.0151608	0.0569979	-0.019759	0.242482	-0.0194485	-0.519266	-0.227096	-0.111725	0.346949	0.059364	0.206397	-0.204579	-0.0304109	-0.414375	0.223802	0.141961	-0.159346	-0.135564	-0.32922	-0.0119734	0.241884	-0.148791	-0.28313	-0.172037	-0.0714877	0.25583	-0.126085	-0.152846	-0.235834	-0.212225	0.133359	-0.0627059	-0.164175	0.164491	-0.116853	0.183627	-0.00395615	0.00779428	0.314632	-0.356655	-0.257273
PPM1B	-0.573537	-0.384556	-0.116006	0.00789577	0.243836	-0.295608	0.364494	-0.518881	-0.352028	-0.366851	-0.341795	0.462963	-0.419375	0.222795	0.229104	-0.457778	0.433591	-0.244491	0.282786	0.485494	0.370465	-0.329981	0.359561	0.274244	0.355223	0.140969	-0.0188818	0.123135	0.273129	-0.45003	-0.186467	0.0706455	-0.11689	0.420277	-0.0890688	-0.454859	-0.296502	-0.198233	0.107701	-0.309588	-0.0460573	0.257881	0.0891874	0.358359	0.195115	0.0847362	0.105552	-0.385171	0.104944
SULT1C2	-0.155616	-0.00967307	0.427473	-0.395986	0.132891	-0.157975	0.0687408	0.196279	-0.0337471	-0.27838	0.00115945	0.0124181	-0.0724218	0.730189	0.487967	0.03314	-0.243741	-0.0958358	-0.0715245	0.464859	0.283492	0.415841	-0.0998569	-0.0496451	0.210184	0.210489	0.409761	0.00302613	-0.097621	-0.175264	0.312566	0.152414	0.0776314	-0.127174	0.183558	-0.144629	0.100015	0.117965	-0.0608537	-0.120709	0.179796	-0.163071	0.189165	-0.0864498	0.0990888	0.0983363	-0.258694	0.200536	0.433979
SPEN	-0.587	-0.557641	-0.259534	0.0772194	-0.222672	-0.391649	0.610757	-0.693535	-0.264994	-0.519237	-0.378215	0.656885	-0.423758	0.238569	0.350128	-0.361881	0.407818	-0.279975	0.655471	0.412808	0.737818	-0.192411	0.660847	0.598423	0.548862	0.323361	0.22498	0.377368	0.679343	-0.586442	0.0277231	0.212183	0.0950666	0.709655	0.289311	-0.383245	-0.0989637	-0.0545277	0.362553	-0.100463	0.275451	0.480569	0.425675	0.575721	0.477039	0.366131	0.40532	-0.240133	0.355542
SYNGR3	-0.0480693	-0.0992923	-0.315836	0.0874771	0.0742521	0.0597157	-0.346133	0.405728	-0.297422	0.637365	-0.205971	-0.181148	-0.181528	-0.193098	-0.292226	-0.225921	-0.0710459	-0.23096	0.0922033	-0.454222	-0.0894625	-0.0165261	0.206399	0.230128	0.0246001	-0.10672	-0.331668	-0.0615724	0.0717418	0.11534	-0.251226	0.195596	-0.107052	0.118716	0.0568349	0.367537	0.024915	-0.010753	0.213013	0.0401876	0.0730568	0.226655	0.0443624	0.169415	-0.0241233	0.0611862	-0.0265522	-0.162779	-0.356412
TATDN2	-0.603071	-0.444406	-0.409306	0.167018	-0.219828	-0.315224	0.487033	-0.504488	-0.236344	-0.177603	-0.294974	0.455567	-0.346224	-0.0227713	0.0141935	-0.298969	0.291579	-0.146747	0.558269	0.0102141	0.518542	-0.421984	0.591469	0.534716	0.360573	0.0133262	-0.162854	0.151457	0.595215	-0.334794	-0.295313	0.0309135	-0.15751	0.674886	0.0758	-0.132304	-0.292618	-0.289187	0.279502	-0.176614	0.12574	0.445504	0.227094	0.505915	0.272631	0.182326	0.342791	-0.480108	-0.00187007
WDR26	-0.526532	-0.334124	0.198948	-0.210099	0.13624	-0.261797	0.476939	-0.412189	-0.224681	-0.575832	-0.29832	0.479652	-0.362999	0.742321	0.548811	-0.297388	0.309488	-0.252766	0.316749	0.788954	0.608161	0.0916383	0.283509	0.236639	0.540894	0.3199	0.434535	0.22704	0.268292	-0.614925	0.104328	0.188457	-0.00613781	0.358782	0.183486	-0.550033	-0.108753	-0.0546116	0.0563522	-0.314083	0.151609	0.138773	0.298113	0.263823	0.286562	0.229207	0.110233	-0.0942578	0.43862
RAB4A	-0.65212	-0.354887	-0.36898	0.381721	0.150319	-0.438787	0.440887	-0.503982	-0.248202	-0.189659	-0.241149	0.492921	-0.397043	-0.194388	0.0662464	-0.402793	0.336724	-0.142759	0.489474	0.118751	0.358472	-0.559769	0.588311	0.525869	0.217119	0.168688	-0.462603	0.203476	0.518693	-0.288465	-0.348978	0.15518	-0.0784929	0.570315	-0.0580503	0.00656366	-0.274822	-0.231814	0.242558	-0.115024	0.0958454	0.543986	0.168956	0.546884	0.324108	0.170858	0.328332	-0.434092	-0.0785219
ZNF248	-0.643745	-0.42559	-0.199595	0.0135482	0.0916331	-0.256474	0.412144	-0.368029	-0.399637	-0.484095	-0.372837	0.682852	-0.433099	0.307747	0.425973	-0.418781	0.689064	-0.158784	0.45397	0.705427	0.559999	-0.37032	0.386793	0.329619	0.513224	0.166339	0.116617	0.183096	0.452484	-0.562786	-0.257423	0.0275314	-0.164626	0.592733	0.120913	-0.558778	-0.245744	-0.180767	0.0546274	-0.284585	0.0634689	0.312736	0.19945	0.397571	0.22547	0.168842	0.370439	-0.328218	0.196316
LOC100506380	0.795601	0.47624	0.423183	-0.350768	-0.196926	0.386622	-0.464387	0.412073	0.434166	0.178352	0.431227	-0.587352	0.581866	0.0942723	-0.0860108	0.55622	-0.585645	0.230132	-0.601292	-0.233528	-0.486963	0.672126	-0.662254	-0.58463	-0.438357	-0.0551686	0.375725	-0.149094	-0.591072	0.400938	0.551831	-0.122353	0.278865	-0.789072	0.0137763	0.161109	0.378239	0.32534	-0.212746	0.263769	-0.0836835	-0.604139	-0.194372	-0.609905	-0.280825	-0.176139	-0.402641	0.60228	0.143422
C2orf69	-0.797217	-0.562014	-0.297284	0.236201	-0.00798337	-0.499864	0.562886	-0.561937	-0.276195	-0.232926	-0.313351	0.549008	-0.457889	0.149408	0.142429	-0.435948	0.348818	-0.208669	0.513187	0.347665	0.537634	-0.44007	0.614467	0.5346	0.328604	0.13854	-0.210727	0.133644	0.566951	-0.527338	-0.345003	0.0949862	-0.181345	0.623807	-0.00817182	-0.193101	-0.400782	-0.339755	0.175235	-0.324328	0.0481606	0.475558	0.182009	0.527352	0.297748	0.169176	0.218994	-0.544109	0.0586402
CRAT	0.180717	0.147315	-0.124123	0.296707	-0.228127	0.258297	-0.0335059	0.241538	0.322179	0.481869	0.114257	-0.275512	0.167837	-0.587085	-0.562976	0.112565	-0.0122156	0.134255	-0.245682	-0.553003	-0.369906	-0.460056	-0.205292	-0.202905	-0.452844	-0.623797	-0.443991	-0.487226	-0.152223	0.257186	-0.515383	-0.453323	-0.44121	-0.102164	-0.420838	0.143244	-0.392909	-0.434912	-0.269456	-0.174463	-0.471196	-0.135857	-0.475939	-0.275535	-0.444193	-0.440978	-0.160965	-0.396554	-0.577521
CBX7	0.495539	0.426259	0.473	-0.431594	0.0186857	0.389573	-0.396175	0.452939	0.27632	0.112415	0.250079	-0.443588	0.385794	0.2598	0.0911336	0.326796	-0.409526	0.116739	-0.504719	0.0180538	-0.353895	0.598058	-0.580464	-0.515374	-0.200175	-0.0183868	0.388961	-0.154096	-0.538702	0.220315	0.384008	-0.0743789	0.119805	-0.641954	-0.0053064	-0.145971	0.272547	0.228953	-0.247761	0.0662711	-0.0995222	-0.51632	-0.142932	-0.523655	-0.249376	-0.135208	-0.401658	0.466475	0.17868
STT3A	-0.419449	-0.58679	-0.375943	0.137584	0.0596716	-0.255203	0.0414639	-0.0514042	-0.612753	0.0309872	-0.532943	0.327198	-0.588405	0.114328	0.101834	-0.516861	0.259723	-0.436079	0.413087	-0.0442154	0.438714	-0.286633	0.494618	0.571269	0.414486	0.0189676	-0.0623361	0.120323	0.388705	-0.115264	-0.209779	0.275648	-0.110012	0.572387	0.147891	0.204531	-0.139228	-0.0996506	0.293632	-0.0974845	0.209454	0.416852	0.248389	0.466108	0.19265	0.135345	0.143577	-0.376203	-0.143614
YY1AP1	-0.453609	-0.526685	-0.412346	0.107717	-0.016714	-0.504494	0.430879	-0.532112	-0.493134	-0.683616	-0.493922	0.83747	-0.501654	-0.0400105	0.596072	-0.48636	0.55583	-0.31917	0.918994	0.482356	0.84157	-0.147651	0.860634	0.837629	0.765969	0.759841	0.269404	0.761683	0.920356	-0.481654	0.28317	0.622812	0.517299	0.835154	0.686953	-0.365344	0.430217	0.452299	0.708015	0.434246	0.697583	0.847854	0.784031	0.865887	0.863746	0.749465	0.68364	0.259343	0.644386
ITGB3BP	-0.494275	-0.320705	-0.219677	0.189729	-0.187668	-0.336433	0.17439	0.166283	-0.0369515	0.330834	-0.0994647	-0.0393705	-0.213507	-0.167263	-0.338592	-0.183474	-0.133421	-0.0315974	0.0991153	-0.226728	0.129381	-0.500804	0.251424	0.226115	-0.117802	-0.37034	-0.442723	-0.411052	0.242284	0.0158434	-0.57489	-0.210585	-0.472019	0.257999	-0.213942	0.263484	-0.499916	-0.487578	-0.056545	-0.320128	-0.179246	0.207581	-0.15638	0.118929	-0.101412	-0.148158	-0.325778	-0.60307	-0.192178
EIF2C2	-0.166082	-0.158044	-0.611071	0.431025	-0.0509765	-0.0967172	-0.0574298	0.0448487	-0.194548	0.306633	-0.177407	0.0989875	-0.215614	-0.611695	-0.398948	-0.224509	0.256829	-0.0115315	0.25434	-0.413674	-0.037496	-0.610802	0.295475	0.278213	-0.0812993	-0.231411	-0.599768	-0.0639765	0.324351	0.188217	-0.512484	-0.0938569	-0.218817	0.387901	-0.0931176	0.337973	-0.194821	-0.200158	0.124488	0.0832973	-0.0134293	0.369019	-0.0714766	0.273724	-0.0072969	-0.028211	0.28421	-0.384825	-0.408779
LIF	-0.110493	-0.354493	-0.089153	0.00596303	0.32833	-0.0526532	-0.095989	0.0987184	-0.516614	-0.262867	-0.665549	0.359262	-0.726456	0.332867	0.509856	-0.621682	0.389942	-0.629563	0.339543	0.397982	0.443056	0.0683547	0.266631	0.408462	0.48815	0.346006	0.354501	0.312532	0.275145	-0.0981189	0.178421	0.485682	0.175146	0.394542	0.368927	0.127697	0.262666	0.335714	0.183335	0.133193	0.404009	0.327348	0.373887	0.300176	0.288216	0.252868	0.228765	0.122344	0.154773
FABP3	-0.0600238	-0.182784	-0.0699971	0.15796	0.365922	-0.0558961	-0.271536	0.255642	-0.228283	0.203055	-0.257482	0.0563064	-0.351687	-0.198082	0.155016	-0.416513	0.114916	-0.301379	-0.0363348	-0.00160201	-0.162232	-0.105031	0.0241394	0.165846	-0.039438	0.090975	-0.221616	-0.018081	-0.0261715	0.140052	-0.127932	0.219583	-0.00823864	-0.00969742	-0.0869429	0.270813	0.0101744	0.0939257	-0.0539327	0.0157474	-0.0123951	0.186555	-0.0530746	0.045077	-0.0210006	-0.0514062	-0.0801986	-0.0568287	-0.251626
SLC8A1	0.342052	-0.0294683	-0.40577	-0.11353	-0.34813	0.0919707	-0.507014	-0.111981	-0.116022	0.1062	0.0582398	-0.289189	0.307123	-0.248982	-0.495887	0.227741	-0.169101	0.39044	-0.104268	-0.367246	-0.259415	0.261993	-0.159992	-0.147778	-0.1833	-0.0504058	0.107787	0.0348023	-0.0638784	0.503417	0.197725	-0.119506	0.228674	-0.126816	0.0627025	-0.033718	0.211282	0.204043	0.167571	0.281403	0.00199481	-0.145254	-0.0256285	-0.092441	-0.0282986	0.100776	0.0264512	0.228283	0.0427429
NXF5	0.742908	0.438274	0.178642	-0.205356	-0.101696	0.457867	-0.706423	0.77039	0.339113	0.565498	0.267939	-0.707462	0.383423	-0.206919	-0.307118	0.326473	-0.581874	0.107363	-0.66154	-0.519443	-0.668863	0.353933	-0.686209	-0.553904	-0.584627	-0.304404	-0.00532831	-0.3726	-0.594044	0.66475	0.17032	-0.225254	0.00303765	-0.755888	-0.167873	0.487092	0.205998	0.15508	-0.33342	0.200447	-0.205424	-0.519721	-0.387811	-0.650244	-0.470139	-0.361707	-0.508539	0.33787	-0.199568
GRM5	0.0463988	0.344812	0.573522	-0.0411645	-0.300475	0.00244071	0.517267	-0.125321	0.671419	-0.0322818	0.726562	-0.193065	0.615796	-0.06934	-0.169757	0.590288	-0.251666	0.509956	-0.237241	-0.0402711	-0.210524	0.0623882	-0.188569	-0.315923	-0.368236	-0.255278	-0.144926	-0.310079	-0.280278	-0.273339	-0.0411238	-0.320584	-0.0948249	-0.319527	-0.172609	-0.196498	-0.222245	-0.243955	-0.192556	-0.210896	-0.272708	-0.307752	-0.227582	-0.264173	-0.16354	-0.154552	-0.206105	-0.0387932	0.00927387
CBX3	-0.567939	-0.340282	-0.129002	0.135237	-0.133448	-0.401786	0.603337	-0.658151	-0.172931	-0.328247	-0.186917	0.444518	-0.253171	0.251425	0.105329	-0.17518	0.225431	-0.146903	0.522881	0.212497	0.599299	-0.1388	0.594817	0.479975	0.362886	0.188817	0.064183	0.213744	0.50192	-0.556031	-0.0399677	0.180177	0.0107992	0.563725	0.156343	-0.254786	-0.185415	-0.186663	0.351713	-0.152067	0.189057	0.3624	0.335547	0.503833	0.378585	0.345809	0.258168	-0.312109	0.229453
NEK6	0.174064	-0.10747	-0.419517	0.384544	-0.20637	0.234963	-0.260926	0.147316	-0.0216465	0.422601	-0.09249	-0.202062	-0.0781027	-0.413111	-0.538659	-0.0911655	0.03686	-0.100274	-0.112069	-0.491443	-0.315924	-0.370166	-0.0732258	-0.0296039	-0.332049	-0.447531	-0.435363	-0.243464	-0.0891889	0.302713	-0.378545	-0.274244	-0.274848	0.0329211	-0.250653	0.495522	-0.270283	-0.249887	-0.14279	-0.0594589	-0.200047	-0.039281	-0.311553	-0.0915169	-0.315539	-0.286068	0.030858	-0.372361	-0.512272
LTV1	-0.41404	-0.429842	-0.628098	0.406152	-0.177676	-0.304983	0.237946	-0.284533	-0.303407	0.0181358	-0.245135	0.386167	-0.30795	-0.245857	-0.167058	-0.25807	0.391715	-0.0593084	0.461237	-0.0843988	0.300373	-0.575303	0.500728	0.451519	0.184213	-0.0884434	-0.389065	0.102333	0.538733	-0.172066	-0.434064	-0.0528705	-0.193306	0.613097	0.030856	0.091443	-0.276941	-0.261213	0.186602	-0.0380252	0.0755487	0.450199	0.0927414	0.458135	0.15107	0.0739032	0.433557	-0.469165	-0.200762
URM1	0.535745	0.131951	0.0166141	0.0624256	-0.291441	0.323659	-0.559846	0.669193	0.191658	0.522798	0.0603677	-0.456332	0.19949	-0.235252	-0.231775	0.139435	-0.392561	-0.0265894	-0.389206	-0.4027	-0.38594	0.301091	-0.392881	-0.265302	-0.449801	-0.218393	0.11846	-0.286014	-0.294342	0.405782	0.154955	-0.0962527	0.0516178	-0.486816	0.00541061	0.274916	0.186212	0.139461	-0.161633	0.207534	-0.136377	-0.30446	-0.227414	-0.415279	-0.306253	-0.217841	-0.403874	0.230109	-0.112503
HOXD1	0.663923	0.264602	0.199847	-0.162651	-0.050742	0.339641	-0.647151	0.670695	0.142409	0.37131	0.130716	-0.483534	0.267765	-0.0149615	-0.021602	0.214128	-0.446812	-0.0712042	-0.469587	-0.285972	-0.423018	0.566647	-0.479922	-0.355899	-0.357123	-0.00772156	0.268551	-0.1253	-0.453169	0.377593	0.431838	0.0701483	0.257908	-0.629006	0.0817383	0.254765	0.392796	0.363672	-0.0736745	0.281724	-0.0109542	-0.393438	-0.119782	-0.443891	-0.22484	-0.0981425	-0.385228	0.487928	0.0220659
ZBTB26	-0.770371	-0.582447	-0.363307	0.321407	0.233018	-0.498539	0.424208	-0.414078	-0.415881	-0.207213	-0.45844	0.58179	-0.650278	0.0611073	0.169877	-0.625902	0.514773	-0.301541	0.494424	0.376348	0.468295	-0.55868	0.579024	0.544518	0.302362	0.124915	-0.319018	0.107353	0.535939	-0.408357	-0.438108	0.152224	-0.206914	0.656296	-0.0442659	-0.0773988	-0.392153	-0.292515	0.140244	-0.295001	0.0476259	0.525048	0.134471	0.531441	0.259526	0.137128	0.26895	-0.563976	-0.085699
BAHD1	-0.65601	-0.554152	-0.199728	0.0694634	0.124531	-0.271454	0.314221	-0.185981	-0.372766	-0.279294	-0.531428	0.52175	-0.642341	0.421512	0.392777	-0.58212	0.404019	-0.410899	0.431071	0.555155	0.567637	-0.253607	0.410905	0.438367	0.437978	0.184294	0.0724679	0.138371	0.439859	-0.417716	-0.242685	0.165217	-0.186033	0.551142	0.116103	-0.192128	-0.254097	-0.186398	0.0306324	-0.33394	0.138825	0.357117	0.221309	0.363777	0.223163	0.162433	0.19666	-0.363193	0.146508
SNORA74B	0.614667	0.262644	-0.203412	0.371385	-0.125944	0.196466	-0.280042	0.210333	0.26559	0.326249	0.180543	-0.258675	0.250842	-0.648558	-0.385226	0.231931	-0.0796193	0.0864841	-0.219308	-0.562191	-0.436004	-0.118846	-0.227467	-0.20268	-0.518345	-0.200396	-0.222181	-0.101844	-0.140864	0.377168	0.0478517	-0.136556	0.121092	-0.277728	-0.104213	0.416699	0.15247	0.104789	-0.025275	0.384026	-0.10952	-0.110867	-0.246826	-0.206771	-0.203956	-0.16246	0.0664267	0.162729	-0.311829
SPINK1	-0.0325978	-0.15795	-0.587961	0.490813	-0.144974	-0.145114	-0.05415	0.0304671	-0.122723	0.246276	-0.0517824	0.108475	-0.1015	-0.630257	-0.354833	-0.0943659	0.206623	0.0586134	0.200552	-0.393804	-0.0664213	-0.563932	0.246565	0.232658	-0.179775	-0.181667	-0.554735	-0.0180574	0.299569	0.192264	-0.372645	-0.103944	-0.0921678	0.287668	-0.0515836	0.410009	-0.120766	-0.12018	0.121247	0.188281	0.00267281	0.310409	-0.0801821	0.234215	0.00344423	-0.0523875	0.29304	-0.269155	-0.348351
PIGX	-0.190492	-0.128603	-0.455484	0.35262	-0.0267725	-0.0170383	-0.0488643	0.0958791	-0.104602	0.441496	-0.0818394	-0.0504966	-0.151015	-0.568886	-0.468932	-0.157727	0.0901013	0.0272059	0.105308	-0.503005	-0.158499	-0.639751	0.178733	0.184738	-0.137486	-0.379812	-0.666005	-0.20812	0.150175	0.271434	-0.636217	-0.196743	-0.395463	0.269651	-0.261343	0.453094	-0.344671	-0.35785	-0.0606655	-0.0917762	-0.150883	0.262126	-0.207029	0.141575	-0.164487	-0.205719	0.092822	-0.505383	-0.545714
EIF4G2	-0.613754	-0.507607	-0.384933	0.349967	-0.0119017	-0.489922	0.334445	-0.312039	-0.288276	-0.0410705	-0.256096	0.360396	-0.428767	0.0822163	-0.0503829	-0.351448	0.22111	-0.150118	0.345717	0.138084	0.378471	-0.480553	0.466232	0.426201	0.0903971	-0.029661	-0.366398	-0.0142937	0.431951	-0.257955	-0.389716	0.0131068	-0.222114	0.491565	-0.0795649	0.17104	-0.418249	-0.358021	0.0967264	-0.25035	0.00633668	0.357067	0.047225	0.399449	0.144006	0.0276789	0.131583	-0.562086	-0.118197
ANPEP	-0.426869	-0.396021	-0.418451	0.378325	-0.15868	-0.395024	0.27818	-0.209563	-0.218037	-0.0752757	-0.147453	0.37924	-0.293041	-0.173119	0.0158336	-0.225616	0.200129	-0.0884842	0.417885	0.0197887	0.357637	-0.439559	0.478815	0.47729	0.0604035	0.0668776	-0.354999	0.110824	0.484242	-0.154433	-0.225537	0.091044	-0.00324017	0.473891	0.115879	0.28602	-0.163397	-0.129266	0.221949	0.0331147	0.181222	0.423671	0.167958	0.441109	0.249654	0.132289	0.285314	-0.313152	-0.0294918
KEAP1	-0.35177	-0.147373	-0.537488	0.371376	0.0133552	-0.126329	0.14724	-0.149188	-0.0980009	0.180482	-0.152861	0.194207	-0.223769	-0.532926	-0.259764	-0.248091	0.245471	0.00822209	0.268519	-0.32568	0.0246352	-0.634152	0.314426	0.266101	-0.0500364	-0.197654	-0.610739	-0.052972	0.337156	0.0518423	-0.531056	-0.150737	-0.268155	0.403394	-0.211488	0.0440251	-0.329457	-0.327404	0.0906471	-0.0880375	-0.104444	0.33794	-0.0964342	0.270597	0.00718104	-0.0600251	0.300076	-0.510373	-0.385234
CHMP5	-0.858267	-0.450015	-0.121075	0.164917	0.210957	-0.510225	0.437486	-0.277018	-0.335232	-0.1136	-0.310561	0.357847	-0.482318	0.202268	0.0624298	-0.470252	0.190403	-0.210674	0.404995	0.339066	0.476979	-0.392781	0.550392	0.444053	0.284185	0.0953446	-0.232615	-0.0216476	0.407321	-0.425363	-0.395321	0.165064	-0.247413	0.50432	-0.0338363	-0.12367	-0.388781	-0.336702	0.173946	-0.379367	0.0431464	0.419475	0.164622	0.468018	0.262171	0.196007	-0.0770003	-0.528263	0.10304
MLL5	-0.517572	-0.448606	-0.224861	0.159942	0.41338	-0.526981	0.366235	-0.478572	-0.525409	-0.651437	-0.43124	0.821	-0.548526	-0.000426418	0.683808	-0.568414	0.665303	-0.350798	0.678107	0.685814	0.598719	-0.263749	0.677895	0.670566	0.637132	0.71056	0.0491425	0.625724	0.648493	-0.509981	0.127217	0.582767	0.382656	0.653848	0.399818	-0.327367	0.250836	0.355301	0.470339	0.238423	0.480713	0.742553	0.560207	0.745556	0.69349	0.539219	0.555386	0.13421	0.408675
HBS1L	-0.157635	-0.185933	0.137625	-0.265427	-0.437533	-0.0680728	0.46001	-0.506295	-0.0058417	-0.571472	-0.0456736	0.385348	0.0543292	0.489276	0.373347	0.0764106	0.156028	-0.0729513	0.308642	0.444119	0.537856	0.248868	0.222677	0.177103	0.400812	0.238373	0.590751	0.26981	0.282687	-0.554706	0.384107	0.0639007	0.214589	0.241857	0.349895	-0.532867	0.0928361	0.0719397	0.215808	-0.0222401	0.217367	0.00641684	0.334074	0.204191	0.288306	0.277176	0.184628	0.131332	0.565089
NDUFA6	0.0145638	0.0107644	-0.361533	0.223101	-0.417353	0.0399821	-0.0979168	0.0349171	0.103554	0.46388	0.294904	-0.253068	0.307603	-0.536473	-0.612961	0.269267	-0.232024	0.339308	-0.0423483	-0.674573	-0.288361	-0.288207	0.0399442	0.00871345	-0.332787	-0.402284	-0.547224	-0.225427	-0.000884245	0.291688	-0.348128	-0.304148	-0.193301	0.00264331	-0.184921	0.389858	-0.229083	-0.272606	0.0222226	0.00887194	-0.159883	0.00234156	-0.212186	-0.000418071	-0.191359	-0.179294	-0.00174734	-0.315888	-0.401471
ETFDH	-0.465337	-0.23989	-0.405259	0.149983	0.0327204	-0.175037	-0.00972948	0.19217	-0.381545	0.255653	-0.246231	0.0462483	-0.313101	-0.11875	-0.259191	-0.240052	0.0971913	-0.0647953	0.285636	-0.271067	0.182675	-0.46803	0.341821	0.331621	0.241361	-0.281161	-0.427228	-0.144286	0.279182	0.0931799	-0.559091	-0.0458938	-0.407802	0.485318	-0.0341554	0.232391	-0.297788	-0.308705	0.115758	-0.167361	0.0751583	0.325726	0.0633331	0.307837	0.00606586	0.0125511	0.0791633	-0.501811	-0.276371
RAE1	0.649784	0.263437	-0.190952	-0.0301688	-0.255748	0.301845	-0.462272	0.45869	0.157025	0.364137	0.192894	-0.409309	0.322988	-0.656827	-0.383798	0.302638	-0.253058	0.202866	-0.189453	-0.689605	-0.429264	-0.0553582	-0.256958	-0.162914	-0.245089	-0.244773	-0.141316	-0.0847184	-0.142316	0.661603	0.0370701	-0.143387	0.0805016	-0.222404	0.0608927	0.488805	0.313192	0.244283	-0.00927348	0.478761	0.06213	-0.0498097	-0.119517	-0.205954	-0.169265	-0.138723	-0.00947302	0.319619	-0.192933
LOC100132078	-0.0719799	0.253429	0.632667	-0.077033	-0.096503	-0.0425001	0.684611	-0.208511	0.444103	-0.0619212	0.555605	-0.0747175	0.407073	0.0389618	-0.0885846	0.499453	-0.09575	0.291364	-0.103329	-0.0636792	0.0321844	-0.117216	-0.0356559	-0.189754	-0.148459	-0.324434	0.0167186	-0.312397	-0.218383	-0.388639	-0.109007	-0.222202	-0.215556	-0.102001	-0.154344	-0.0824116	-0.302497	-0.342686	-0.0966157	-0.304867	-0.227725	-0.228204	-0.149517	-0.105725	-0.148314	-0.143439	-0.188016	-0.229526	-0.0952262
AKR1B1	-0.764773	-0.343626	-0.396166	0.355656	0.291629	-0.570763	0.333756	-0.265942	-0.384919	-0.0737055	-0.212788	0.433542	-0.407258	-0.0390245	0.0578077	-0.373672	0.298183	-0.0400349	0.467376	0.151976	0.364795	-0.487126	0.587114	0.481364	0.255051	0.141462	-0.503475	0.132078	0.49838	-0.307614	-0.427511	0.164678	-0.155434	0.562541	-0.0266224	-0.0714375	-0.294613	-0.256532	0.260137	-0.163351	0.110844	0.512241	0.183556	0.550253	0.298909	0.204821	0.282076	-0.476724	-0.0930021
ING4	-0.269387	0.111184	0.146836	-0.140655	0.311008	0.0811822	0.154194	-0.042646	0.0310859	-0.172852	0.0179768	0.241174	0.0052256	-0.0927612	0.309109	-0.158413	0.288426	0.0764231	0.0338689	0.419534	-0.0241069	-0.164919	-0.0202523	-0.0709747	0.132184	0.163821	-0.0820558	0.0622146	-0.00844844	-0.239827	-0.165364	-0.0129671	-0.0635367	-0.00456331	-0.0900227	-0.580403	-0.0489902	-0.0345221	-0.118832	-0.161665	-0.127224	0.0816989	-0.0373501	0.0303209	0.0472946	0.0104589	0.0774974	0.00782204	0.0919643
ZNF385D	-0.0858554	0.0541152	-0.0151268	0.374523	-0.0717174	0.0681868	0.0620845	0.173093	0.213299	0.417712	0.0893932	-0.353956	0.0496046	-0.436767	-0.57409	0.0488915	-0.293917	0.0184328	-0.0378312	-0.566447	-0.194726	-0.278577	0.11337	-0.0149888	-0.228874	-0.334846	-0.333423	-0.269951	-0.0702639	0.172478	-0.379659	-0.115317	-0.297285	0.00601042	-0.242275	0.307537	-0.254673	-0.299831	0.0262631	-0.191244	-0.188971	0.0435658	-0.161971	-0.0515798	-0.139505	-0.0862749	-0.315222	-0.347569	-0.287503
RRM2B	-0.65551	-0.249096	0.0935559	-0.122791	0.366909	-0.380069	0.436333	-0.555578	-0.322757	-0.519711	-0.261675	0.533427	-0.354103	0.41171	0.478607	-0.389543	0.395977	-0.175261	0.372675	0.666371	0.468671	-0.0264061	0.40539	0.321797	0.494562	0.411474	0.135087	0.277802	0.311358	-0.58527	0.0218299	0.287353	0.0693096	0.3913	0.0858586	-0.599979	-0.0949875	-0.0191966	0.218115	-0.22812	0.131373	0.297335	0.3001	0.417523	0.380983	0.324751	0.174311	-0.141358	0.317138
KLF8	0.572537	0.539786	0.700489	-0.320524	0.0604677	0.23233	0.00712089	0.296866	0.49827	-0.104733	0.557893	-0.335088	0.522797	0.126986	0.187274	0.590021	-0.366954	0.268968	-0.456416	0.038964	-0.291055	0.352945	-0.536126	-0.511829	-0.271178	-0.025651	0.294149	-0.114502	-0.525482	0.152446	0.40558	-0.0947763	0.177759	-0.610605	0.0153926	0.14668	0.273509	0.22797	-0.275351	0.159953	-0.0286914	-0.46911	-0.133749	-0.466835	-0.18901	-0.182506	-0.256209	0.51485	0.163609
LPAR3	-0.377542	-0.292881	-0.572846	0.169584	-0.0960064	0.29297	-0.182197	-0.0596808	-0.428021	0.079122	-0.497373	0.351277	-0.401938	-0.140226	0.0948408	-0.554114	0.380315	-0.422728	0.319375	0.105752	0.159457	-0.31558	0.280741	0.325121	0.259685	0.0691362	-0.196662	0.199755	0.276891	-0.138857	-0.271931	0.0376692	-0.11131	0.381342	0.0410873	-0.134952	-0.111008	-0.0998026	0.0885697	-0.11165	0.0674078	0.278504	0.0968255	0.305203	0.0717391	0.0630568	0.306751	-0.32039	-0.0663621
VEGFB	0.306188	0.351018	0.208789	-0.24517	-0.0283481	0.260805	-0.433642	0.504423	0.408163	0.440311	0.374911	-0.558185	0.413433	-0.152054	-0.201896	0.299961	-0.633192	0.302988	-0.609057	-0.340987	-0.612478	0.136858	-0.595632	-0.464702	-0.512005	-0.255117	-0.312135	-0.361096	-0.51405	0.587493	-0.0750008	-0.314857	-0.15922	-0.672747	-0.385017	0.302712	-0.0711322	-0.109037	-0.466461	-0.0718417	-0.330823	-0.405776	-0.433584	-0.564223	-0.421792	-0.456581	-0.508373	0.121948	-0.221989
RNF207	-0.0985113	-0.226205	-0.0924197	0.0290078	-0.20504	-0.243234	0.375261	-0.180545	-0.149563	-0.627803	-0.203805	0.571447	-0.203536	0.145865	0.56461	-0.102974	0.322057	-0.199097	0.536915	0.452955	0.644424	-0.0806879	0.396062	0.418922	0.480258	0.438556	0.397498	0.471807	0.560965	-0.341319	0.335254	0.296812	0.351009	0.443084	0.571931	-0.106732	0.357342	0.329777	0.318196	0.365446	0.533401	0.387811	0.513269	0.424931	0.503448	0.399308	0.441325	0.339959	0.599936
PHC1	-0.452489	-0.221567	-0.18784	0.00292557	0.0297581	-0.27722	0.44018	-0.503924	-0.12481	-0.556217	-0.104072	0.632666	-0.119653	0.0283455	0.406461	-0.210938	0.539446	0.100948	0.367058	0.641649	0.374782	-0.29397	0.297201	0.189382	0.309051	0.319567	0.0397068	0.292212	0.42635	-0.501962	-0.0590803	-0.0153595	0.0820679	0.362193	0.0997611	-0.773926	-0.0752956	-0.034445	0.100806	-0.0597084	0.0314603	0.274477	0.156939	0.333135	0.303324	0.191945	0.405421	-0.0637612	0.346534
NKRF	-0.74556	-0.57874	-0.439012	0.224649	-0.134578	-0.424244	0.488652	-0.429228	-0.333425	-0.167882	-0.379151	0.526244	-0.45287	-0.0583914	0.0261374	-0.447606	0.389036	-0.187576	0.58599	0.187577	0.553025	-0.582726	0.658367	0.579552	0.398362	0.0399023	-0.218535	0.114864	0.654904	-0.397783	-0.438081	0.0455786	-0.234235	0.728774	0.0570662	-0.184545	-0.357322	-0.327988	0.237676	-0.237748	0.0826104	0.556236	0.204685	0.567561	0.295808	0.17863	0.241926	-0.540996	0.0526759
OASL	-0.431087	-0.0855393	0.258728	-0.218345	-0.108544	-0.380274	0.49052	-0.249422	-0.0959556	-0.314731	0.201956	0.239784	0.124964	0.365731	0.260617	0.265146	-0.00238401	0.274896	0.280162	0.230449	0.494151	0.0929221	0.295474	0.195447	0.375626	0.10089	0.281939	0.0627272	0.228035	-0.384097	0.0763677	0.0859647	0.0102473	0.277115	0.234979	-0.343991	-0.0411628	-0.076855	0.225112	-0.114436	0.160476	0.0888364	0.310544	0.255502	0.245897	0.233538	0.0410916	-0.0647065	0.291635
APPL2	-0.619113	-0.452624	0.138167	-0.186389	0.153358	-0.410908	0.510364	-0.523545	-0.283114	-0.614603	-0.323784	0.582756	-0.402181	0.589142	0.587182	-0.37878	0.37708	-0.233659	0.370319	0.824672	0.631582	0.0185218	0.375829	0.313938	0.524316	0.399672	0.429207	0.248042	0.366668	-0.644476	0.11014	0.22668	0.0612789	0.402013	0.175835	-0.640769	-0.112626	-0.0237551	0.137215	-0.287371	0.120999	0.23313	0.306781	0.347023	0.361674	0.277352	0.0803246	-0.123605	0.476846
SRSF11	-0.0786756	-0.121494	-0.0506518	-0.0403364	0.206265	-0.294431	0.207234	-0.329307	-0.202175	-0.653056	-0.0243714	0.584653	-0.05746	0.256528	0.689597	-0.0595209	0.423175	0.0134027	0.214249	0.686015	0.305521	0.0257648	0.124478	0.0963834	0.312879	0.520348	0.267855	0.479818	0.24898	-0.40923	0.366239	0.1827	0.385366	0.122502	0.256413	-0.529407	0.251022	0.300907	0.134338	0.220731	0.226963	0.128868	0.253294	0.246088	0.335029	0.206781	0.444978	0.316883	0.428429
FAM113A	0.201921	0.643713	0.816391	-0.0289869	0.134817	0.321	0.367456	0.0780909	0.62481	0.0518303	0.702365	-0.339098	0.566723	-0.0903841	-0.0889504	0.598037	-0.271506	0.366358	-0.362601	-0.129451	-0.335673	0.0682367	-0.345849	-0.461185	-0.315582	-0.249633	-0.07735	-0.267403	-0.565412	-0.0894655	-0.0248924	-0.182634	-0.125193	-0.457114	-0.241332	0.0602627	-0.0962559	-0.162739	-0.279248	-0.196525	-0.256089	-0.400817	-0.24011	-0.370431	-0.264184	-0.237703	-0.241556	0.0528317	-0.187544
JMJD4	-0.30597	-0.062477	-0.446065	0.256098	0.184875	-0.186289	0.106647	0.00086213	-0.240075	0.0862267	-0.183741	0.220891	-0.235036	-0.570445	-0.14108	-0.236695	0.291762	0.0339322	0.423854	-0.303078	0.114392	-0.605596	0.420345	0.387729	0.257336	-0.0313292	-0.505066	0.123969	0.436677	0.134181	-0.463709	0.0847308	-0.164878	0.514895	0.0270937	0.129508	-0.0455356	-0.0866849	0.237744	0.148538	0.164082	0.543736	0.143323	0.421677	0.19978	0.140197	0.375841	-0.224559	-0.237844
TMSB4X	-0.515635	-0.0257681	0.0942555	0.199383	0.365078	-0.362705	0.557455	-0.523781	-0.0383951	-0.494682	-0.0320699	0.475744	-0.153487	0.0952771	0.321663	-0.197216	0.376802	0.0147603	0.386953	0.536451	0.331534	-0.157994	0.421362	0.271428	0.326863	0.420725	-0.138807	0.336915	0.327047	-0.556548	-0.0470859	0.267773	0.126206	0.343287	0.0617498	-0.526892	-0.0329569	0.000625476	0.226385	-0.0795559	0.132802	0.377759	0.272446	0.413224	0.424681	0.329137	0.337226	-0.0244404	0.241803
ITGAE	-0.2202	-0.00935238	0.439262	-0.322617	0.101989	0.0659171	0.243157	0.0351149	0.180407	-0.137815	-0.0826362	0.0240796	-0.0634417	0.311009	0.283391	-0.15234	-0.0599973	-0.196686	-0.0775455	0.35128	0.116929	0.140717	-0.0614187	-0.0885017	0.146533	0.0544278	0.28715	-0.123937	-0.0928481	-0.327106	0.0148073	0.00219866	-0.138657	-0.099776	-0.0799545	-0.522221	-0.128163	-0.113772	-0.126779	-0.357429	-0.151258	-0.0928125	-0.0215766	-0.133003	-0.0137376	-0.00128117	-0.35541	-0.033852	0.259137
PPME1	-0.54985	-0.373506	0.0709292	-0.087059	0.150418	-0.376697	0.399346	-0.508305	-0.258226	-0.492271	-0.247453	0.509638	-0.330264	0.290635	0.446855	-0.358539	0.403477	-0.173143	0.296431	0.636907	0.436217	-0.0257012	0.349058	0.285609	0.36802	0.309398	0.246695	0.154061	0.298757	-0.570354	0.0569767	0.169384	0.0736722	0.354357	0.0786692	-0.67695	-0.131319	-0.00549086	0.174643	-0.220669	0.0294389	0.231228	0.216438	0.320948	0.304827	0.24658	0.0730742	-0.181961	0.327669
APLN	-0.416876	-0.153937	-0.144614	0.266775	0.497658	-0.0690332	-0.0848835	0.275403	-0.272652	0.372727	-0.282092	-0.012451	-0.465167	-0.0360757	-0.137919	-0.456684	0.125993	-0.260488	0.00436139	-0.0663812	-0.0819403	-0.475081	0.130408	0.158552	0.0263286	-0.203576	-0.611113	-0.194317	-0.0267279	0.0996182	-0.641751	0.0368461	-0.464522	0.195012	-0.333845	0.418835	-0.403624	-0.360482	-0.182944	-0.376985	-0.163137	0.214949	-0.178795	0.0972523	-0.163103	-0.220107	-0.0958986	-0.524862	-0.535935
MID2	-0.166972	-0.126386	0.129447	-0.395819	0.027018	0.145036	-0.221727	0.438044	-0.168567	0.229344	-0.2121	-0.284077	-0.212289	0.398185	0.00531432	-0.158118	-0.336327	-0.241244	-0.126491	-0.119464	0.0434941	0.162037	-0.11446	-0.0179902	0.176996	-0.242091	0.136639	-0.276217	-0.185702	0.165852	-0.123654	-0.0484261	-0.321511	-0.0184826	-0.038925	0.0892661	-0.154408	-0.146985	-0.131137	-0.309183	0.00805025	-0.142712	-0.0153859	-0.147613	-0.181787	-0.101561	-0.409286	-0.208597	-0.00996381
C16orf61	-0.696191	-0.414695	-0.507343	0.324964	-0.0353436	-0.46501	0.432727	-0.504558	-0.252786	-0.14512	-0.188267	0.491749	-0.308678	-0.22754	-0.0121011	-0.308784	0.336338	0.0249705	0.534089	0.0692735	0.378037	-0.569959	0.610339	0.514652	0.258395	0.103736	-0.442278	0.188741	0.606471	-0.271184	-0.418673	0.0301956	-0.135858	0.634746	-0.0228423	-0.12282	-0.3096	-0.278289	0.245355	-0.133675	0.0702002	0.539211	0.165305	0.54724	0.303827	0.16592	0.386447	-0.484377	-0.0663938
AIMP1	-0.752178	-0.494114	-0.420133	0.430036	0.133601	-0.556568	0.498992	-0.427296	-0.369614	-0.277864	-0.362586	0.63769	-0.552053	-0.0608936	0.178419	-0.500481	0.497435	-0.178748	0.631078	0.317124	0.550047	-0.595167	0.69257	0.631897	0.368055	0.21402	-0.36055	0.242403	0.682849	-0.396166	-0.38983	0.206992	-0.103818	0.737809	0.0943743	-0.0304868	-0.255487	-0.205164	0.253296	-0.101741	0.196848	0.646303	0.269778	0.641038	0.398678	0.242248	0.418579	-0.434799	0.0125714
THAP10	-0.164503	-0.362241	-0.745205	0.393377	-0.199506	-0.156842	-0.142945	-0.0632644	-0.307391	0.22884	-0.267771	0.226884	-0.231266	-0.610551	-0.279758	-0.295298	0.270676	-0.0575994	0.274997	-0.286029	0.0480754	-0.585325	0.325959	0.33885	-0.066421	-0.0800299	-0.441032	0.0596114	0.42503	0.197348	-0.354713	-0.053219	-0.0577154	0.366469	-0.0284614	0.295705	-0.119314	-0.105069	0.181295	0.148374	-0.0143	0.389811	-0.0378885	0.319729	0.0660647	-0.0326616	0.24284	-0.301901	-0.267523
C8orf44-SGK3	-0.623405	-0.447746	-0.411654	0.358933	0.32471	-0.314357	0.378699	-0.417539	-0.498471	-0.412599	-0.468209	0.776109	-0.630979	0.0787292	0.48812	-0.582999	0.734791	-0.337872	0.613594	0.502942	0.520211	-0.500418	0.596928	0.599687	0.568301	0.333124	-0.246561	0.447135	0.574749	-0.464487	-0.277433	0.27938	-0.0243052	0.748794	0.136925	-0.217861	-0.133448	-0.0533678	0.19739	-0.0825767	0.251983	0.604494	0.323031	0.622298	0.38254	0.211502	0.69716	-0.314113	-0.0518383
COPZ2	-0.349084	0.087559	0.430805	-0.253057	0.515667	0.0320104	0.0305312	0.167861	0.0509096	0.00904517	-0.0668709	-0.0861687	-0.18078	0.379364	0.234022	-0.215627	-0.0474263	-0.0828848	-0.267373	0.37674	-0.103044	0.0370452	-0.233661	-0.205803	0.034053	-0.0632598	-0.0599434	-0.274334	-0.314118	-0.0733578	-0.252778	-0.0658817	-0.347823	-0.172511	-0.353039	-0.305757	-0.316811	-0.248156	-0.379148	-0.520848	-0.290542	-0.170674	-0.204942	-0.242834	-0.203746	-0.208544	-0.369827	-0.227775	-0.0966269
SH3D21	-0.251192	-0.327575	-0.475781	0.350264	0.248456	-0.335133	0.18059	-0.155092	-0.325498	-0.337458	-0.401424	0.627509	-0.525989	-0.368152	0.359365	-0.514116	0.598192	-0.27188	0.524163	0.334531	0.353002	-0.610206	0.466053	0.504823	0.293832	0.384012	-0.26707	0.41774	0.612474	-0.0825453	-0.158049	0.281781	0.1614	0.551135	0.232246	0.194575	0.146639	0.199954	0.196749	0.312918	0.334677	0.662307	0.263902	0.520986	0.410439	0.218266	0.556738	0.0337952	0.094563
BIRC2	-0.751694	-0.522358	-0.00694988	-0.0320649	0.20105	-0.475841	0.444025	-0.30429	-0.385253	-0.348877	-0.381027	0.446398	-0.537483	0.623295	0.35888	-0.454309	0.232929	-0.316387	0.348897	0.62013	0.612547	-0.210686	0.434413	0.390037	0.465342	0.175584	0.0695738	0.0832068	0.353868	-0.517477	-0.185594	0.166955	-0.19309	0.47889	0.0502646	-0.24751	-0.326864	-0.250656	0.0685723	-0.405013	0.104402	0.292758	0.22	0.389846	0.253038	0.133199	-0.0195865	-0.398214	0.245713
TTC37	-0.703756	-0.510042	0.0643981	-0.136142	0.077373	-0.302331	0.344355	-0.193023	-0.308188	-0.187845	-0.433928	0.29749	-0.544997	0.65469	0.295332	-0.475151	0.103328	-0.397828	0.261509	0.470666	0.541723	-0.0616713	0.336153	0.345699	0.422639	0.0571416	0.169035	-0.0487831	0.263456	-0.438566	-0.194308	0.11625	-0.285115	0.40054	0.00622114	-0.217077	-0.367349	-0.301047	-0.00782906	-0.501842	0.0294195	0.18414	0.160461	0.243985	0.129551	0.0735071	-0.1747	-0.450736	0.170329
CAPG	-0.0349005	-0.0602016	-0.132877	0.247275	0.260535	0.00371045	-0.192713	0.143366	0.0116717	0.27231	-0.0741827	-0.0547434	-0.213875	-0.21754	-0.0531406	-0.246724	-0.0121009	-0.101639	-0.221327	-0.116176	-0.297401	-0.260266	-0.15463	-0.0494425	-0.358606	-0.131682	-0.468147	-0.18329	-0.154832	0.263572	-0.271832	-0.0925083	-0.162676	-0.147744	-0.363192	0.364226	-0.246547	-0.175504	-0.27706	-0.14284	-0.251907	-0.0328236	-0.321173	-0.146116	-0.236046	-0.328553	-0.0900323	-0.268363	-0.446925
GRAMD4	-0.29166	-0.0513091	0.0158346	-0.19594	0.198576	-0.0639958	0.222913	-0.449656	-0.11136	-0.494712	-0.07581	0.449887	-0.0575424	0.14532	0.525723	-0.168479	0.254569	0.031798	0.210691	0.494568	0.223548	-0.0123204	0.129798	0.124527	0.341266	0.453318	0.113504	0.421623	0.185224	-0.231921	0.161329	0.161006	0.219542	0.122172	0.0643062	-0.493224	0.107793	0.117571	0.0708377	-0.0192773	0.0956887	0.153285	0.195325	0.205619	0.282378	0.142182	0.292116	0.156061	0.275276
CACNA1E	0.368576	0.258022	0.3122	-0.160505	-0.125212	0.128355	-0.231911	0.603027	0.316858	0.148518	0.204305	-0.288522	0.213185	0.145719	0.237143	0.230861	-0.515098	-0.0090273	-0.315451	-0.0249045	-0.137825	0.364817	-0.341133	-0.233439	-0.210276	0.0577992	0.174648	-0.0818006	-0.225857	0.206648	0.33858	0.0112654	0.158564	-0.484154	0.119802	0.180636	0.282503	0.225182	-0.187346	0.209742	0.0705534	-0.256173	-0.037843	-0.34358	-0.0953505	-0.15917	-0.346366	0.421357	0.230979
GLTPD1	0.0822624	0.341465	0.0874791	0.137783	0.0218479	0.186362	0.297275	-0.119385	0.162628	-0.0669924	0.386273	0.0860969	0.310733	-0.29306	0.0189791	0.408839	0.135156	0.326286	0.0914261	-0.192925	-0.0388892	-0.311755	0.0136039	-0.0463041	0.0809051	-0.129477	-0.21963	0.124382	-0.0417616	0.00626005	-0.147461	-0.126206	-0.0642684	0.0991234	-0.0143694	0.105307	0.00629295	-0.079699	-0.0478299	0.0939052	0.0332214	0.0237776	0.00878883	0.0690475	-0.0364287	-0.129781	0.426573	-0.0175284	-0.265446
KIRREL2	0.752057	0.537904	0.503811	-0.345031	-0.140028	0.41502	-0.239169	0.19054	0.446494	-0.00715059	0.487967	-0.417194	0.62901	0.0453478	0.0297114	0.598002	-0.398162	0.261542	-0.460297	-0.118658	-0.388077	0.605113	-0.552427	-0.541089	-0.289869	0.0504389	0.450625	0.00889529	-0.523672	0.207194	0.589801	-0.061088	0.351142	-0.68073	0.0880857	-0.00461829	0.435699	0.366391	-0.126029	0.290463	-0.0247969	-0.526406	-0.0948869	-0.485102	-0.167189	-0.0784109	-0.209239	0.64819	0.206237
VSTM4	-0.291063	-0.0680297	0.39868	-0.291082	0.335432	-0.251099	0.162342	0.0997604	-0.218342	-0.22873	-0.121962	0.0334783	-0.254848	0.78994	0.410503	-0.0654516	-0.146266	-0.191439	0.0507514	0.367207	0.379963	0.303744	0.0803876	0.101571	0.40766	0.137842	0.326009	0.0176168	-0.0420521	-0.229982	0.158382	0.244883	-0.0546372	0.101671	0.147918	-0.102158	0.000602206	0.021821	0.0229934	-0.192362	0.220701	-0.024337	0.25791	0.0785268	0.131537	0.120828	-0.171201	0.00287151	0.248563
ABTB1	0.26434	0.416409	0.108423	-0.120385	-0.213064	0.268762	0.144203	0.0125645	0.190715	-0.169748	0.270464	0.0821512	0.368688	-0.372855	0.0943928	0.350357	0.132599	0.259701	0.169513	-0.148397	0.0373567	0.003947	0.0150606	-0.0213116	0.137696	0.055012	0.124279	0.189136	0.083074	-0.00225367	0.176866	0.0127603	0.221078	0.0516118	0.294946	-0.171121	0.363129	0.253894	0.192906	0.377242	0.211815	0.0535528	0.197748	0.068134	0.141626	0.167248	0.349224	0.369518	0.147653
LOC144571	-0.0727128	0.268576	0.38806	-0.290688	0.426201	0.0546949	0.036506	0.0545554	-0.0990771	-0.356295	-0.0448539	0.18272	-0.0451679	0.271518	0.542607	-0.0537256	0.169797	-0.0179748	0.041863	0.44766	0.141813	0.222308	-0.0662156	-0.0398622	0.365898	0.320687	0.318585	0.20125	-0.0605198	-0.138005	0.221391	0.244538	0.144648	-0.0292127	0.159898	-0.416286	0.272465	0.254592	0.00260546	0.078193	0.166182	0.0101944	0.221892	0.0217273	0.166029	0.165462	0.0673132	0.334532	0.277381
JAG2	0.149325	0.417664	0.658463	-0.201007	0.0606431	0.124796	0.150834	0.118385	0.346451	-0.0839207	0.379138	-0.307613	0.352677	0.642758	0.131177	0.466247	-0.416731	0.156194	-0.305524	0.129847	-0.0081156	0.58543	-0.292195	-0.369552	-0.0415667	-0.014335	0.343811	-0.0978501	-0.412835	-0.215434	0.333085	-0.0111769	0.0312331	-0.40217	-0.00715594	-0.232494	0.0485766	-0.0124624	-0.124883	-0.165527	-0.0492454	-0.464646	0.00591784	-0.327995	-0.108899	-0.0565257	-0.270505	0.200674	0.165222
ADAMTSL2	0.592345	0.561332	0.103866	0.0412628	0.0764343	0.377352	-0.577564	0.421595	0.207849	0.201019	0.362208	-0.459884	0.441695	-0.353343	-0.235396	0.347195	-0.281747	0.352472	-0.434541	-0.302027	-0.641775	0.267782	-0.50918	-0.469879	-0.401112	-0.062742	-0.133591	-0.0510499	-0.48557	0.561146	0.209254	-0.0955672	0.212639	-0.572173	-0.0647679	0.235067	0.342326	0.309641	-0.152348	0.357701	-0.0441866	-0.360569	-0.200991	-0.395482	-0.222874	-0.148481	-0.104019	0.455051	-0.11093
SYNE1	-0.0947415	-0.00841641	0.341795	-0.428718	0.286718	0.172526	-0.0589547	-0.104517	-0.179845	-0.248602	-0.186643	0.00910782	-0.139493	0.682769	0.333061	-0.127186	0.0560006	-0.142296	-0.0873995	0.44648	0.118325	0.449964	-0.15344	-0.131036	0.356605	0.165991	0.499493	0.0983699	-0.23186	-0.166742	0.210995	0.129858	-0.000822658	-0.0600857	0.0340638	-0.447699	0.0442721	0.0813969	-0.101453	-0.272014	0.00943912	-0.21551	0.107203	-0.114707	-0.00845655	0.0640897	-0.0837681	0.0989341	0.179843
TCEAL8	-0.200049	0.0942879	0.208414	-0.172056	0.455664	0.16726	-0.103684	-0.011355	-0.107069	0.183348	-0.154291	-0.147349	-0.139111	0.138066	-0.115642	-0.23536	0.0928413	-0.0829041	-0.208141	0.112671	-0.194897	-0.0293162	-0.150472	-0.189545	0.0519178	-0.141378	-0.0586186	-0.212233	-0.286398	-0.00401188	-0.30188	-0.0504663	-0.327859	-0.097528	-0.356394	-0.240803	-0.265197	-0.238046	-0.221619	-0.409789	-0.330347	-0.122264	-0.225209	-0.147136	-0.226106	-0.168239	-0.28264	-0.261833	-0.264098
GPR183	-0.7834	-0.321526	-0.084309	0.0920011	0.145621	-0.501673	0.554285	-0.496858	-0.333574	-0.364132	-0.255573	0.516213	-0.401092	0.328981	0.334749	-0.336415	0.190401	-0.195706	0.591734	0.355649	0.680114	-0.130045	0.673672	0.583859	0.494826	0.371564	-0.045733	0.309721	0.541794	-0.53334	-0.040436	0.376519	0.0710648	0.589847	0.222034	-0.223533	-0.0985756	-0.0914383	0.415862	-0.131598	0.319863	0.48504	0.457511	0.61841	0.509178	0.409796	0.242087	-0.255201	0.279582
HERPUD1	-0.7138	-0.278934	0.176465	-0.105056	0.365837	-0.441496	0.247095	0.0393471	-0.277895	-0.0214042	-0.152306	0.0880008	-0.32487	0.557752	0.205704	-0.238203	-0.134113	-0.0926326	0.161043	0.281214	0.342927	-0.00467877	0.288143	0.252817	0.371155	0.0690627	-0.0757934	-0.077035	0.119928	-0.273932	-0.259626	0.181631	-0.290357	0.249099	-0.0510931	-0.162915	-0.299589	-0.270589	0.0238876	-0.432141	0.0511454	0.187193	0.163494	0.223547	0.134928	0.0968708	-0.242283	-0.35275	0.0670128
GPR133	-0.184793	-0.242921	-0.0486031	-0.380557	-0.085545	0.0183339	-0.0223927	-0.249275	-0.134282	-0.129696	-0.100083	0.118317	-0.0932148	0.451702	0.242586	-0.110459	-0.13706	-0.107192	0.0200314	0.340142	0.186882	0.159429	-0.0338264	0.0394843	0.0816288	0.232463	0.192697	0.155943	0.0182195	-0.0303338	0.167827	0.0371629	0.0858549	-0.0507343	0.066286	0.140996	-0.0043603	0.00482077	-0.115322	-0.127843	0.095244	-0.0568659	0.0654995	0.0308867	0.0631333	0.0093522	-0.035144	0.0315736	0.258118
RDH5	-0.250934	-0.229691	-0.479594	0.10655	-0.228501	-0.191246	0.264777	-0.442084	-0.180308	-0.346966	-0.088626	0.508217	-0.00312577	-0.287946	0.123512	-0.0655601	0.471722	0.151111	0.470081	0.183642	0.304386	-0.306445	0.384319	0.277587	0.303896	0.206459	0.0196015	0.338474	0.52915	-0.294673	-0.0475817	-0.0298561	0.134153	0.461189	0.22387	-0.548453	0.0542294	0.0486549	0.296237	0.16877	0.150989	0.352166	0.22866	0.410645	0.314683	0.27563	0.548295	-0.0312769	0.236998
TUG1	-0.672109	-0.448306	-0.107209	0.0224113	0.199923	-0.352917	0.439647	-0.439842	-0.390334	-0.565152	-0.372855	0.65523	-0.487424	0.519293	0.509178	-0.471395	0.559182	-0.221852	0.415017	0.841941	0.571122	-0.232167	0.399613	0.343596	0.538825	0.302244	0.0937844	0.271286	0.406059	-0.617954	-0.133687	0.133086	-0.0700224	0.523463	0.117556	-0.56142	-0.21358	-0.11881	0.0512332	-0.290772	0.119732	0.310458	0.243111	0.414001	0.303857	0.172821	0.312702	-0.257796	0.290777
TOM1	0.0870664	0.343514	0.212959	-0.26587	0.297441	0.0538855	-0.0577047	0.0519739	0.065033	-0.31403	0.184444	0.0141733	0.143759	0.270724	0.438732	0.182307	-0.198424	0.195176	-0.0538647	0.171037	-0.000965795	0.283353	-0.172997	-0.101366	0.174931	0.333957	0.0324093	0.310143	-0.127626	0.170636	0.316774	0.157552	0.254275	-0.176242	0.109763	-0.0857508	0.319526	0.271932	-0.038635	0.205776	0.250261	-0.0717145	0.18615	-0.0576707	0.152015	0.0607875	0.205222	0.431728	0.20644
AAMP	-0.542171	-0.245701	-0.502228	0.403703	0.222411	-0.227138	0.27197	-0.364098	-0.240787	-0.069592	-0.277858	0.48393	-0.375316	-0.406565	0.0309683	-0.45588	0.521723	-0.115646	0.432251	0.0815842	0.176139	-0.598479	0.472073	0.396094	0.149305	0.10442	-0.522745	0.172668	0.458576	-0.254883	-0.446923	0.0549059	-0.122113	0.524097	-0.111026	-0.239843	-0.254077	-0.207548	0.183317	-0.0974308	-0.0138121	0.495726	0.0574369	0.45759	0.211503	0.12338	0.463869	-0.434642	-0.214805
SPP1	-0.39145	-0.468693	-0.238782	0.193237	0.0712503	-0.110127	0.0668567	0.0404806	-0.421847	0.0229385	-0.453349	0.207941	-0.586142	0.262214	0.045645	-0.458743	0.255785	-0.416245	0.247726	0.103454	0.32119	-0.280555	0.29502	0.344946	0.275608	-0.138983	-0.0864992	-0.0480816	0.199724	-0.136599	-0.320825	0.0705115	-0.288216	0.463365	0.0179055	0.222943	-0.29446	-0.218329	0.0120482	-0.283705	0.0809638	0.214172	0.0818694	0.243052	0.00305586	-0.0201789	0.0889345	-0.479706	-0.194141
DHODH	-0.20453	-0.273957	-0.647927	0.387914	-0.284588	-0.165253	0.165944	-0.316961	-0.143695	0.0665156	-0.131025	0.323931	-0.108763	-0.616522	-0.255009	-0.162197	0.349136	0.0511776	0.415681	-0.263167	0.130339	-0.566594	0.434733	0.369308	0.0407578	-0.0400314	-0.389665	0.154039	0.516415	-0.0354647	-0.329313	-0.0710769	-0.0355749	0.471505	0.0354823	0.060892	-0.115034	-0.130918	0.249285	0.147844	0.0371095	0.436925	0.0514177	0.397607	0.163858	0.0904696	0.431554	-0.285805	-0.175706
FAM83C	0.42185	0.276476	0.0820754	-0.0279079	-0.0678712	0.300559	-0.433817	0.280529	0.0529259	0.209981	0.196198	-0.212578	0.286789	-0.141697	-0.0549949	0.154887	-0.180084	0.0833063	-0.234959	-0.171459	-0.381843	0.322904	-0.305318	-0.201891	-0.298667	0.0652389	0.00695708	0.0228817	-0.290967	0.237531	0.273348	0.0879923	0.260143	-0.44749	0.100168	0.35482	0.3214	0.264449	-0.045443	0.309444	0.0718332	-0.228698	-0.0689641	-0.197032	-0.107026	0.00151602	-0.0860029	0.390975	-0.00997209
PTPN9	-0.536419	-0.452369	-0.203155	-0.0236031	-0.0602873	-0.362505	0.336386	-0.476752	-0.124019	-0.209124	-0.238557	0.366984	-0.311628	-0.0259154	0.172415	-0.367336	0.118672	-0.0934664	0.236858	0.206334	0.315093	-0.279064	0.309752	0.296351	0.081577	0.121597	-0.0500338	0.0268966	0.35871	-0.195786	-0.124036	-0.0150283	-0.0465794	0.288633	-0.113481	-0.303514	-0.288794	-0.214908	0.0838468	-0.234051	-0.103589	0.232011	0.01737	0.246389	0.17031	0.0224064	-0.0385453	-0.368658	0.110178
INO80	-0.465346	-0.369449	-0.560588	0.31133	0.334372	-0.262772	0.126727	-0.332094	-0.420936	-0.112268	-0.405448	0.525952	-0.488292	-0.358412	0.132785	-0.583408	0.557369	-0.237216	0.407195	0.14496	0.183913	-0.588429	0.453005	0.415789	0.202717	0.200611	-0.424413	0.253022	0.442908	-0.180726	-0.34071	0.146245	-0.0277867	0.498794	-0.0694316	-0.16923	-0.159841	-0.0874009	0.216028	-0.0230111	0.0384417	0.510778	0.0783677	0.483614	0.238977	0.13008	0.427878	-0.34698	-0.162124
ADAMTS17	0.190473	-0.22051	-0.364051	0.00292598	-0.313866	0.247053	-0.387773	0.144044	-0.405512	0.146997	-0.32414	-0.0470504	-0.147352	0.0226001	-0.109469	-0.208083	-0.0382539	-0.410274	0.300786	-0.290742	0.172132	0.41491	0.326313	0.355902	0.262351	0.233968	0.197051	0.36133	0.164814	-0.0235926	0.371609	0.438259	0.419819	0.210622	0.515461	0.191764	0.454364	0.442806	0.603757	0.334703	0.465428	0.204458	0.436713	0.313725	0.307565	0.441089	0.201819	0.262497	0.165849
MRPL42P5	-0.489359	-0.213789	-0.181419	0.16651	0.634273	-0.0122898	-0.0105418	0.00715322	-0.5363	0.0885807	-0.500509	0.332042	-0.623231	0.113581	0.155815	-0.607436	0.626435	-0.370962	0.191042	0.225979	0.114957	-0.394916	0.198796	0.225987	0.303477	-0.0915559	-0.255222	-0.0523052	0.0803878	-0.206094	-0.531217	0.11583	-0.395332	0.418071	-0.196163	-0.0893047	-0.344861	-0.275541	-0.0726855	-0.378047	-0.105021	0.229595	-0.0431688	0.235614	-0.0873167	-0.0366664	0.23889	-0.534183	-0.473481
EXOSC3	-0.451291	-0.389158	-0.560284	0.425568	-0.105282	-0.367454	0.25792	-0.322043	-0.236293	0.0665522	-0.17495	0.345336	-0.278371	-0.382304	-0.19949	-0.27428	0.299682	-0.0359274	0.408048	-0.155561	0.215887	-0.598074	0.504776	0.451805	0.0487656	-0.0579497	-0.517281	0.0584785	0.494248	-0.126121	-0.432045	-0.0139254	-0.14698	0.524286	-0.0569194	0.171261	-0.296435	-0.266531	0.21363	-0.0426835	0.0196978	0.46273	0.044095	0.450989	0.164228	0.0651608	0.315176	-0.483248	-0.239136
GPATCH2	-0.220036	-0.321889	-0.413971	0.133114	-0.00617511	-0.0526915	-0.0713369	0.213126	-0.324259	0.0304789	-0.378388	0.342514	-0.384409	-0.0166916	0.175075	-0.410989	0.377302	-0.300333	0.247811	0.28066	0.226186	-0.411388	0.20699	0.248589	0.223682	0.0571701	-0.143263	0.109396	0.343487	-0.115021	-0.288477	0.0195882	-0.149062	0.319742	0.123661	0.122287	-0.0579544	-0.0493784	-0.0480036	-0.000204737	0.102493	0.307432	0.0530462	0.228326	0.0596203	-0.0170256	0.205076	-0.140165	0.016136
LRP3	0.833745	0.482162	0.272532	-0.326501	-0.203574	0.52567	-0.503714	0.295055	0.40297	0.2903	0.381799	-0.604251	0.600544	-0.104603	-0.258589	0.513722	-0.457617	0.23618	-0.575725	-0.407005	-0.606067	0.575069	-0.636816	-0.594728	-0.402757	-0.154978	0.298974	-0.138549	-0.588594	0.41237	0.418319	-0.200009	0.192732	-0.718373	-0.0782491	0.0216077	0.317211	0.256533	-0.190992	0.229417	-0.181655	-0.573286	-0.263761	-0.588184	-0.345475	-0.205012	-0.289468	0.48948	-0.0324502
ACOT12	-0.408496	-0.239814	-0.0301544	-0.00384476	0.214011	-0.120427	0.0273297	0.315273	-0.25929	0.341928	-0.343992	0.0260924	-0.392284	0.228463	0.037608	-0.373581	-0.0391067	-0.367705	0.13652	0.0209868	0.269796	-0.14782	0.258194	0.276298	0.204334	-0.043417	-0.143158	-0.124301	0.149724	-0.146122	-0.328367	0.193728	-0.28852	0.218217	-0.0186523	0.123023	-0.199308	-0.231139	0.0423698	-0.27902	-0.00348615	0.245859	0.0685459	0.180377	0.0212429	-0.00581697	-0.222206	-0.309963	-0.134727
SLC25A42	0.377112	0.219487	0.146077	-0.280653	-0.068137	0.39535	-0.493725	0.621727	0.0810752	0.572682	0.0708415	-0.436006	0.219595	0.074691	-0.157351	0.148965	-0.273305	-0.0678235	-0.415941	-0.249793	-0.344761	0.339493	-0.399184	-0.338474	-0.225251	-0.244885	0.121357	-0.299036	-0.396315	0.177656	0.0226611	-0.115047	-0.122591	-0.444166	-0.0735023	0.0872267	0.0687528	0.0138562	-0.194858	-0.0541491	-0.21477	-0.353111	-0.235351	-0.400245	-0.371839	-0.229002	-0.377668	0.11467	-0.195044
STAG3	-0.662724	-0.425289	-0.292464	0.379511	0.447992	-0.513973	0.400098	-0.353216	-0.417863	-0.444511	-0.352848	0.734833	-0.572618	0.200665	0.528349	-0.521866	0.622742	-0.197301	0.502087	0.652374	0.483332	-0.42283	0.51927	0.489421	0.437627	0.40557	-0.263535	0.39198	0.518632	-0.482535	-0.237973	0.283166	0.00626532	0.588242	0.0845089	-0.270799	-0.152658	-0.0623066	0.12836	-0.116223	0.188629	0.528816	0.263849	0.539492	0.382197	0.193832	0.545897	-0.250232	0.0337586
COL6A3	-0.455105	-0.394669	-0.0224363	-0.223211	0.125563	-0.0548812	0.20932	-0.321905	-0.47175	-0.31715	-0.411244	0.354079	-0.451496	0.685932	0.33044	-0.36329	0.378848	-0.377011	0.281546	0.490664	0.475864	0.0982202	0.259164	0.236664	0.520185	0.0857568	0.35486	0.128236	0.140453	-0.494306	0.00480328	0.131913	-0.104927	0.430304	0.144984	-0.385863	-0.183129	-0.0931649	0.123934	-0.374846	0.129583	0.0537676	0.233618	0.268492	0.12453	0.176574	0.192357	-0.312425	0.126688
SP110	-0.412247	-0.373232	-0.0813848	-0.249182	0.115341	-0.146765	-0.225293	0.145879	-0.304664	0.285408	-0.32662	-0.087154	-0.304912	0.205723	-0.0482378	-0.326235	-0.0925056	-0.0779612	-0.027916	-0.0154357	0.0609842	0.0852903	0.0428179	0.0966279	0.139704	-0.0924751	0.11159	-0.233437	0.0321807	0.134267	-0.268911	0.00910176	-0.302384	0.0955859	-0.152814	-0.136255	-0.258966	-0.211533	-0.0685973	-0.397228	-0.194408	0.0242282	-0.0602098	-0.0422174	-0.112426	-0.0323931	-0.379865	-0.34254	-0.135575
RPS6	-0.574815	-0.45188	-0.399909	0.296117	0.0233177	-0.501757	0.568318	-0.609199	-0.366614	-0.572018	-0.330158	0.817011	-0.398872	-0.00946793	0.363449	-0.381713	0.736206	-0.115635	0.678552	0.584493	0.642568	-0.489064	0.656411	0.542816	0.513468	0.355322	-0.0141841	0.423727	0.741441	-0.60363	-0.13565	0.184519	0.0959457	0.740492	0.264145	-0.475977	-0.0668043	-0.0163073	0.334155	0.0465159	0.24027	0.590041	0.356596	0.660268	0.491454	0.334229	0.605521	-0.185514	0.275041
CNOT6	-0.0323586	-0.01527	-0.244103	0.13131	-0.194768	0.177555	0.0820194	-0.103595	0.108512	0.207004	-0.0659453	-0.0707703	0.0631577	-0.259622	-0.455142	-0.0417002	0.120802	0.0289239	-0.0398261	-0.210445	-0.120719	-0.412372	-0.0083224	-0.132826	-0.0985366	-0.365485	-0.196456	-0.201184	0.0327104	-0.0342152	-0.415118	-0.366834	-0.37566	0.0685752	-0.29425	-0.192768	-0.349911	-0.40437	-0.130299	-0.239427	-0.344692	-0.0418227	-0.292061	-0.0687225	-0.234734	-0.225871	-0.0687216	-0.366237	-0.215927
DUSP2	-0.221129	-0.288183	-0.3463	0.208808	0.202003	0.085009	-0.232398	0.264641	-0.384185	0.236294	-0.40878	0.0501148	-0.50883	0.0625633	-0.0259776	-0.432208	0.174468	-0.36931	0.0593469	-0.0915223	0.0223255	-0.309074	0.0769943	0.184721	0.0934412	-0.222392	-0.297658	-0.108244	0.0192332	0.140697	-0.389877	-0.0217221	-0.329212	0.268744	-0.13293	0.321141	-0.27135	-0.206575	-0.122438	-0.225208	-0.0109824	0.112539	-0.0801875	0.0836026	-0.161809	-0.173362	0.0994287	-0.446302	-0.401817
RPS28	0.323928	-0.0339995	-0.435278	0.305748	-0.276672	0.0779023	-0.123489	0.00840417	0.0952492	0.263264	0.104594	-0.0255354	0.225021	-0.785637	-0.411825	0.13035	0.140724	0.146715	0.00254075	-0.495365	-0.291258	-0.427254	0.00892343	-0.0285633	-0.288688	-0.222029	-0.260218	-0.0453801	0.107486	0.21714	-0.19268	-0.227765	-0.0205465	0.00648913	-0.0986675	0.164615	-0.0120049	-0.0500798	0.0579221	0.240371	-0.151922	0.0972854	-0.20799	0.00991825	-0.121365	-0.0996847	0.152314	-0.0528758	-0.254384
RRP15	-0.407668	-0.475966	-0.499979	0.464388	-0.187035	-0.306008	0.348893	-0.464069	-0.206897	-0.0401454	-0.259105	0.42443	-0.290169	-0.216421	-0.159738	-0.313071	0.409855	-0.127581	0.397767	0.0403487	0.288137	-0.553228	0.485188	0.399993	0.110228	-0.0326255	-0.281603	0.104083	0.497256	-0.321419	-0.370497	-0.0408266	-0.15802	0.508149	-0.0607265	-0.0417794	-0.334385	-0.313067	0.150057	-0.131666	-0.0664943	0.392333	0.0171137	0.409994	0.140614	0.0337552	0.285356	-0.473357	-0.146157
GDAP1	-0.146565	-0.374797	-0.061649	-0.129016	0.104393	-0.209933	0.205352	-0.150148	-0.37391	-0.557427	-0.417672	0.580134	-0.469286	0.370031	0.694877	-0.346503	0.427983	-0.385405	0.418734	0.59647	0.604889	-0.0466233	0.285922	0.398675	0.525586	0.430158	0.441037	0.41253	0.412884	-0.266969	0.269849	0.348756	0.249158	0.422355	0.444307	-0.0328553	0.259931	0.301314	0.158399	0.188201	0.439829	0.332982	0.419427	0.358507	0.379276	0.272653	0.377624	0.219829	0.40744
RPRM	-0.439514	-0.384246	-0.00184421	0.279399	-0.0161293	-0.281405	0.315379	0.0976821	-0.204841	0.00874404	-0.282306	0.249726	-0.403745	0.316291	0.182456	-0.276955	0.0717812	-0.382625	0.283118	0.040327	0.462112	-0.141912	0.39313	0.387638	0.243231	-0.0380055	0.0413418	-0.0511098	0.286836	-0.407777	-0.17897	0.17567	-0.215698	0.365561	0.0776648	0.0580771	-0.257238	-0.268491	0.14928	-0.267217	0.0792487	0.212965	0.173146	0.247916	0.102975	0.101309	-0.0693303	-0.394572	-0.0328433
C8orf58	0.311163	0.430023	0.336678	-0.239146	-0.202414	0.167609	0.121652	-0.312405	0.546439	-0.0311238	0.72365	-0.245279	0.748451	0.145702	-0.0703569	0.732952	-0.304535	0.626928	-0.407645	-0.0768176	-0.401627	0.39902	-0.454459	-0.52238	-0.342525	-0.0975379	0.0399058	-0.0614359	-0.428334	-0.0351539	0.224421	-0.369931	0.0665932	-0.522151	-0.238048	-0.296961	-0.0580689	-0.0977027	-0.286893	-0.0961425	-0.29241	-0.538512	-0.268309	-0.421648	-0.262686	-0.23108	0.042398	0.156887	-0.0781601
MAGEL2	-0.262734	-0.253448	-0.179506	0.460977	0.229901	-0.0922774	-0.16926	0.580186	-0.3081	0.240272	-0.432094	0.0644993	-0.522451	0.0856598	0.0909801	-0.463182	0.0948869	-0.425882	0.059308	-0.0017969	0.127954	-0.253356	0.148831	0.20779	0.11131	-0.151984	-0.190121	-0.157122	0.106175	-0.043546	-0.338005	0.0941163	-0.309784	0.19866	-0.0597658	0.0684865	-0.207494	-0.188095	-0.0535484	-0.167775	-0.0263267	0.154598	-0.0211718	0.0702892	-0.0893347	-0.124668	-0.145229	-0.347223	-0.227133
YWHAE	-0.436556	-0.6543	-0.383981	0.114892	-0.208073	-0.608536	0.330667	-0.656783	-0.374933	-0.335379	-0.189146	0.474975	-0.226218	0.0708496	0.0734165	-0.230716	0.26274	-0.0063247	0.463372	0.243474	0.472819	-0.100051	0.571556	0.495719	0.248804	0.307195	0.0748865	0.284457	0.53606	-0.391476	0.0920694	0.206578	0.240346	0.48548	0.222066	-0.275435	-0.0600051	0.0277366	0.440461	0.0328107	0.177373	0.401251	0.298393	0.533246	0.428878	0.358443	0.234571	-0.169035	0.277632
POC1B	-0.765263	-0.463678	-0.0333594	-0.0654558	0.0353677	-0.370481	0.55	-0.525176	-0.297544	-0.385428	-0.366194	0.486974	-0.434899	0.475241	0.224633	-0.4167	0.38912	-0.231068	0.417503	0.579899	0.600893	-0.208962	0.468239	0.358316	0.47241	0.110135	0.155616	0.0532973	0.413667	-0.638009	-0.22503	0.0644708	-0.220166	0.550897	0.0363646	-0.540867	-0.370683	-0.30632	0.128764	-0.447403	0.0111936	0.275711	0.199854	0.393926	0.245157	0.208297	0.0565894	-0.456768	0.256262
ZBTB11	-0.729431	-0.360926	0.0815472	-0.113129	-0.0331978	-0.367248	0.557388	-0.382253	-0.169852	-0.370621	-0.220557	0.393433	-0.28497	0.578523	0.288661	-0.23176	0.142057	-0.120532	0.38049	0.538089	0.623606	-0.0698544	0.409845	0.313276	0.458364	0.160487	0.205877	0.0815623	0.378196	-0.572394	-0.122994	0.0881003	-0.171173	0.432405	0.105287	-0.465416	-0.281984	-0.274547	0.10832	-0.403636	0.0845935	0.21334	0.257769	0.326719	0.267313	0.214244	-0.00696007	-0.313431	0.35874
TMEM43	-0.486027	-0.516621	-0.273097	0.263917	-0.105396	-0.30598	0.242595	-0.105196	-0.313186	-0.0176468	-0.334879	0.29182	-0.482423	0.152974	0.0541736	-0.360415	0.149332	-0.311487	0.386314	0.0988604	0.440693	-0.298212	0.456029	0.483407	0.227726	-0.0010192	-0.125888	0.0346196	0.397398	-0.20728	-0.250133	0.135364	-0.156487	0.505062	0.122825	0.296419	-0.236194	-0.189167	0.129414	-0.167153	0.17703	0.357973	0.188764	0.376632	0.173672	0.103	0.110937	-0.408341	-0.0290926
INSIG1	-0.204202	-0.362611	-0.350129	0.132151	0.00759558	0.0158615	-0.0320179	-0.00113361	-0.453108	0.164356	-0.411667	0.100914	-0.458223	0.0762634	-0.167948	-0.331919	0.272528	-0.367211	0.258374	-0.184048	0.231783	-0.277987	0.299292	0.326484	0.277757	-0.232834	-0.0995562	-0.0330307	0.178212	-0.0300855	-0.314745	0.0493171	-0.264494	0.49014	0.0413509	0.299911	-0.211857	-0.172216	0.130831	-0.157307	0.100415	0.219945	0.0878771	0.269376	-0.0267001	0.0128484	0.194152	-0.444375	-0.318183
RAD54L2	0.0143353	-0.0972718	-0.228051	-0.0220766	-0.265908	-0.0401102	0.389321	-0.498661	-0.0581875	-0.579817	-0.163701	0.589556	-0.0514602	-0.232092	0.414636	-0.0771463	0.493897	-0.0743091	0.552599	0.23825	0.452373	-0.127476	0.38909	0.370403	0.472525	0.386166	0.326581	0.530475	0.567466	-0.33818	0.290348	0.177955	0.372494	0.469965	0.44944	-0.502	0.357958	0.32198	0.373512	0.41862	0.37928	0.406254	0.425929	0.428572	0.466703	0.378275	0.6513	0.304529	0.433606
BMP15	0.852131	0.568938	0.323462	-0.208864	-0.156655	0.455932	-0.577597	0.521053	0.48815	0.394002	0.528046	-0.730486	0.666894	-0.189399	-0.357912	0.61973	-0.592478	0.36025	-0.726436	-0.467616	-0.738191	0.447677	-0.769606	-0.70264	-0.645068	-0.2846	0.0917746	-0.323531	-0.706368	0.601622	0.301833	-0.298279	0.101869	-0.859462	-0.18981	0.340321	0.231995	0.175711	-0.338422	0.219254	-0.250064	-0.654789	-0.403454	-0.706994	-0.4663	-0.34001	-0.444289	0.44733	-0.128406
HAND1	-0.268382	-0.108197	0.237747	-0.137879	-0.0686541	0.180373	-0.00852465	0.348244	-0.0726386	0.243238	-0.106436	-0.121478	-0.153338	0.374526	0.0932882	-0.0735275	-0.206851	-0.200271	-0.0930268	-0.0725985	0.113166	0.0446773	-0.0700869	0.047465	0.10974	-0.297811	0.050904	-0.295451	-0.17176	-0.000145327	-0.228238	-0.0647955	-0.38276	0.0186337	-0.105247	0.168158	-0.298054	-0.316624	-0.211414	-0.435044	-0.108281	-0.155238	-0.0586295	-0.136542	-0.24019	-0.218673	-0.311079	-0.349555	-0.215498
S100A5	-0.135397	-0.0473023	-0.202227	0.103035	0.159076	0.154601	-0.420739	0.698399	-0.100972	0.689802	-0.239616	-0.272365	-0.251879	-0.157207	-0.201574	-0.300615	-0.170571	-0.262778	-0.221345	-0.378551	-0.263792	-0.215563	-0.12721	-0.0252121	-0.187607	-0.378506	-0.429682	-0.416884	-0.133575	0.270408	-0.511049	-0.146603	-0.481013	-0.0877177	-0.324965	0.254959	-0.316736	-0.324627	-0.24276	-0.280686	-0.276582	-0.0194109	-0.302855	-0.192652	-0.366984	-0.321821	-0.345255	-0.420447	-0.496272
PTCH2	0.244507	0.0178004	-0.391758	-0.0424505	0.0920237	0.128406	-0.727208	0.463871	-0.0509318	0.457729	-0.195607	-0.39817	-0.0458891	-0.316366	-0.378462	-0.141471	-0.230297	0.148355	-0.430012	-0.333227	-0.478831	-0.123451	-0.459398	-0.333706	-0.39932	-0.299147	-0.202806	-0.350445	-0.208547	0.775257	-0.253559	-0.334906	-0.25248	-0.334124	-0.382371	0.0836458	-0.113249	-0.11406	-0.365687	0.0233571	-0.360882	-0.214207	-0.445234	-0.408497	-0.404331	-0.393809	-0.358607	-0.070625	-0.290273
EIF4B	-0.230617	-0.0356721	0.399112	-0.2652	0.234547	0.0135573	0.246427	-0.330336	0.0191997	-0.361892	-0.0622314	0.108603	-0.0932762	0.591897	0.324046	-0.118779	-5.57001e-05	-0.103098	-0.120616	0.542884	0.144119	0.166668	-0.11894	-0.13326	0.163159	0.132267	0.277587	0.0263816	-0.190132	-0.291844	0.124646	0.00449922	-0.0532117	-0.110553	-0.151753	-0.434126	-0.168353	-0.125701	-0.205672	-0.360003	-0.133566	-0.199299	-0.0340453	-0.0928519	-0.0101263	-0.0903365	-0.190567	-0.0537942	0.213792
RBM22	-0.868045	-0.490914	-0.182073	0.236771	0.169856	-0.52124	0.65645	-0.627949	-0.320939	-0.464951	-0.322959	0.691871	-0.493053	0.207275	0.336238	-0.468674	0.537605	-0.176006	0.58986	0.608654	0.619256	-0.423947	0.649843	0.541443	0.483618	0.280803	-0.124344	0.247033	0.585834	-0.656294	-0.294301	0.183834	-0.107955	0.695983	0.0666714	-0.452896	-0.31746	-0.235659	0.205933	-0.299616	0.11616	0.529508	0.287032	0.594906	0.409245	0.273813	0.347706	-0.441775	0.179012
PLAA	-0.782133	-0.492196	-0.179089	0.134732	0.0351738	-0.488758	0.560409	-0.419291	-0.239538	-0.149409	-0.324659	0.393468	-0.450988	0.0975962	-0.0191841	-0.412446	0.273497	-0.149179	0.443966	0.238173	0.51509	-0.517113	0.548711	0.446441	0.315884	-0.0306744	-0.156165	-0.0607307	0.504038	-0.399449	-0.469764	0.0172861	-0.347674	0.600318	-0.0725675	-0.18901	-0.460748	-0.431986	0.112997	-0.377593	-0.0327203	0.434143	0.10809	0.437916	0.205399	0.122355	-0.00517838	-0.592995	0.0484782
MINK1	-0.242166	0.0911686	0.25166	-0.0432682	0.424314	-0.00385363	0.175479	0.152109	-0.200258	-0.24904	-0.284159	0.24079	-0.336131	0.0384204	0.289292	-0.288821	0.424623	-0.160231	0.171631	0.382204	0.268473	-0.269816	0.0709018	0.0874992	0.320376	-0.00303186	0.166839	-0.0804303	0.0960262	-0.126902	-0.195546	0.126039	-0.185475	0.259068	0.0771713	-0.234948	-0.0062745	-0.00936866	-0.0521447	-0.0505931	0.0674433	0.174633	0.106947	0.124896	0.0702052	0.0740593	0.00782102	-0.0403513	0.0767086
FAM110B	-0.31714	-0.0907871	-0.188699	0.246602	-0.0948179	-0.451993	0.344238	0.0167701	-0.0714452	-0.259306	0.059983	0.358407	-0.0841981	-0.167316	0.214435	0.02486	0.0645343	0.116357	0.374679	0.101817	0.411865	-0.461549	0.377896	0.372973	0.157103	0.14114	-0.295211	0.153104	0.475495	-0.0632373	-0.113959	0.0852168	0.0538731	0.365801	0.218932	0.220128	0.0347211	-0.00852723	0.178436	0.250382	0.304887	0.414434	0.25372	0.385093	0.323886	0.12964	0.235624	-0.00766081	0.222048
CENPM	0.201886	0.0770283	0.0980694	-0.122345	0.137097	0.353255	-0.482971	0.549108	-0.0711808	0.424863	-0.0409176	-0.400344	-0.0466391	0.17148	-0.190874	0.00550139	-0.126764	-0.0527345	-0.434975	-0.129159	-0.351184	0.0509861	-0.439463	-0.31191	-0.174562	-0.413605	-0.0862879	-0.389028	-0.47933	0.375403	-0.260242	-0.230916	-0.369809	-0.26027	-0.263222	0.312285	-0.193238	-0.156493	-0.43751	-0.255627	-0.26152	-0.336449	-0.331898	-0.406185	-0.48016	-0.409569	-0.292295	-0.170449	-0.423491
CRTC2	0.205714	0.34165	-0.0252877	-0.0076745	-0.0344375	0.123028	0.1556	-0.236797	0.0896046	-0.435983	0.209274	0.302014	0.299202	-0.184363	0.290754	0.272725	0.329412	0.262481	0.21764	0.195015	0.085992	0.0418734	0.0368362	-0.0234064	0.209009	0.298687	0.14503	0.414248	0.157967	-0.168063	0.285222	0.0644891	0.351683	0.0832618	0.292611	-0.421006	0.392518	0.325878	0.184047	0.411923	0.250058	0.0875161	0.245972	0.149322	0.254851	0.242263	0.587481	0.444405	0.269356
POLR2H	-0.426495	-0.0511168	-0.299108	0.143199	0.486639	-0.229208	0.158749	-0.255138	-0.348036	-0.3998	-0.199384	0.566481	-0.28828	-0.105537	0.409099	-0.348258	0.583151	0.0393185	0.368916	0.462436	0.21275	-0.384648	0.297726	0.23577	0.373608	0.367315	-0.264567	0.391184	0.349415	-0.21923	-0.180188	0.165844	0.0720818	0.390419	0.058312	-0.440981	0.0394335	0.0726539	0.132582	0.0710439	0.154697	0.392238	0.193412	0.4005	0.305884	0.194285	0.556228	-0.0310196	0.0655558
STYXL1	-0.173603	0.0296283	-0.245595	0.432548	-0.141912	-0.14293	0.205218	-0.0772661	0.141542	0.208005	0.151427	-0.0956037	0.0488453	-0.513217	-0.461479	0.0734138	-0.127046	0.192261	0.16242	-0.501071	-0.0656734	-0.417977	0.255449	0.183378	-0.192703	-0.238387	-0.593283	-0.113458	0.171785	0.151135	-0.362514	-0.103485	-0.15574	0.210169	-0.13681	0.313349	-0.213323	-0.244953	0.127694	0.0256705	-0.0163987	0.23012	-0.0512478	0.179821	0.0332497	-0.0251959	0.0922355	-0.318059	-0.28301
TRMT1L	-0.718361	-0.374594	-0.141557	-0.093057	-0.0492229	-0.292419	0.263942	-0.196209	-0.187621	0.110998	-0.118665	0.120638	-0.163895	0.0550927	-0.124994	-0.231751	-0.0366621	0.0317947	0.195938	0.0284718	0.206795	-0.340886	0.31706	0.261639	0.200411	-0.145329	-0.27385	-0.178382	0.234096	-0.183416	-0.486303	-0.111782	-0.401645	0.315155	-0.19849	-0.20697	-0.476241	-0.459344	0.00846284	-0.461065	-0.159399	0.231155	-0.0255188	0.23991	0.0289673	-0.0212417	-0.212173	-0.561473	-0.0530151
TCEB3	-0.553026	-0.408353	-0.533917	0.255891	-0.213741	-0.371772	0.361062	-0.399635	-0.194541	-0.0406277	-0.198381	0.386611	-0.251297	-0.2742	-0.0807625	-0.260965	0.182812	-0.0549144	0.500861	-0.12226	0.365169	-0.49568	0.573145	0.504445	0.187891	0.0380593	-0.356787	0.139348	0.593319	-0.204793	-0.320485	0.0104794	-0.100752	0.564841	0.0303262	-0.0409377	-0.249818	-0.250975	0.298779	-0.0609837	0.100569	0.483116	0.163534	0.497082	0.272904	0.166268	0.292102	-0.434571	-0.0190447
AKAP1	-0.724417	-0.43168	-0.330995	0.191223	0.330445	-0.275077	0.416882	-0.476739	-0.470114	-0.229029	-0.447133	0.561215	-0.554589	0.1079	0.249965	-0.545396	0.478135	-0.356037	0.543964	0.270343	0.482308	-0.465367	0.608821	0.530437	0.539302	0.194932	-0.215495	0.300143	0.468973	-0.458901	-0.337657	0.228167	-0.158802	0.675202	-0.00048275	-0.277366	-0.274231	-0.231606	0.260645	-0.278398	0.13048	0.513009	0.254669	0.590204	0.311635	0.196266	0.401587	-0.486597	-0.0730477
FLJ43663	-0.776059	-0.297335	-0.212241	0.174955	0.183269	-0.473963	0.601318	-0.60272	-0.262129	-0.401079	-0.0398421	0.615277	-0.203793	0.14875	0.254305	-0.177392	0.505821	0.129672	0.458831	0.461778	0.435264	-0.439321	0.50318	0.351342	0.384851	0.164041	-0.282712	0.212072	0.439593	-0.587585	-0.347322	0.0080688	-0.151823	0.570431	-0.0410811	-0.515281	-0.360556	-0.306539	0.153314	-0.304741	0.014332	0.368282	0.171159	0.495193	0.279614	0.167966	0.458998	-0.452772	0.0190759
MAT2B	-0.6638	-0.369889	-0.0450351	0.159248	0.354106	-0.476985	0.532503	-0.561802	-0.31061	-0.491382	-0.294926	0.607319	-0.463273	0.192584	0.396344	-0.483846	0.469704	-0.278297	0.455837	0.638439	0.488829	-0.317467	0.538651	0.442916	0.400034	0.392087	-0.086783	0.290348	0.426413	-0.602883	-0.0997278	0.298606	0.0588488	0.495306	0.0738092	-0.350941	-0.150375	-0.0521214	0.231114	-0.161088	0.158721	0.469579	0.27325	0.537267	0.427523	0.28947	0.236245	-0.229662	0.256905
ARHGEF11	-0.758262	-0.574347	-0.24077	0.206289	0.175405	-0.56843	0.53073	-0.536379	-0.340229	-0.553817	-0.39979	0.757868	-0.57188	0.215211	0.547007	-0.543797	0.516296	-0.231793	0.57515	0.688137	0.634206	-0.315168	0.595055	0.561579	0.458531	0.444456	-0.00844275	0.353328	0.629615	-0.548296	-0.104697	0.265164	0.0713493	0.633576	0.162135	-0.440545	-0.157417	-0.0482499	0.213855	-0.160134	0.199981	0.533592	0.335401	0.55675	0.470359	0.300022	0.38446	-0.25879	0.289269
RNF219	-0.69466	-0.419974	-0.413351	0.257767	-0.078746	-0.419479	0.454927	-0.313551	-0.21656	-0.0770784	-0.237654	0.431762	-0.327726	-0.304323	-0.0488639	-0.367477	0.28043	-0.0660016	0.530143	0.0384306	0.408797	-0.661411	0.620551	0.530283	0.277195	0.0298576	-0.418841	0.0839973	0.61343	-0.263064	-0.485213	0.0354322	-0.212551	0.625178	0.00352934	-0.0911803	-0.31012	-0.30216	0.244047	-0.14761	0.0635183	0.584285	0.155194	0.537108	0.294231	0.148778	0.191728	-0.473308	0.00233418
RXFP2	0.809047	0.499582	0.320319	-0.245879	-0.0792848	0.365326	-0.516081	0.543462	0.446692	0.307452	0.322816	-0.622579	0.464409	-0.11096	-0.175433	0.41972	-0.565928	0.134869	-0.578795	-0.353766	-0.53941	0.516005	-0.61336	-0.555866	-0.470827	-0.070296	0.243749	-0.178112	-0.517339	0.484928	0.418967	-0.103961	0.209944	-0.753287	-0.0392126	0.242372	0.380557	0.311157	-0.206896	0.317062	-0.103762	-0.483012	-0.234331	-0.594756	-0.285688	-0.177297	-0.435069	0.569663	0.0747585
SLC16A3	-0.182305	-0.149617	-0.288796	0.145962	0.358844	-0.146466	-0.0154739	0.243166	-0.436037	0.0409615	-0.451569	0.181279	-0.557521	-0.0793538	0.175286	-0.409279	0.157379	-0.444274	0.456571	-0.212196	0.328848	-0.257648	0.454453	0.518733	0.495621	0.13408	-0.17198	0.263995	0.379672	0.089624	-0.136632	0.410277	-0.0145137	0.540691	0.281359	0.381009	0.184807	0.163178	0.338155	0.22745	0.482262	0.534997	0.389585	0.458037	0.301816	0.260214	0.340802	-0.050225	-0.0909093
CHRM3	0.261462	0.555603	0.167634	0.0841236	0.122827	0.125572	-0.215309	0.335144	0.186228	0.190725	0.425881	-0.378769	0.40528	-0.314857	-0.342113	0.412449	-0.20052	0.506707	-0.246038	-0.346963	-0.425002	-0.034002	-0.271021	-0.271001	-0.22155	-0.248338	-0.407294	-0.177145	-0.319862	0.45188	-0.142019	-0.131453	-0.0616508	-0.2446	-0.11768	0.245302	0.0897716	0.0331191	-0.113314	0.187702	-0.0344601	-0.152571	-0.13748	-0.193071	-0.164023	-0.141145	-0.0283595	0.173914	-0.24645
XPNPEP2	0.72448	0.694185	0.694513	-0.232543	-0.153536	0.409057	-0.0630471	0.368501	0.699909	0.209202	0.674657	-0.616862	0.706059	-0.172355	-0.213189	0.71654	-0.562765	0.333201	-0.566491	-0.390513	-0.50802	0.367524	-0.590524	-0.606374	-0.512745	-0.265445	0.167663	-0.31361	-0.629134	0.276834	0.319006	-0.21796	0.0940804	-0.737252	-0.0988863	0.254296	0.214442	0.12495	-0.249607	0.165915	-0.173354	-0.560554	-0.275724	-0.588422	-0.329239	-0.252295	-0.435149	0.425077	-0.0093707
PAGE2B	0.156934	0.274806	0.417889	-0.305644	-0.0117078	0.0848461	0.27203	-0.0509693	0.27038	-0.218241	0.302925	-0.00193372	0.388767	0.000196624	0.142499	0.354907	0.0421468	0.251757	-0.05515	0.167275	0.0167917	0.144712	-0.129959	-0.245473	0.0888575	0.0352389	0.387597	-0.00992013	-0.106353	-0.255453	0.181532	-0.0733844	0.0694256	-0.15481	0.0995757	-0.559387	0.144308	0.0844504	0.0069209	0.0345235	-0.0527547	-0.147093	0.030171	-0.11234	0.0214795	0.0903671	-0.0483242	0.271729	0.283775
ANKZF1	-0.637182	-0.240401	-0.218952	0.073079	0.309521	-0.237705	0.423803	-0.417823	-0.25208	-0.476593	-0.286967	0.676046	-0.381187	0.106341	0.498247	-0.428426	0.60855	-0.0864162	0.389721	0.615851	0.399392	-0.423406	0.328003	0.257238	0.389584	0.259823	-0.108198	0.254571	0.406544	-0.476836	-0.250632	0.0235493	-0.100936	0.465653	-0.0329813	-0.694373	-0.227257	-0.17393	0.0301056	-0.236632	-0.00261671	0.317117	0.123442	0.359159	0.23666	0.107796	0.44339	-0.294667	0.115261
CHID1	-0.673943	-0.235987	-0.164226	0.41515	0.477895	-0.322974	0.233595	-0.0444504	-0.27415	0.0650483	-0.247779	0.273803	-0.492228	-0.108529	0.0461015	-0.486077	0.277098	-0.18333	0.247669	0.117584	0.138119	-0.53613	0.384559	0.357024	0.13019	-0.0171055	-0.616919	-0.0519075	0.216736	-0.177034	-0.567937	0.126851	-0.316688	0.404389	-0.23434	0.0557001	-0.400982	-0.326261	0.0152076	-0.320908	-0.0628227	0.402065	-0.00425889	0.338731	0.0908347	-0.0181627	0.0958486	-0.553803	-0.339698
GAS1	-0.243605	0.0163351	0.218237	0.204843	-0.321311	-0.132487	0.606035	-0.105288	0.362208	0.112158	0.26333	0.00256682	0.14174	-0.218709	-0.292851	0.172224	-0.0323617	0.0741433	0.0843356	-0.165349	0.131294	-0.3877	0.206308	0.0584926	-0.209921	-0.353751	-0.240011	-0.349262	0.103881	-0.347478	-0.339616	-0.222644	-0.295788	0.126356	-0.13282	0.101654	-0.393603	-0.426812	0.00262431	-0.27221	-0.203936	0.0429387	-0.138557	0.0528803	-0.0731244	-0.0887948	-0.203712	-0.415376	-0.0971878
SCGB1A1	0.802804	0.480855	0.514768	-0.36233	-0.24925	0.356703	-0.330254	0.360339	0.508691	0.160402	0.501962	-0.598217	0.636923	-0.0239446	-0.150051	0.615051	-0.595616	0.261159	-0.554102	-0.283997	-0.461212	0.60907	-0.607506	-0.563841	-0.45777	-0.0791838	0.41476	-0.182715	-0.563738	0.367866	0.546354	-0.112755	0.286334	-0.766754	0.0518764	0.231466	0.38837	0.325114	-0.164177	0.285983	-0.0652879	-0.561755	-0.176189	-0.574318	-0.244285	-0.123909	-0.455863	0.611939	0.191559
HNRNPH3	-0.734748	-0.419104	-0.292046	0.249034	0.207744	-0.473906	0.629073	-0.638601	-0.29209	-0.51438	-0.316046	0.76594	-0.438848	0.0709292	0.380474	-0.454815	0.64105	-0.146692	0.599165	0.592373	0.569476	-0.503111	0.615655	0.491096	0.468926	0.342489	-0.149423	0.356554	0.62816	-0.633024	-0.256899	0.163099	-0.0331413	0.669334	0.0739081	-0.529974	-0.227952	-0.172368	0.227161	-0.178043	0.118324	0.546108	0.265916	0.594762	0.424692	0.270774	0.498937	-0.331151	0.182174
DOK3	0.66125	0.43109	0.171252	-0.101371	0.124554	0.444146	-0.487704	0.423913	0.331228	0.283753	0.186815	-0.4101	0.27415	-0.292635	-0.0882165	0.195584	-0.262128	0.103768	-0.507383	-0.287895	-0.591267	0.134273	-0.591015	-0.441791	-0.40367	-0.110598	-0.0757211	-0.117058	-0.466073	0.58848	0.111654	-0.136614	0.0493378	-0.587196	-0.218387	0.363827	0.214309	0.170344	-0.380512	0.215531	-0.191253	-0.325702	-0.334197	-0.509838	-0.342998	-0.359009	-0.183255	0.377237	-0.256049
RBM39	-0.643783	-0.470743	-0.0983086	-0.0316327	0.0283668	-0.405419	0.519184	-0.392134	-0.338304	-0.586043	-0.352379	0.671727	-0.430392	0.503119	0.55081	-0.374424	0.477891	-0.22722	0.526778	0.753051	0.707766	-0.169344	0.486116	0.433934	0.608758	0.335571	0.243714	0.305224	0.539663	-0.650357	-0.0340612	0.182685	-0.0071825	0.586956	0.279707	-0.538048	-0.111086	-0.0579269	0.173134	-0.189092	0.247419	0.37336	0.372592	0.470114	0.397735	0.295647	0.322621	-0.163828	0.433588
CYTB	0.0591589	0.186528	0.603197	-0.362012	0.106847	-0.0105279	-0.0230216	0.408073	0.255345	0.124995	0.238807	-0.444511	0.183939	0.503279	0.0391014	0.307415	-0.621058	0.0413628	-0.386942	0.00531231	-0.0327987	0.370469	-0.337727	-0.325163	-0.170759	-0.130129	0.294781	-0.344834	-0.40918	0.117093	0.158599	-0.0429085	-0.134845	-0.437516	-0.0934981	0.206488	-0.0551642	-0.0904272	-0.226829	-0.240923	-0.0912346	-0.393004	-0.101246	-0.381465	-0.195949	-0.136243	-0.660817	0.0863066	0.160775
CBX2	0.244782	-0.14534	-0.144856	0.0624759	-0.68678	-0.109592	0.110978	-0.161089	0.247734	0.00714434	0.144984	-0.103797	0.256899	-0.204987	-0.352264	0.305328	-0.193827	0.217817	0.0179717	-0.296214	0.0738282	0.0149629	-0.00382611	-0.0176558	-0.279197	-0.189758	0.225051	-0.14204	0.168814	0.123587	0.150903	-0.221895	0.0889534	-0.0223704	0.108051	0.16647	0.00192509	-0.042515	0.0811454	0.171148	-0.0340734	-0.0982662	-0.0524742	-0.0764732	-0.0287883	0.000820603	-0.108761	0.039437	0.149673
C1orf212	-0.383246	-0.321339	-0.467698	0.323597	-0.0786293	-0.197679	0.132662	-0.0333266	-0.224888	0.206901	-0.263194	0.164851	-0.375665	-0.334324	-0.234582	-0.324104	0.143557	-0.154119	0.335726	-0.303006	0.180475	-0.595526	0.406724	0.426912	0.0911959	-0.193231	-0.511556	-0.0487695	0.391242	0.10091	-0.506617	-0.0195971	-0.285354	0.4933	-0.0671878	0.441841	-0.289032	-0.28363	0.102149	-0.0799324	0.055414	0.420373	0.0217064	0.339166	0.058986	-0.0387983	0.169195	-0.489934	-0.323209
LOC202181	0.111457	-0.0513221	-0.149235	0.0858131	0.145835	-0.115347	-0.238379	0.423957	-0.154405	-0.143035	-0.330204	0.171644	-0.283888	-0.105903	0.485273	-0.297609	-0.0711885	-0.321494	0.184902	0.129673	0.206222	0.0379438	0.131764	0.260025	0.264663	0.43649	0.153562	0.347265	0.310175	0.166259	0.299815	0.372619	0.322953	0.0507295	0.346	0.0190123	0.486816	0.449269	0.171677	0.49359	0.395956	0.335041	0.31863	0.16477	0.330162	0.176001	0.0449679	0.472729	0.387691
GPC5	0.341535	0.363906	0.410446	-0.0498853	-0.182423	0.0505413	-0.0172156	0.385191	0.394238	0.232399	0.310034	-0.496148	0.26777	0.0887877	-0.139634	0.396434	-0.708437	0.0337342	-0.211249	-0.461253	-0.0855179	0.410966	-0.123665	-0.154257	-0.177772	-0.0756295	0.148201	-0.117797	-0.216466	0.212709	0.323599	0.0762489	0.12463	-0.343083	0.105543	0.406081	0.230375	0.135093	0.0731861	0.173012	0.12627	-0.2294	0.0614318	-0.247309	-0.0335071	-0.0165897	-0.409166	0.265022	0.121512
NOM1	-0.673284	-0.390051	-0.36929	0.244203	-0.1016	-0.482493	0.57575	-0.500673	-0.326771	-0.485177	-0.229052	0.724207	-0.318646	-0.0621113	0.314285	-0.283869	0.497704	-0.0345546	0.739353	0.357601	0.670476	-0.495616	0.722628	0.661241	0.559358	0.319522	-0.175126	0.413289	0.768191	-0.447506	-0.197153	0.220979	0.0571787	0.779716	0.305716	-0.204942	-0.0520486	-0.0525061	0.379291	0.0695472	0.355947	0.665676	0.449231	0.706088	0.535364	0.363745	0.561968	-0.189371	0.253751
OMA1	-0.846224	-0.557606	-0.270533	0.229036	0.139059	-0.443362	0.414329	-0.342428	-0.401449	-0.187767	-0.374869	0.49717	-0.562795	0.289866	0.224914	-0.508808	0.290174	-0.249448	0.476118	0.382914	0.524285	-0.418198	0.569492	0.549736	0.427254	0.144135	-0.283636	0.151307	0.48097	-0.397004	-0.405586	0.159723	-0.242893	0.620193	-0.00468353	-0.0524059	-0.38462	-0.321106	0.0942735	-0.362703	0.109612	0.476321	0.211799	0.505615	0.267659	0.111445	0.199268	-0.536648	-0.0109397
LOX	-0.165902	0.244845	-0.0110961	0.25906	-0.0774864	0.461165	0.148477	-0.0194504	-0.00187543	0.0934391	-0.105791	0.0836685	-0.0868491	-0.160482	-0.180983	-0.0887978	0.321563	-0.134125	0.18221	-0.109818	0.0716279	-0.283045	0.0992226	0.0850281	0.0595372	-0.2684	-0.216513	-0.0907745	-0.00246176	-0.118776	-0.353511	-0.0682624	-0.264487	0.26619	-0.0389025	0.114239	-0.180538	-0.251167	-0.0244686	-0.169288	-0.0262922	0.0430859	-0.000237241	0.0908833	-0.106076	-0.0201865	0.26	-0.303981	-0.304925
FAAH2	0.257446	0.158479	0.20938	-0.24663	0.147526	0.305072	-0.284829	0.249083	-0.0664801	-0.105639	-0.126733	-0.0410667	-0.0784253	0.433511	0.329512	-0.0241415	0.05148	-0.144847	-0.184297	0.252714	-0.0668472	0.337386	-0.327004	-0.20793	0.167499	0.0633078	0.374744	0.0774544	-0.252456	0.115067	0.217754	0.0320241	0.0263245	-0.177429	0.0808714	-0.0187351	0.18557	0.18472	-0.243308	-0.00679525	0.0681804	-0.27145	0.0138151	-0.260493	-0.145343	-0.083857	0.0308372	0.260456	0.0612058
ATG4D	-0.479291	-0.368961	-0.575079	0.402291	0.0472181	-0.287182	0.36292	-0.373034	-0.330018	-0.217243	-0.386494	0.617456	-0.450648	-0.446738	0.0783221	-0.463519	0.66602	-0.167085	0.609694	0.103006	0.401653	-0.706144	0.601557	0.539848	0.321617	0.104851	-0.329684	0.242799	0.661538	-0.270858	-0.395949	0.0899313	-0.0769227	0.735444	0.0934847	-0.197628	-0.151479	-0.120763	0.293627	0.0560895	0.137062	0.627371	0.198017	0.582671	0.319002	0.210657	0.570515	-0.361974	-0.0798722
LINC00051	-0.393801	0.0827884	0.335845	0.0239824	0.0552482	-0.0339786	0.547772	-0.245536	0.0505259	-0.0721987	0.279358	0.146962	0.134704	0.160437	0.0633603	0.238092	0.064681	0.179567	0.122254	0.120715	0.246408	-0.231614	0.164129	0.0339442	0.123375	-0.129163	-0.0443139	-0.0723865	-0.039572	-0.35902	-0.227772	-0.0573763	-0.224349	0.152477	-0.0685621	-0.0367278	-0.284528	-0.341318	-0.0387109	-0.33868	-0.0862567	-0.0214983	0.0259823	0.13507	-0.0172375	-0.059319	0.0310014	-0.325861	-0.107288
C6orf211	-0.620432	-0.450361	-0.1	0.167336	0.228219	-0.436408	0.379326	-0.411146	-0.366934	-0.250238	-0.323691	0.421634	-0.483298	0.255218	0.168863	-0.462959	0.31994	-0.294374	0.303321	0.425323	0.409952	-0.363384	0.434187	0.380508	0.272545	0.120588	-0.142806	0.0649253	0.308747	-0.424601	-0.233108	0.15276	-0.136622	0.43025	-0.0592333	-0.0809145	-0.325586	-0.232951	0.108137	-0.282954	0.0219504	0.327344	0.110227	0.409959	0.212027	0.0825847	0.0191978	-0.429768	0.0533417
AADACL3	-0.134047	0.0363289	-0.0414581	0.253921	0.013585	0.181545	0.377517	-0.108063	-0.138667	-0.163282	-0.0975619	0.366194	-0.0922663	-0.174247	0.166466	-0.0261324	0.459497	-0.138366	0.426176	0.0696121	0.355035	-0.372906	0.34559	0.276098	0.410582	0.0147209	0.0477937	0.24107	0.26644	-0.351278	-0.16188	0.12595	-0.0592756	0.455061	0.237594	-0.150558	0.0554091	-0.0317848	0.179613	0.0791834	0.203392	0.312361	0.258003	0.362886	0.180129	0.140577	0.48026	-0.0791918	-0.0350067
PPP1R12B	0.268917	0.291347	0.752734	-0.316635	-0.315391	0.0769691	0.383199	-0.0450712	0.545084	-0.239242	0.580264	-0.168013	0.569853	0.339907	0.155249	0.617084	-0.300718	0.316478	-0.261678	0.199233	-0.00732442	0.469986	-0.304176	-0.373157	-0.185481	-0.040918	0.509675	-0.160595	-0.328773	-0.314322	0.418644	-0.137262	0.147864	-0.429263	0.111133	-0.262835	0.0861813	0.0473579	-0.13217	-0.0683461	-0.0793056	-0.46048	-0.0381077	-0.336067	-0.0863806	-0.0194474	-0.286838	0.309586	0.356093
HSBP1	-0.572997	-0.30553	-0.466986	0.364339	-0.0872988	-0.373179	0.431695	-0.515726	-0.162823	-0.108658	-0.108992	0.451455	-0.181048	-0.336743	-0.101268	-0.232049	0.350063	0.0542837	0.484897	0.0154137	0.29805	-0.547127	0.559606	0.43697	0.134844	0.0789005	-0.440482	0.160721	0.543944	-0.312577	-0.370162	0.0120881	-0.0796741	0.537225	-0.0282431	-0.155975	-0.269686	-0.262198	0.273984	-0.0767937	0.0238862	0.478843	0.118863	0.507172	0.27558	0.177684	0.372522	-0.420338	-0.0661837
ITGA9	-0.0747303	0.0242872	0.255513	-0.162789	-0.381377	0.0252109	0.276476	-0.407396	-0.0191373	-0.260314	0.293692	0.031519	0.357282	0.481522	0.0118691	0.436543	-0.0893114	0.196439	0.172477	0.0312782	0.263277	0.520231	0.157668	0.0922616	0.233665	0.0757405	0.359853	0.166857	-0.0433822	-0.398163	0.357717	0.127972	0.224004	0.103905	0.299034	-0.196349	0.0902806	0.0580578	0.326463	-0.0652672	0.222696	-0.151289	0.332567	0.149753	0.18116	0.328556	0.184629	0.0962534	0.21709
RAPGEF3	-0.326821	-0.204837	-0.0289684	-0.1619	0.331953	-0.153491	0.0543602	0.028644	-0.386419	-0.404137	-0.296127	0.395552	-0.395813	0.428288	0.573243	-0.302	0.346854	-0.17308	0.260876	0.568064	0.365786	-0.0468865	0.155517	0.233521	0.530433	0.285227	0.134885	0.270861	0.205331	-0.158249	-0.00908605	0.206628	0.00294104	0.344773	0.217307	-0.184359	0.078456	0.141876	-0.00813845	-0.0430905	0.28566	0.230719	0.285257	0.23492	0.222021	0.147467	0.312436	0.0512012	0.197725
MADD	-0.374387	-0.248809	-0.0243115	-0.141977	0.438046	-0.158809	0.123329	-0.170426	-0.414969	-0.50198	-0.375097	0.504679	-0.478799	0.558062	0.681976	-0.415953	0.433072	-0.257259	0.239875	0.691581	0.405458	0.0360904	0.146348	0.18455	0.478982	0.36694	0.244675	0.316512	0.176752	-0.331259	0.102033	0.228386	0.0743507	0.297329	0.151359	-0.456149	0.0252029	0.107197	0.0206538	-0.13543	0.195064	0.129993	0.244225	0.225478	0.220772	0.152663	0.337057	-0.0175556	0.212992
THADA	-0.747253	-0.372612	-0.018194	0.239902	0.458292	-0.247418	0.289746	-0.0876426	-0.428999	-0.0755863	-0.454436	0.337863	-0.670475	0.456065	0.179819	-0.555966	0.395164	-0.366537	0.285169	0.420273	0.407013	-0.341041	0.35969	0.345931	0.363922	-0.0347871	-0.193871	-0.0635638	0.188683	-0.366966	-0.50084	0.15892	-0.419829	0.510058	-0.124715	-0.0075868	-0.459352	-0.384574	-0.0619781	-0.534783	-0.0204432	0.272498	0.083496	0.304267	0.0504298	0.0201633	0.0692187	-0.606847	-0.227112
GOLGA6L6	-0.0614154	0.0894404	0.156184	0.0741414	-0.150159	-0.37905	0.339737	-0.0439355	0.297593	-0.254828	0.367502	0.1304	0.233115	0.0638766	0.317841	0.330984	-0.343889	0.242193	0.0639527	0.0821295	0.196928	-0.0194421	0.0772603	0.108432	-0.0733277	0.23138	-0.12843	0.154138	0.179616	-0.0271846	0.225134	0.055798	0.219786	-0.0856801	0.118784	0.217658	0.113399	0.0595112	0.0182891	0.219174	0.199893	0.088161	0.146338	0.0745322	0.22368	0.00490309	0.0358245	0.232971	0.282268
MINPP1	-0.72981	-0.451608	-0.158837	0.264162	0.234574	-0.501428	0.482495	-0.46283	-0.40645	-0.290022	-0.347799	0.494407	-0.529022	0.207094	0.167468	-0.471428	0.38548	-0.283159	0.460004	0.379522	0.522714	-0.401825	0.593917	0.501676	0.3798	0.150907	-0.176977	0.130122	0.438845	-0.496406	-0.270536	0.217254	-0.127163	0.599482	0.013914	-0.148163	-0.3129	-0.230398	0.243633	-0.258116	0.10916	0.447846	0.226959	0.542227	0.317316	0.200487	0.154451	-0.476315	0.0547674
YME1L1	-0.649169	-0.51719	-0.260139	0.106144	-0.23602	-0.268791	0.436328	-0.404789	-0.285297	-0.0973514	-0.359671	0.331521	-0.414784	0.227954	-0.0319556	-0.342392	0.17707	-0.278097	0.478766	0.0648624	0.550707	-0.274241	0.55334	0.510181	0.37	-0.0586309	-0.0313589	0.0257628	0.467865	-0.384357	-0.287415	0.0584582	-0.242014	0.62462	0.0711754	-0.0662931	-0.3635	-0.34461	0.2277	-0.333187	0.100551	0.345751	0.22005	0.43748	0.202628	0.171038	0.113423	-0.551039	0.028233
PLXND1	-0.556322	-0.355156	0.112073	-0.124708	0.354464	-0.277735	0.385347	-0.259712	-0.30975	-0.552831	-0.460189	0.547761	-0.577959	0.61251	0.707198	-0.493204	0.363195	-0.380062	0.391036	0.750014	0.617079	0.00730788	0.334856	0.359035	0.609614	0.418956	0.336	0.3118	0.350264	-0.472258	0.0612951	0.32389	0.0174963	0.440639	0.204248	-0.45352	-0.0255785	0.0400292	0.0706738	-0.224247	0.244492	0.297507	0.358674	0.323869	0.350391	0.246959	0.211885	-0.0637652	0.352235
GMIP	-0.167139	-0.043683	-0.378988	0.376796	0.296581	-0.105662	-0.168576	0.33459	-0.127418	0.226567	-0.135411	0.10213	-0.25429	-0.363275	-0.0494159	-0.272377	0.202599	-0.0177068	0.0836096	-0.0533625	-0.125567	-0.45638	0.0836883	0.134302	-0.113058	-0.0335059	-0.613266	-0.030453	0.151965	0.195426	-0.443958	-0.000169981	-0.176759	0.152566	-0.120807	0.276518	-0.109672	-0.0904063	-0.102715	0.0462214	-0.00650994	0.288824	-0.0991434	0.113702	-0.0251898	-0.0834225	0.218934	-0.173437	-0.320295
SCGB3A1	0.850539	0.559351	0.401418	-0.317204	-0.218159	0.454731	-0.426524	0.284868	0.474064	0.157658	0.487594	-0.564663	0.651236	-0.0904525	-0.150611	0.591459	-0.499321	0.305438	-0.551444	-0.306505	-0.549096	0.634112	-0.631913	-0.576575	-0.439889	-0.0422767	0.325972	-0.0872739	-0.57329	0.411708	0.548863	-0.119931	0.333483	-0.758526	0.0252398	0.136342	0.4321	0.371057	-0.163216	0.345494	-0.0732328	-0.560573	-0.183206	-0.569	-0.248941	-0.137473	-0.280151	0.640514	0.0998571
PLA2G2A	0.815162	0.656557	0.529669	-0.213208	-0.276377	0.413055	-0.184386	0.29265	0.719802	0.254675	0.756512	-0.635808	0.823294	-0.185059	-0.280575	0.802897	-0.598242	0.467655	-0.641478	-0.43352	-0.630715	0.426784	-0.673811	-0.672385	-0.6258	-0.256964	0.0898166	-0.266038	-0.653896	0.358933	0.352855	-0.311736	0.150025	-0.825911	-0.148417	0.268736	0.209119	0.12654	-0.302229	0.198621	-0.233546	-0.637443	-0.353576	-0.650994	-0.38694	-0.322447	-0.344968	0.453249	-0.0738655
ZFAND4	-0.589781	-0.257012	0.163916	-0.193341	0.306573	-0.312647	0.388559	-0.286101	-0.21553	-0.464872	-0.291445	0.44337	-0.358322	0.476958	0.50718	-0.381896	0.303182	-0.221937	0.254059	0.739507	0.467974	-0.0504016	0.266798	0.189416	0.442677	0.320274	0.257715	0.140005	0.254747	-0.542914	-0.0180709	0.165619	-0.050549	0.285375	0.0626487	-0.654471	-0.131799	-0.069479	0.0529809	-0.299847	0.047985	0.198391	0.205955	0.24959	0.267247	0.209479	-0.0233735	-0.124385	0.411846
SPINLW1-WFDC6	-0.161144	-0.108222	0.178675	-0.135811	-0.167966	0.0799351	-0.0846479	0.268408	-0.0880615	0.186167	-0.199132	-0.193836	-0.190258	0.346303	-0.0225744	-0.162858	-0.381672	-0.321185	0.0186208	-0.102575	0.248847	0.316278	0.116098	0.160174	0.0307548	0.013391	0.172203	-0.103299	-0.0422917	0.0216765	0.142854	0.242631	0.0418983	-0.0119802	0.150619	0.284536	0.0314759	0.0106371	0.190386	-0.15822	0.123488	-0.0456952	0.172438	0.00674028	0.0682935	0.111113	-0.410836	-0.0432328	0.132952
DOLK	-0.774286	-0.559385	-0.341771	0.231323	0.174871	-0.43848	0.363393	-0.248589	-0.423427	-0.0608332	-0.478115	0.44086	-0.659925	0.0165665	0.144286	-0.59184	0.286378	-0.344035	0.557292	0.11241	0.515267	-0.464273	0.662262	0.648656	0.435348	0.118543	-0.277393	0.132949	0.566216	-0.260477	-0.417934	0.247355	-0.21395	0.709645	0.0488377	0.0478451	-0.292024	-0.233338	0.246481	-0.245873	0.171153	0.601669	0.263651	0.561023	0.313372	0.198499	0.196584	-0.531163	-0.0845243
POLR2A	-0.271604	-0.279657	0.0205242	-0.141976	-0.234222	0.0223111	0.288532	-0.210293	-0.232704	-0.348909	-0.281154	0.250155	-0.257681	0.533114	0.258964	-0.12016	0.109072	-0.285268	0.371346	0.232069	0.56204	0.120635	0.301978	0.324751	0.53599	0.0788105	0.405872	0.198739	0.245936	-0.323773	0.124136	0.14939	-0.0135144	0.443474	0.32345	-0.16611	-0.000276321	-0.0107043	0.192024	-0.132128	0.319356	0.12755	0.381468	0.267917	0.22608	0.239821	0.203173	-0.0870519	0.294402
ZCCHC6	-0.480813	-0.454954	-0.0907065	0.00402556	-0.170276	-0.347036	0.51739	-0.470937	-0.309773	-0.536885	-0.249615	0.585976	-0.303173	0.606141	0.42052	-0.190571	0.402525	-0.224934	0.468724	0.605179	0.70228	-0.0244633	0.451631	0.385825	0.498352	0.231644	0.329597	0.270637	0.449249	-0.699094	0.105912	0.14214	0.0585991	0.530095	0.31265	-0.410168	-0.114438	-0.0688444	0.242629	-0.170307	0.247001	0.216766	0.360035	0.428751	0.333894	0.28046	0.340287	-0.181386	0.377324
LOC100131000	-0.414021	-0.292637	-0.129937	-0.147596	0.050965	-0.307623	0.183695	-0.252148	-0.159213	-0.223337	-0.0401516	0.378479	-0.0311342	0.0886996	0.304191	-0.162154	0.24107	0.130329	0.194259	0.469572	0.215381	-0.0211576	0.205352	0.116645	0.189328	0.309628	0.0893533	0.163793	0.271929	-0.401	-0.016745	0.04257	0.0803582	0.134289	0.0728042	-0.693664	-0.0467203	-0.00792901	0.102253	-0.112639	-0.043078	0.177137	0.100011	0.209488	0.214219	0.18834	0.0943664	-0.0325978	0.29427
KRTAP15-1	0.240751	0.147976	0.0709225	-0.00413211	0.0977854	0.403634	-0.397398	0.468603	-0.0861048	0.352812	-0.195572	-0.318949	-0.216538	0.18818	-0.0911248	-0.134449	-0.199043	-0.306613	-0.213175	-0.28241	-0.160207	0.164491	-0.246445	-0.0833118	-0.0918712	-0.230004	-0.0417357	-0.161975	-0.30317	0.35916	-0.0269281	0.0486019	-0.14029	-0.157445	-0.0468761	0.600533	0.0281621	0.000952985	-0.189244	-0.0272304	0.0323758	-0.205272	-0.0984968	-0.229593	-0.268033	-0.225749	-0.142016	-0.0367922	-0.342038
TRIM7	-0.0273906	-0.193915	-0.502843	0.323216	-0.475747	0.0656305	0.0862481	-0.157394	-0.0680833	0.156157	-0.0920747	0.169275	-0.0223751	-0.505578	-0.356888	-0.050775	0.301911	-0.0195224	0.295097	-0.324396	0.0724341	-0.420396	0.282536	0.256774	-0.0403335	-0.228945	-0.247201	-0.0136106	0.33938	-0.0456396	-0.287971	-0.156662	-0.1026	0.373889	0.070157	0.169583	-0.124794	-0.149575	0.165016	0.103592	0.00981992	0.248784	-0.00300639	0.240497	0.0088116	0.0400415	0.32468	-0.274284	-0.200457
FBXL19-AS1	-0.393963	-0.334064	-0.375712	0.388394	0.129967	-0.25449	0.187761	-0.0616022	-0.303332	-0.0339779	-0.361597	0.483798	-0.498109	-0.280962	0.218512	-0.44714	0.455318	-0.375443	0.450731	0.122828	0.327291	-0.557209	0.477509	0.540358	0.22731	0.131742	-0.338927	0.16015	0.497627	-0.17873	-0.327427	0.207959	-0.0796914	0.550046	0.100378	0.312104	-0.0954096	-0.0492502	0.143584	0.0599386	0.199696	0.574558	0.188443	0.463462	0.238132	0.129035	0.364419	-0.27345	-0.133783
PI16	0.561828	0.18486	-0.17986	-0.0210012	-0.338797	0.342567	-0.512304	0.46214	0.177743	0.593736	0.210284	-0.429778	0.350441	-0.63915	-0.483378	0.226527	-0.258635	0.0991103	-0.278708	-0.627195	-0.51785	0.00312836	-0.285639	-0.202931	-0.497751	-0.274801	-0.204407	-0.24049	-0.219012	0.484595	-0.0175824	-0.160036	0.0497236	-0.371463	-0.0170902	0.590352	0.181659	0.13105	-0.050601	0.315634	-0.0905165	-0.134032	-0.252831	-0.25206	-0.266167	-0.148966	-0.198944	0.187925	-0.242897
NPY5R	0.683556	0.0684461	0.0130074	-0.250778	-0.411841	0.425509	-0.51876	0.309913	0.0278039	0.182793	-0.0229379	-0.261071	0.224675	-0.146597	-0.0447176	0.121408	-0.236556	-0.182648	-0.127228	-0.271016	-0.154661	0.558686	-0.187971	-0.0571129	-0.128144	0.16754	0.466804	0.131388	-0.164164	0.243013	0.572235	0.21576	0.473304	-0.314134	0.388274	0.212066	0.587988	0.536501	0.203667	0.489497	0.235681	-0.126507	0.156893	-0.157531	0.0429141	0.213324	-0.117207	0.617368	0.28364
PIAS2	-0.109813	0.0991892	-0.400599	0.375287	-0.0644484	0.0924009	0.00494259	0.027459	-0.00251172	0.3819	0.0161324	-0.0335634	0.0090169	-0.679373	-0.502378	-0.0613143	0.151811	0.0668767	0.134662	-0.509457	-0.187802	-0.601989	0.190878	0.132193	-0.156093	-0.322906	-0.671493	-0.138715	0.149241	0.158981	-0.55096	-0.173182	-0.288022	0.226542	-0.209722	0.335665	-0.234182	-0.287583	0.0489737	0.0166555	-0.121751	0.251423	-0.163108	0.16643	-0.101878	-0.106976	0.169841	-0.376883	-0.461568
C6orf201	0.19748	0.153043	0.0819402	-0.415235	0.199359	0.175881	-0.499622	0.323255	-0.0750555	0.33329	0.0432065	-0.342932	0.0990644	0.119324	-0.112631	0.0310321	-0.146672	0.0308658	-0.458385	-0.0938853	-0.434858	0.206375	-0.442835	-0.408308	-0.172212	-0.220915	0.0579323	-0.31116	-0.420093	0.247193	-0.0542595	-0.231345	-0.204388	-0.400369	-0.264876	-0.00559321	-0.0777014	-0.0425075	-0.29418	-0.145361	-0.281075	-0.378648	-0.327425	-0.389871	-0.393181	-0.246023	-0.378418	-0.0362736	-0.175526
ARMCX4	0.189963	0.282929	0.503314	-0.352611	-0.210903	0.113476	0.201373	-0.0218633	0.29396	-0.433664	0.307112	0.00526531	0.376633	0.459031	0.402857	0.420893	-0.215631	0.170675	-0.0823785	0.362851	0.166288	0.449381	-0.209183	-0.20525	0.153837	0.204941	0.527038	0.147438	-0.133308	-0.198382	0.49449	0.0111873	0.245595	-0.245443	0.259274	-0.320688	0.281955	0.217996	-0.0569206	0.110735	0.174941	-0.266109	0.18804	-0.167025	0.106395	0.0897537	-0.0464549	0.479164	0.53716
STX5	0.612201	0.508504	0.124979	-0.14682	-0.27305	0.61742	-0.465537	0.327497	0.355463	0.471572	0.392238	-0.563876	0.572802	-0.322697	-0.507853	0.472434	-0.210741	0.37311	-0.516035	-0.54599	-0.670517	0.283054	-0.58792	-0.556189	-0.48925	-0.463089	-0.0529407	-0.363815	-0.567033	0.415783	-0.0190745	-0.389735	-0.104421	-0.526882	-0.232487	0.0548487	0.0229384	-0.0320003	-0.261603	0.0204959	-0.354812	-0.543423	-0.403406	-0.560398	-0.508797	-0.299596	-0.157653	0.113285	-0.402674
LDHB	-0.694378	-0.255894	0.150554	-0.117627	0.272628	-0.0625398	0.262155	-0.286247	-0.269899	-0.0578997	-0.215433	0.144039	-0.295163	0.500077	0.102207	-0.29561	0.12158	-0.121586	0.110805	0.315626	0.23543	-0.0641603	0.192005	0.132532	0.375277	-0.0591371	-0.0019365	-0.0770098	-0.0202125	-0.350426	-0.355517	0.00940012	-0.396881	0.267177	-0.226218	-0.39997	-0.459082	-0.414181	-0.0987668	-0.646572	-0.178996	0.0354861	0.0146109	0.134782	-0.0303218	-0.0330314	-0.125671	-0.536422	-0.120252
ACP2	-0.658648	-0.493424	-0.126567	0.262158	0.331676	-0.28426	0.226453	-0.184058	-0.445803	-0.0253903	-0.468634	0.348721	-0.662372	0.26777	0.141009	-0.613674	0.364006	-0.445705	0.276091	0.295558	0.338695	-0.307983	0.404333	0.407364	0.2425	0.00492994	-0.197529	-0.0431871	0.218932	-0.362276	-0.374112	0.191778	-0.267342	0.463852	-0.111904	0.019026	-0.408696	-0.294804	0.0601978	-0.432666	-0.0311503	0.295202	0.0653111	0.342143	0.0850808	0.0449691	0.026964	-0.5924	-0.218205
MDM1	-0.520851	-0.248284	0.0308111	-0.117196	-0.163407	-0.465633	0.506976	-0.310418	-0.0382193	-0.30194	-0.0368897	0.327263	-0.107836	0.3528	0.205685	-0.0743257	-0.00990375	-0.0456832	0.264239	0.342817	0.510699	-0.137611	0.320006	0.234323	0.14909	0.113584	0.0816617	-0.0172928	0.366579	-0.463645	-0.00503657	0.00477853	-0.0525111	0.240187	0.0896113	-0.209682	-0.214761	-0.22891	0.143766	-0.173706	0.0794587	0.147542	0.154695	0.268484	0.233422	0.165643	-0.111234	-0.21546	0.404594
ATF7IP	-0.386778	-0.403978	-0.126772	-0.214598	-0.0584918	0.0976894	0.0142761	0.0068453	-0.343854	0.0777903	-0.504915	0.0617609	-0.488954	0.403962	0.0230119	-0.424652	0.0979154	-0.410754	0.198381	0.0424523	0.326959	-0.0126734	0.201027	0.251338	0.405763	-0.164853	0.199528	-0.0966812	0.135456	-0.116005	-0.24314	0.0129446	-0.344176	0.395695	0.0210383	-0.112277	-0.267456	-0.232836	0.00388063	-0.405668	0.0220127	0.0940827	0.102257	0.117901	-0.0409089	0.0233528	-0.0692315	-0.429677	-0.0629835
LOC100131831	0.735052	0.588993	0.529941	-0.0903542	-0.115121	0.32955	-0.0119662	0.269304	0.641702	0.208884	0.729178	-0.439878	0.728452	-0.272291	-0.131322	0.742257	-0.35385	0.418488	-0.500492	-0.348945	-0.524649	0.246672	-0.517146	-0.559376	-0.473418	-0.200497	0.0689112	-0.168	-0.537538	0.17187	0.254726	-0.228903	0.126582	-0.657096	-0.104832	0.173594	0.201955	0.125534	-0.246915	0.195267	-0.212563	-0.473806	-0.292292	-0.506209	-0.315681	-0.293333	-0.166241	0.394843	-0.158119
CMTM1	0.575627	0.388727	-0.204113	0.0928667	-0.283284	0.383845	-0.288726	0.0752021	0.225229	0.194625	0.274702	-0.260443	0.475256	-0.602353	-0.357852	0.396641	-0.0952926	0.282873	-0.0665986	-0.584821	-0.393812	0.0964	-0.160915	-0.188836	-0.173702	-0.0867611	-0.0469131	0.127045	-0.0926774	0.340674	0.156343	-0.108817	0.208934	-0.185052	0.085085	0.078175	0.338901	0.239839	0.135491	0.440924	0.0542146	-0.0878457	-0.0284082	-0.119498	-0.0599513	0.037251	0.24943	0.340368	-0.117746
HAS2	-0.235563	-0.292558	-0.0233324	-0.0957516	-0.0330685	0.215606	-0.130967	0.217408	-0.22596	0.317415	-0.133958	-0.0711742	-0.167156	0.438187	-0.0665441	-0.143878	0.0578022	-0.162838	-0.158385	0.0306681	-0.000893463	0.0314201	-0.0968338	-0.0787522	0.0156181	-0.322989	-0.0189976	-0.264969	-0.234946	-0.155865	-0.325882	-0.175425	-0.405063	0.0147823	-0.203705	0.00573613	-0.424574	-0.378848	-0.219029	-0.582538	-0.292651	-0.246207	-0.21015	-0.158046	-0.346558	-0.260869	-0.155898	-0.499781	-0.392676
NFKB1	-0.638365	-0.518685	-0.524572	0.330616	-0.1429	-0.466592	0.386964	-0.400244	-0.337026	-0.0990729	-0.266679	0.477955	-0.378263	-0.0655042	0.00978686	-0.328548	0.27334	-0.128173	0.55288	0.0445641	0.485424	-0.478425	0.639609	0.57929	0.271489	0.0866945	-0.324258	0.181047	0.620835	-0.311817	-0.318745	0.0952078	-0.0991748	0.647632	0.0920031	0.0357272	-0.270218	-0.248369	0.301356	-0.10059	0.162826	0.513751	0.226631	0.570758	0.308516	0.190345	0.341833	-0.47204	-0.0195321
PHF17	-0.670485	-0.317363	-0.244789	0.186115	0.0968557	-0.354481	0.2174	0.0557128	-0.130844	0.16721	-0.241248	0.234198	-0.358988	-0.147565	-0.0900472	-0.41981	0.21501	-0.0820608	0.177334	0.170556	0.185817	-0.571508	0.281899	0.220888	-0.0456907	-0.143875	-0.435343	-0.27947	0.324186	-0.173834	-0.61722	-0.122977	-0.416647	0.307446	-0.230799	-0.0542284	-0.486777	-0.445197	-0.0720455	-0.392266	-0.232363	0.288329	-0.146691	0.188942	-0.0183077	-0.0682556	-0.168766	-0.57268	-0.136368
CYP27A1	-0.629806	-0.385921	-0.341441	0.347929	0.519352	-0.398873	0.327677	-0.203869	-0.445056	-0.0424495	-0.439548	0.41707	-0.648877	0.0510959	0.0843228	-0.557154	0.504648	-0.300602	0.404356	0.170101	0.32805	-0.577524	0.497927	0.397838	0.359784	-0.0098327	-0.364803	0.077191	0.390312	-0.324283	-0.525817	0.12616	-0.332666	0.615596	-0.124944	-0.105623	-0.384287	-0.314565	0.122554	-0.306673	0.0118823	0.443948	0.0706568	0.455854	0.139004	0.0506772	0.312008	-0.602462	-0.303371
GRIN2C	0.784393	0.361647	-0.0471927	-0.118024	-0.112894	0.397488	-0.81811	0.649948	0.200892	0.497706	0.179896	-0.63977	0.35964	-0.300802	-0.347104	0.271161	-0.508475	0.135724	-0.552757	-0.532244	-0.648677	0.372197	-0.585389	-0.462888	-0.508534	-0.157179	-0.00044224	-0.181368	-0.466168	0.729753	0.25863	-0.128519	0.163359	-0.670048	-0.0750577	0.433967	0.345014	0.296857	-0.1796	0.373348	-0.101529	-0.399664	-0.283222	-0.521638	-0.333292	-0.239988	-0.351456	0.452364	-0.134073
C9orf146	-0.166587	-0.0513593	-0.0401914	0.131638	0.0914551	0.0836942	-0.344649	0.753183	-0.114774	0.508214	-0.211402	-0.208587	-0.221423	-0.0223482	-0.0753733	-0.26568	-0.198637	-0.244418	-0.180053	-0.159334	-0.0908855	-0.0978903	-0.0908464	-0.0108357	-0.177797	-0.249922	-0.23457	-0.373485	-0.114608	0.161653	-0.315839	-0.0232026	-0.306973	-0.124145	-0.145955	0.187493	-0.190469	-0.205357	-0.134544	-0.217333	-0.175363	-0.0508886	-0.176246	-0.152949	-0.240648	-0.208732	-0.443666	-0.255753	-0.235196
KIF2B	0.664334	0.464795	0.0621517	0.0805599	-0.118121	0.484803	-0.580227	0.465498	0.224629	0.367464	0.290435	-0.410034	0.426429	-0.2571	-0.202648	0.338649	-0.261679	0.0821995	-0.434841	-0.303798	-0.603779	0.286542	-0.487058	-0.427341	-0.434959	-0.10296	-0.0263313	-0.0596569	-0.482619	0.399297	0.236974	-0.104252	0.187332	-0.575698	-0.0272347	0.389477	0.29929	0.247323	-0.176917	0.267414	-0.0596556	-0.407421	-0.21548	-0.408854	-0.306204	-0.167843	-0.107322	0.39803	-0.116574
FAM82A2	-0.0435022	-0.107215	0.218325	-0.252035	0.137614	0.0988709	-0.322785	0.513892	-0.0469366	0.211314	-0.115589	-0.223497	-0.174064	0.344354	0.176153	-0.169012	-0.279651	-0.202398	-0.324837	0.150753	-0.131832	0.168592	-0.308404	-0.153933	-0.0933654	-0.106112	0.0686081	-0.279716	-0.303258	0.197167	-0.0541724	-0.0490899	-0.20204	-0.279538	-0.13269	0.198891	-0.117441	-0.0579421	-0.351133	-0.263348	-0.122333	-0.224603	-0.172613	-0.306673	-0.251949	-0.246525	-0.469005	-0.0582432	-0.0312591
PTPRK	0.0864192	-0.152937	0.0443763	-0.0322446	-0.223933	0.179587	-0.247973	0.485979	-0.0363259	0.29304	-0.169541	-0.148539	-0.148606	0.0955797	0.0265864	-0.117065	-0.135139	-0.264851	-0.178866	-0.16299	-0.0601058	0.0560218	-0.187159	-0.0350379	-0.0900984	-0.310141	0.158535	-0.32616	-0.123429	0.113715	-0.083164	-0.135161	-0.248084	-0.112052	-0.0390609	0.211349	-0.135052	-0.127601	-0.220071	-0.139105	-0.114213	-0.188714	-0.157723	-0.239029	-0.29188	-0.233769	-0.336309	-0.17656	-0.143864
MPP1	-0.741312	-0.326687	-0.182329	0.156678	0.369221	-0.495207	0.368898	-0.406744	-0.368949	-0.260398	-0.219592	0.467324	-0.414881	0.150847	0.263225	-0.3953	0.278343	-0.117819	0.353425	0.349337	0.382772	-0.377906	0.459408	0.394537	0.280665	0.212614	-0.311897	0.147166	0.351496	-0.349024	-0.259375	0.170985	-0.0945964	0.442367	-0.0810702	-0.183983	-0.289351	-0.218474	0.167682	-0.235737	0.0646205	0.377378	0.158618	0.461043	0.27599	0.138592	0.174528	-0.417964	0.0116507
ADAT2	-0.64809	-0.555063	-0.137082	0.0397311	-0.117286	-0.578013	0.650707	-0.443513	-0.303447	-0.552154	-0.3606	0.698922	-0.439687	0.302227	0.505539	-0.3441	0.363619	-0.280251	0.644743	0.534112	0.855727	-0.262283	0.666272	0.606328	0.567415	0.34863	0.276762	0.30171	0.7175	-0.619064	0.0378562	0.266412	0.0837787	0.677911	0.355157	-0.376545	-0.0670465	-0.0404092	0.373841	-0.0655799	0.3176	0.509641	0.460738	0.593903	0.515993	0.375428	0.242043	-0.174202	0.493637
ING3	-0.733665	-0.485002	-0.514274	0.409853	0.217552	-0.527066	0.454955	-0.485192	-0.438931	-0.304971	-0.37386	0.707291	-0.537219	-0.0994335	0.224097	-0.50509	0.625969	-0.163341	0.635616	0.346451	0.507377	-0.646025	0.679876	0.612636	0.422899	0.235865	-0.396077	0.310334	0.681294	-0.416623	-0.413799	0.180954	-0.101754	0.768259	0.0608828	-0.156354	-0.253065	-0.1919	0.254955	-0.092499	0.173437	0.661052	0.255072	0.66737	0.388962	0.230233	0.558767	-0.438714	-0.0455862
PLA2G4A	-0.83764	-0.566972	-0.280328	0.237702	0.210648	-0.486163	0.502349	-0.549544	-0.547574	-0.386602	-0.487662	0.661103	-0.644652	0.19699	0.27833	-0.588031	0.586819	-0.325932	0.680951	0.466017	0.66819	-0.36809	0.759025	0.682398	0.612957	0.282195	-0.094614	0.296648	0.616447	-0.574888	-0.271661	0.336721	-0.0628182	0.834082	0.1805	-0.292755	-0.219805	-0.124032	0.37387	-0.218898	0.251662	0.625912	0.409979	0.705577	0.465849	0.383072	0.399211	-0.441582	0.105395
TOR3A	-0.461681	-0.341039	-0.492208	0.535426	0.198927	-0.292809	0.19046	-0.174794	-0.296785	0.0576602	-0.269452	0.372398	-0.427637	-0.378403	-0.10919	-0.4324	0.449726	-0.166518	0.320497	-0.00662608	0.130137	-0.722889	0.415639	0.373362	0.0226708	-0.075509	-0.602102	0.0135101	0.366538	-0.129126	-0.540245	0.00397239	-0.23253	0.48054	-0.168938	0.173886	-0.354135	-0.288502	0.0868154	-0.128219	-0.0560637	0.437694	-0.0500268	0.395115	0.0812484	-0.0288499	0.295618	-0.535387	-0.354003
DAB2IP	-0.439653	-0.111708	0.121356	0.0552961	0.777988	-0.216745	0.0988538	-0.0804043	-0.396397	-0.224049	-0.360054	0.323819	-0.525335	0.4336	0.529385	-0.457816	0.286638	-0.3545	0.256048	0.419964	0.269976	0.0899342	0.281894	0.316772	0.486228	0.412971	-0.027016	0.316363	0.105941	-0.276545	-0.0228855	0.498318	0.0382558	0.298643	0.0590393	-0.169704	0.04249	0.103066	0.133274	-0.154215	0.232324	0.309619	0.309935	0.310513	0.279468	0.25602	0.257179	-0.0405652	-0.0418845
PRR15L	0.00519751	0.0925753	0.156661	0.0320701	-0.00382623	0.184933	-0.223887	0.709694	0.134422	0.522351	-0.120789	-0.418342	-0.14345	0.167276	-0.103848	-0.0963836	-0.543816	-0.308819	-0.258017	-0.375649	-0.0965734	0.0740184	-0.157943	-0.0827699	-0.131976	-0.305086	-0.110675	-0.344791	-0.206111	0.228293	-0.167302	-0.0517556	-0.332185	-0.231354	-0.170308	0.34927	-0.161389	-0.231261	-0.19708	-0.225496	-0.122591	-0.176267	-0.162553	-0.281986	-0.278516	-0.297965	-0.544287	-0.197785	-0.203273
ATP1A1	-0.626639	-0.547385	-0.402715	0.216293	0.050755	-0.310617	0.293867	-0.206091	-0.421308	-0.0459613	-0.488307	0.375666	-0.616272	0.152763	0.0589447	-0.520594	0.283064	-0.387346	0.467234	0.0831468	0.498103	-0.398975	0.541774	0.510559	0.338562	-0.0187169	-0.161898	0.0556009	0.466292	-0.292998	-0.349064	0.115879	-0.239765	0.641054	0.04757	-0.00793613	-0.333258	-0.281285	0.215244	-0.277907	0.128294	0.404811	0.185826	0.458786	0.191644	0.140529	0.201909	-0.570552	-0.075111
AMPD3	-0.238618	-0.141948	0.0876068	-0.0200048	-0.0649394	0.131755	0.183943	-0.106155	-0.239791	-0.0447086	-0.145138	0.0876881	-0.162449	0.488891	-0.0273053	-0.00364991	0.224796	-0.158504	0.127847	0.106025	0.293591	0.0222379	0.0901768	0.0722707	0.238009	-0.260992	0.2302	-0.131785	-0.0497349	-0.300719	-0.154083	-0.0503602	-0.281727	0.289098	0.0429669	-0.021362	-0.275722	-0.275793	-0.00676638	-0.372338	0.00235976	-0.124156	0.0698783	0.0757267	-0.117677	0.0217441	0.105919	-0.376746	-0.147928
ERGIC2	-0.782204	-0.476745	-0.341627	0.334581	0.168524	-0.438945	0.415249	-0.363166	-0.405447	-0.0490342	-0.386157	0.443193	-0.547345	-0.0301874	0.0126093	-0.518896	0.356621	-0.279903	0.536755	0.116957	0.458197	-0.514512	0.675759	0.60276	0.360772	0.0672254	-0.381479	0.099041	0.526932	-0.382123	-0.464252	0.20153	-0.228605	0.688463	-0.0147056	-0.0209477	-0.356874	-0.305514	0.274691	-0.261572	0.0996387	0.573974	0.212242	0.590982	0.291815	0.200175	0.216741	-0.585332	-0.126656
C9orf174	0.0562196	0.21432	0.4545	-0.449553	0.291558	0.123541	-0.178556	0.391685	0.0198517	-0.104054	0.0368027	-0.136885	0.0353475	0.436135	0.379798	0.0534197	-0.171811	0.00289646	-0.272948	0.335363	-0.042424	0.313528	-0.354165	-0.271545	0.111032	0.0711345	0.319854	-0.101713	-0.314237	0.0844555	0.164896	0.0233663	-0.0385999	-0.305438	0.0123952	-0.179025	0.122522	0.120197	-0.258982	-0.0938246	-0.0017331	-0.263973	-0.0143321	-0.286848	-0.111648	-0.082112	-0.3032	0.258138	0.215389
NPC1	-0.809128	-0.464014	0.0710367	-0.0124168	0.277351	-0.382963	0.520813	-0.360019	-0.357044	-0.394746	-0.431513	0.492974	-0.582399	0.659841	0.440588	-0.499477	0.305914	-0.380956	0.429199	0.647314	0.662485	-0.10859	0.486926	0.422326	0.558604	0.245157	0.16059	0.1506	0.364807	-0.634739	-0.157195	0.254811	-0.173018	0.537532	0.0876416	-0.416619	-0.295109	-0.228866	0.128342	-0.458794	0.134564	0.312636	0.302215	0.415138	0.304776	0.240788	0.0749584	-0.393908	0.245288
CBFA2T2	-0.455165	-0.402306	-0.293714	-0.0355364	-0.0317257	-0.107776	0.309336	-0.331413	-0.41426	-0.466542	-0.434743	0.609447	-0.44033	0.295071	0.452175	-0.382617	0.527543	-0.250413	0.529668	0.483813	0.588441	-0.259103	0.409945	0.431749	0.652042	0.216595	0.187655	0.359946	0.496013	-0.373427	-0.0952385	0.118515	-0.0475823	0.635962	0.272443	-0.376887	-0.0426221	-0.0232844	0.132097	-0.0760704	0.278923	0.371221	0.343944	0.440934	0.298251	0.198399	0.509943	-0.159972	0.225772
SH2D2A	0.704756	0.392333	0.138228	-0.1283	-0.0400128	0.437327	-0.730143	0.827746	0.211644	0.59558	0.203181	-0.687592	0.309686	-0.161126	-0.310393	0.281813	-0.550804	0.037811	-0.583623	-0.520457	-0.598757	0.340196	-0.590557	-0.466885	-0.488236	-0.273728	-0.0137356	-0.312712	-0.559884	0.637355	0.15245	-0.122727	0.0117454	-0.666978	-0.0926013	0.559755	0.243295	0.183189	-0.25477	0.223028	-0.115639	-0.441142	-0.300353	-0.550841	-0.415205	-0.297191	-0.459773	0.333794	-0.209064
BAIAP2	-0.0970799	0.0289325	-0.19666	0.587607	0.329853	0.117996	-0.099216	-0.0306083	-0.120804	0.219449	-0.122786	0.00141636	-0.23254	-0.197132	-0.177999	-0.196445	0.182692	-0.0762116	0.0349514	-0.193721	-0.192466	-0.230447	0.0799639	0.105684	-0.053933	-0.091965	-0.467024	0.0539549	-0.0670536	0.125351	-0.339811	0.0718722	-0.166019	0.137124	-0.237388	0.265697	-0.17718	-0.160452	-0.0963274	-0.098427	-0.0895142	0.122625	-0.0948732	0.0721157	-0.101035	-0.13973	0.275217	-0.291814	-0.56721
TDRD9	-0.0802354	-0.0601645	0.40176	-0.397521	0.234711	0.135452	-0.0872221	0.252253	-0.112609	-0.163556	-0.205911	-0.0172188	-0.221072	0.580119	0.415001	-0.20206	-0.0440103	-0.265051	-0.144559	0.445551	0.114707	0.284703	-0.203545	-0.100236	0.246777	0.0804541	0.407976	-0.0625833	-0.222846	-0.0785198	0.129058	0.098137	-0.083812	-0.120074	0.0481849	-0.184563	0.0214177	0.0651747	-0.220926	-0.239793	0.0269796	-0.1748	0.044474	-0.174936	-0.0647518	-0.0424121	-0.285073	0.0978022	0.219349
LILRB4	0.014045	0.0312375	0.424158	-0.434442	-0.162384	0.0579617	0.131868	-0.122008	0.119253	-0.231648	0.046993	-0.0386582	0.179426	0.402989	0.209206	0.135983	-0.129692	0.0149957	-0.0666327	0.292728	0.170564	0.495959	-0.0920079	-0.146818	0.165834	0.137089	0.658374	-0.00972949	-0.0963789	-0.291156	0.375313	0.0444605	0.137072	-0.162162	0.155255	-0.605239	0.127483	0.114743	0.0632007	-0.110162	-0.0224771	-0.227707	0.122815	-0.133099	0.068114	0.161595	-0.293298	0.225901	0.456519
SEPN1	0.834929	0.34271	-0.0681863	-0.285801	-0.349018	0.429667	-0.630999	0.263748	0.311524	0.242236	0.290612	-0.54344	0.527126	-0.256606	-0.342296	0.466699	-0.407006	0.343104	-0.54078	-0.450403	-0.584557	0.372742	-0.653617	-0.565202	-0.478681	-0.213372	0.209639	-0.153486	-0.437847	0.667603	0.343232	-0.353818	0.173418	-0.619479	-0.0972523	0.124846	0.278629	0.239147	-0.235819	0.334846	-0.180471	-0.525367	-0.320608	-0.571963	-0.362374	-0.275914	-0.192665	0.430249	-0.0346815
BSCL2	-0.690399	-0.276999	-0.200212	0.217258	0.249334	-0.354902	0.348999	-0.329482	-0.195379	-0.123416	-0.206664	0.422785	-0.333748	-0.253958	0.151495	-0.432527	0.32041	-0.0598495	0.372482	0.221656	0.244854	-0.413933	0.463288	0.375628	0.182952	0.192289	-0.326446	0.0933447	0.395715	-0.312943	-0.341468	0.134461	-0.0901205	0.409061	-0.0879344	-0.382027	-0.241609	-0.182701	0.184816	-0.198674	-0.0381381	0.444004	0.105483	0.407352	0.2657	0.175741	0.13253	-0.37711	-0.00669068
PGR	0.914474	0.494125	0.215578	-0.142134	-0.160466	0.522796	-0.589368	0.523785	0.392321	0.454358	0.330396	-0.660933	0.504586	-0.21718	-0.389306	0.446772	-0.412724	0.138073	-0.63755	-0.459568	-0.69018	0.38403	-0.678689	-0.628907	-0.556197	-0.292846	0.153934	-0.272202	-0.62277	0.510934	0.271002	-0.246078	0.0909832	-0.738737	-0.124888	0.344116	0.26144	0.202133	-0.284602	0.24363	-0.219696	-0.575292	-0.378236	-0.63345	-0.462978	-0.305614	-0.35644	0.421017	-0.157353
NCAPG2	-0.29428	-0.256469	-0.171494	0.147903	0.271024	-0.233651	0.0971072	0.0507091	-0.167087	0.0823479	-0.369524	0.0612095	-0.497185	-0.177178	-0.00807605	-0.421445	-0.02356	-0.304098	0.192136	-0.0774539	0.182661	-0.497621	0.271882	0.334775	0.200977	-0.0246508	-0.277743	-0.0242601	0.267208	0.205179	-0.356156	0.101559	-0.257001	0.334075	-0.110946	0.330839	-0.157669	-0.140401	-0.0584745	-0.0277404	0.0781082	0.429936	0.0395272	0.22905	0.100823	-0.0841646	-0.0977665	-0.267411	-0.0990261
APP	-0.620471	-0.458916	-0.200106	0.119687	0.441704	-0.257241	0.26534	-0.243666	-0.548844	-0.341822	-0.659566	0.556123	-0.794835	0.273426	0.40836	-0.759358	0.576291	-0.603417	0.442333	0.503188	0.519783	-0.344004	0.48221	0.465403	0.500471	0.207093	0.0085658	0.178939	0.382506	-0.450792	-0.200218	0.287283	-0.111518	0.612921	0.0696513	-0.294289	-0.197878	-0.0802034	0.209629	-0.252883	0.163381	0.417219	0.245685	0.474383	0.279602	0.217815	0.228893	-0.397208	0.0748726
SPG7	-0.596999	-0.464931	-0.247775	0.152703	0.249815	-0.491758	0.498667	-0.505889	-0.401789	-0.621265	-0.414663	0.767919	-0.580714	0.238419	0.566373	-0.521411	0.527162	-0.32899	0.605663	0.678004	0.685351	-0.398654	0.590952	0.560533	0.500167	0.512842	-0.00808007	0.482529	0.623085	-0.465146	-0.00827452	0.355464	0.16802	0.624689	0.26367	-0.088738	8.35722e-05	0.0641698	0.265572	0.0150815	0.365892	0.564833	0.403712	0.618024	0.530012	0.3281	0.460763	-0.0958122	0.354127
SH2B2	0.230647	0.265741	-0.117149	0.103919	0.341693	0.144108	-0.300498	0.382625	0.00221312	0.108127	0.0145267	-0.121162	-0.0649523	-0.320095	0.04989	-0.0149631	-0.0512647	0.0605604	-0.0829786	-0.23773	-0.266342	-0.219244	-0.172353	-0.0295941	-0.0327219	-0.0141356	-0.404854	0.0770847	-0.0986329	0.539661	-0.138151	0.0291013	-0.0247008	-0.0548184	-0.0645152	0.454295	0.172888	0.150787	-0.173258	0.277812	0.135558	0.113612	-0.0449247	-0.0689485	-0.0611679	-0.160854	0.217637	0.178906	-0.27408
LAMP2	-0.534804	-0.266895	0.248858	-0.116901	0.0492539	-0.372361	0.543033	-0.454195	-0.11469	-0.450998	-0.156549	0.367448	-0.210496	0.402332	0.315774	-0.220274	0.147272	-0.154689	0.287722	0.554493	0.512867	-0.0266286	0.358233	0.248832	0.368852	0.253254	0.299594	0.10848	0.283247	-0.571242	0.0707564	0.175592	0.0157417	0.27617	0.10866	-0.480268	-0.130018	-0.0991365	0.168607	-0.233319	0.0704041	0.191853	0.237897	0.300343	0.311801	0.233475	-0.137713	-0.127111	0.45159
GRB7	0.00280237	0.444317	0.45282	0.106138	0.0357329	0.280228	0.169836	0.55541	0.40441	0.466849	0.408034	-0.361752	0.310267	-0.240575	-0.241001	0.318265	-0.289602	0.160527	-0.280066	-0.375963	-0.248934	-0.206993	-0.211531	-0.275369	-0.334824	-0.502477	-0.332402	-0.51054	-0.370679	-0.0106558	-0.379806	-0.248283	-0.41112	-0.281087	-0.261332	0.120992	-0.277166	-0.379988	-0.244051	-0.260809	-0.30312	-0.240574	-0.302185	-0.279882	-0.36416	-0.326151	-0.375017	-0.263878	-0.361417
SLC6A5	0.287554	-0.173945	-0.487705	0.0428255	-0.214702	0.13147	-0.396862	-0.0210494	-0.255536	0.302943	-0.215267	-0.180973	-0.0156405	-0.252476	-0.398367	-0.0294276	-0.0516993	-0.113387	0.0846837	-0.593739	-0.096746	0.121463	0.117636	0.156269	0.0259363	-0.084316	0.00375234	0.115972	0.0765075	0.308594	0.087685	0.0930071	0.137048	0.139867	0.0920455	0.186	0.154135	0.142223	0.34858	0.206904	0.0986529	0.0880582	0.0873662	0.113032	0.0207244	0.121666	0.166645	0.0151099	-0.229162
HARS	-0.767412	-0.623135	-0.372941	0.147753	-0.0128251	-0.532168	0.534438	-0.498178	-0.448607	-0.492155	-0.453764	0.754046	-0.574457	0.201635	0.453312	-0.516474	0.475604	-0.255864	0.747747	0.489456	0.773108	-0.3402	0.747092	0.723117	0.625518	0.399408	0.00185945	0.41988	0.771152	-0.507787	-0.124028	0.316306	0.0632042	0.811177	0.32864	-0.294218	-0.0874094	-0.036791	0.372779	-0.0684027	0.372824	0.650239	0.484562	0.701473	0.550312	0.40346	0.481919	-0.257049	0.314346
INHBA	-0.0790972	-0.357824	-0.622624	0.308947	-0.343525	-0.252642	0.102179	-0.149272	-0.236101	-0.0398251	-0.172354	0.307058	-0.172223	-0.449985	-0.0885675	-0.128661	0.205557	-0.104133	0.461966	-0.263281	0.275695	-0.40175	0.470574	0.460265	0.131132	0.0541946	-0.191424	0.23478	0.551642	-0.0103628	-0.0581045	0.072062	0.143133	0.485636	0.275408	0.236709	0.0875814	0.0879917	0.391007	0.33756	0.300448	0.452585	0.234142	0.455954	0.285202	0.208431	0.414398	-0.0996998	0.041901
WEE1	-0.129577	-0.113896	0.373447	-0.516482	0.0569948	0.0461016	0.0676683	0.0208805	-0.0903388	-0.215631	-0.125277	0.0163793	-0.0663945	0.63423	0.345227	-0.0320581	-0.037406	-0.139309	-0.0728304	0.430706	0.232635	0.336006	-0.119062	-0.104392	0.339773	0.0611997	0.589259	-0.0478355	-0.120454	-0.245339	0.171811	0.0153926	-0.0912202	-0.0434244	0.0833981	-0.450958	-0.0191024	0.00160062	-0.116883	-0.28014	-0.0136589	-0.188055	0.0886667	-0.120258	-0.024351	0.0280124	-0.262667	0.0539035	0.320216
ZNF69	-0.58223	-0.329972	0.0959853	-0.0638286	0.525833	-0.295184	0.320481	-0.32425	-0.445048	-0.482236	-0.399548	0.569257	-0.534906	0.499696	0.604326	-0.506028	0.560144	-0.345982	0.315367	0.793793	0.457284	-0.143237	0.322459	0.309023	0.581357	0.344478	0.151937	0.249745	0.243054	-0.551468	-0.0955921	0.280419	-0.0650295	0.429178	0.0657272	-0.458423	-0.126686	-0.0191495	0.0351635	-0.271097	0.116596	0.308644	0.245253	0.361705	0.267525	0.181596	0.215732	-0.177943	0.173949
ATP4B	-0.153426	-0.15624	-0.333182	0.112163	0.0345872	0.401253	-0.262795	-0.0766728	-0.52787	-0.084044	-0.415858	0.174516	-0.340976	0.19231	0.0358249	-0.407895	0.268067	-0.403375	0.295629	0.0790295	0.182191	0.0713764	0.249155	0.294303	0.339	0.178396	-0.0513818	0.357526	0.0330752	-0.0765281	0.0462378	0.308486	0.148896	0.32307	0.240917	0.0828115	0.139891	0.154453	0.290703	0.00570757	0.325329	0.160033	0.306339	0.325491	0.192268	0.265537	0.381732	-0.0440231	-0.000712487
C1orf74	-0.247568	-0.0980916	-0.0371218	0.235577	0.174563	-0.150786	-0.0358627	0.244443	0.0383609	0.453686	-0.107563	-0.155623	-0.22253	-0.367195	-0.366086	-0.281728	-0.00411704	-0.0785334	-0.147431	-0.204637	-0.221747	-0.419789	-0.0140764	-0.0107371	-0.375963	-0.359903	-0.446132	-0.509591	-0.0430468	0.135345	-0.546141	-0.163605	-0.420203	-0.0317782	-0.384641	0.286273	-0.425882	-0.381725	-0.210722	-0.282876	-0.363392	0.0611417	-0.36413	-0.0933854	-0.266576	-0.234596	-0.422332	-0.482979	-0.396741
TBL1Y	-0.199556	-0.338438	-0.565797	0.43113	-0.247518	-0.134287	0.164207	-0.482992	-0.122635	-0.0445263	-0.120352	0.403469	-0.12017	-0.393586	-0.0712533	-0.222156	0.355633	-0.0514539	0.31631	-0.0119177	0.0813623	-0.375994	0.35363	0.310102	-0.0426275	0.115363	-0.328951	0.260429	0.397435	-0.193128	-0.137979	-0.0144746	0.118237	0.313046	-0.00902018	-0.00547711	-0.121597	-0.0798105	0.187986	0.0553775	-0.0173014	0.300323	0.0119703	0.339975	0.158191	0.0350155	0.440157	-0.240045	-0.14846
IFRD1	-0.615033	-0.293051	0.0496312	-0.110509	-0.0939435	-0.386205	0.558994	-0.358347	-0.198643	-0.523305	-0.187743	0.510957	-0.242883	0.549216	0.4254	-0.18282	0.265867	-0.115105	0.457068	0.616666	0.685359	-0.0249206	0.441815	0.350425	0.519493	0.255813	0.265633	0.193458	0.458129	-0.657979	0.0327308	0.13958	-0.00686123	0.474732	0.281048	-0.549662	-0.106154	-0.0970951	0.218857	-0.188011	0.235201	0.254824	0.371716	0.398608	0.372742	0.323924	0.168467	-0.136414	0.501752
EIF1	-0.34905	-0.311975	-0.449383	0.223243	-0.0401744	-0.259993	0.0281771	0.0759442	-0.104219	0.31318	-0.089993	0.0480361	-0.204212	-0.408824	-0.250904	-0.209746	-0.0611607	-0.0150697	0.102067	-0.318054	-0.0362199	-0.654648	0.205571	0.230281	-0.136628	-0.242318	-0.616522	-0.179583	0.238362	0.236282	-0.544523	-0.187847	-0.343708	0.227442	-0.258876	0.457027	-0.384172	-0.366491	-0.0784199	-0.156405	-0.122868	0.27788	-0.185574	0.162935	-0.0840815	-0.210739	-0.0574705	-0.496841	-0.321981
C2orf29	-0.685186	-0.573217	-0.512157	0.355909	0.114964	-0.468492	0.37985	-0.475812	-0.474543	-0.232516	-0.474526	0.616671	-0.616466	-0.0019358	0.121132	-0.582061	0.563786	-0.311786	0.579795	0.327535	0.51669	-0.578438	0.653326	0.608163	0.369338	0.164476	-0.315075	0.222292	0.627782	-0.396574	-0.3789	0.170833	-0.122035	0.742071	0.0586248	-0.0267223	-0.288083	-0.204668	0.240865	-0.140577	0.153704	0.599911	0.220466	0.623697	0.33443	0.201325	0.411799	-0.488839	-0.0307427
BCL3	-0.210114	-0.0875694	-0.544693	0.386026	-0.181872	-0.204109	0.230414	-0.287289	-0.12521	-0.0472301	-0.0143705	0.333809	-0.00267067	-0.52129	-0.172369	-0.030982	0.318294	0.124942	0.43652	-0.21449	0.1794	-0.487468	0.446126	0.335798	0.0926169	0.0306123	-0.395324	0.215833	0.491047	-0.130266	-0.228576	-0.00859528	0.0448972	0.447736	0.105252	-0.0520537	-0.0258037	-0.0715961	0.345686	0.223944	0.137258	0.414363	0.148311	0.441156	0.246489	0.187345	0.49855	-0.175123	-0.0697277
ASF1B	0.394225	0.545088	0.672286	-0.254597	-0.325603	0.274952	0.124552	0.0139096	0.655468	0.055808	0.831769	-0.478549	0.864044	0.155993	-0.218424	0.897448	-0.501806	0.601958	-0.539332	-0.176978	-0.392589	0.408055	-0.557878	-0.604965	-0.46321	-0.319885	0.138653	-0.340323	-0.625888	0.0537948	0.211326	-0.384131	-0.0279891	-0.638906	-0.209627	-0.000747457	-0.0797145	-0.143548	-0.315374	-0.158428	-0.31041	-0.670527	-0.29509	-0.554264	-0.367055	-0.274083	-0.329954	0.177821	-0.040782
RPL21P44	-0.182489	0.0387124	-0.201004	0.101008	-0.0796635	-0.122527	0.152136	-0.358683	0.0638768	-0.0786606	0.144757	0.172313	0.198003	-0.463244	-0.0611247	0.0129876	0.0412889	0.22542	0.205814	-0.0914501	-0.0409539	-0.159628	0.246725	0.157804	0.00682163	0.223114	-0.283021	0.229098	0.238648	-0.0781091	-0.0201856	0.059705	0.191475	0.0840505	-0.00329252	-0.263332	0.0710987	0.0441463	0.251137	0.153238	0.0208265	0.260762	0.0904284	0.24949	0.24864	0.176422	0.175802	0.0539381	0.0953847
ADIPOQ	0.342354	0.633978	0.490385	0.162506	-0.284466	0.387009	0.107083	0.178914	0.791631	0.165089	0.645512	-0.506383	0.656652	-0.229765	-0.353138	0.601932	-0.592613	0.39742	-0.447157	-0.311963	-0.463916	0.0855189	-0.455983	-0.527952	-0.584498	-0.28295	-0.172589	-0.284343	-0.48274	0.222695	0.0384508	-0.34594	-0.0711169	-0.625242	-0.274686	0.240458	-0.0637479	-0.183404	-0.349027	-0.0510299	-0.273117	-0.482116	-0.338661	-0.506492	-0.313444	-0.320134	-0.387588	0.144693	-0.0318411
SP100	-0.126966	0.215661	0.286964	-0.081824	0.202581	-0.0493033	0.308185	-0.303578	0.0475812	-0.351158	0.245541	0.185924	0.200216	0.574072	0.290763	0.288704	0.160741	0.254117	-0.000454096	0.4314	0.145678	0.219708	-0.0671941	-0.181945	0.213751	0.141774	0.195342	0.17996	-0.100146	-0.407514	0.117066	-0.0220748	0.00514636	-0.030241	0.00178118	-0.426978	-0.0476526	-0.0851762	-0.0884369	-0.184186	-0.0160145	-0.209357	0.0726296	-0.0229879	0.0223745	0.032248	0.266355	0.0540388	0.0842922
SCTR	-0.240368	0.219807	0.484665	0.150741	0.0915806	-0.0580677	0.620773	-0.106516	0.330391	0.0426048	0.359235	-0.0852956	0.157714	-0.1331	-0.146078	0.234075	-0.0762286	0.14278	-0.00795555	-0.149625	0.0106195	-0.322322	0.113375	-0.0366993	-0.0301353	-0.328231	-0.25943	-0.270827	-0.117045	-0.27875	-0.325216	-0.139762	-0.324735	0.0537051	-0.228986	0.00678319	-0.352305	-0.372584	-0.0755511	-0.313046	-0.199238	-0.0120864	-0.127717	0.015834	-0.0973868	-0.193269	-0.173615	-0.370578	-0.253685
RBM4	-0.511734	-0.300239	-0.593993	0.407623	0.0580879	-0.269309	0.213345	-0.247465	-0.269816	0.0395869	-0.179068	0.417343	-0.250527	-0.434633	-0.12199	-0.319266	0.490786	0.0394486	0.419207	0.00836126	0.144896	-0.647095	0.466518	0.370036	0.142409	-0.0125638	-0.568152	0.108193	0.476219	-0.214295	-0.545368	-0.0495656	-0.200519	0.535801	-0.0765703	-0.17594	-0.285524	-0.255993	0.162237	-0.0843094	-0.0309373	0.486208	0.0256637	0.448939	0.155134	0.0841605	0.446237	-0.455934	-0.241408
ZAR1	0.398066	0.650744	0.397547	-0.0152986	-0.0138251	0.506311	0.0355779	0.19552	0.48231	0.173245	0.62229	-0.314884	0.613657	-0.296534	-0.207465	0.528957	-0.140462	0.430196	-0.425614	-0.159675	-0.501227	-0.110511	-0.473426	-0.561912	-0.391741	-0.317988	-0.240427	-0.20772	-0.537365	0.106528	-0.093391	-0.367081	-0.113885	-0.514723	-0.24827	0.0228872	-0.0298696	-0.120441	-0.367925	-0.00470146	-0.303343	-0.43106	-0.37959	-0.397155	-0.372809	-0.408312	-0.0853717	0.112379	-0.237876
ZNF767	-0.647145	-0.312855	-0.124212	0.101275	0.187411	-0.311833	0.527465	-0.384176	-0.342693	-0.591122	-0.282728	0.763235	-0.395958	0.273346	0.576365	-0.363382	0.667473	-0.126111	0.560483	0.775644	0.639704	-0.338408	0.481844	0.411176	0.556183	0.366191	0.0659072	0.361231	0.520694	-0.619815	-0.136	0.199141	0.0166387	0.606561	0.254294	-0.515839	-0.0743195	-0.0354586	0.16077	-0.124267	0.231989	0.429427	0.350315	0.512239	0.401045	0.286447	0.515198	-0.145716	0.300017
MCM4	-0.487243	-0.428688	-0.407984	0.30992	-0.082467	-0.258406	0.0985045	0.0333787	-0.290112	0.191478	-0.282718	0.147738	-0.417947	-0.0715239	-0.174426	-0.329261	0.0975272	-0.17913	0.280297	-0.129762	0.240215	-0.472073	0.373016	0.397399	0.105309	-0.199816	-0.409139	-0.118541	0.330578	0.00724617	-0.490559	-0.0324518	-0.33398	0.466731	-0.0639069	0.357646	-0.365896	-0.325778	0.0393222	-0.21521	0.0289056	0.334788	0.0231854	0.294372	0.0239296	-0.0475105	0.0587116	-0.551404	-0.255655
GPR97	0.193457	0.252586	0.227133	-0.182239	-0.270685	0.117782	-0.0174188	-0.234907	0.133691	-0.135093	0.575951	-0.169172	0.667833	0.201979	-0.069378	0.709891	-0.24702	0.550951	-0.163477	-0.086493	-0.151894	0.404509	-0.222058	-0.224871	-0.0426878	-0.0236681	0.145491	0.0761666	-0.3077	0.0339448	0.288853	-0.114717	0.178683	-0.242027	0.0547113	-0.0788798	0.106809	0.0630982	0.00797594	0.0520561	0.029149	-0.329531	0.0573894	-0.126058	-0.0488539	0.0269352	0.12359	0.238021	0.0477045
PEG3	0.613825	0.409117	-0.122087	-0.109325	-0.120675	0.334528	-0.325119	0.157466	0.275727	0.186513	0.276012	-0.238525	0.430667	-0.475366	-0.133466	0.351709	-0.0946096	0.288358	-0.287382	-0.435691	-0.45506	0.121832	-0.374978	-0.371284	-0.290969	-0.122414	0.000507108	-0.00814893	-0.215753	0.337045	0.190104	-0.249595	0.155448	-0.363807	-0.0815687	-0.208359	0.245301	0.18927	-0.0596046	0.343426	-0.146821	-0.266806	-0.216941	-0.312641	-0.211968	-0.178291	0.134134	0.293548	-0.152722
HN1	-0.0088803	0.221674	-0.185691	0.0995508	0.0773433	-0.0796816	-0.246885	0.333547	0.0918031	0.396822	0.253276	-0.255003	0.158133	-0.502881	-0.263663	0.125955	-0.346023	0.267564	-0.133031	-0.512906	-0.339195	-0.236944	-0.0779732	-0.0248531	-0.355696	-0.152348	-0.644058	-0.178472	-0.0653667	0.495302	-0.243539	-0.0940948	-0.0751668	-0.168155	-0.187207	0.540152	-0.0345203	-0.0681868	-0.0396251	0.153734	-0.0303042	0.0588736	-0.163781	-0.0488857	-0.101615	-0.146477	-0.104711	-0.0703269	-0.299033
SRRM1	-0.776739	-0.550648	-0.259258	0.246903	0.127279	-0.542424	0.532728	-0.652679	-0.495989	-0.617127	-0.390876	0.853252	-0.522057	0.254425	0.550827	-0.50338	0.658448	-0.25018	0.721458	0.715473	0.723357	-0.217514	0.739268	0.69066	0.61002	0.538744	0.0316897	0.496774	0.688298	-0.70385	-0.0177153	0.417786	0.197654	0.755991	0.328606	-0.427054	-0.0368279	0.0604935	0.413234	-0.0563256	0.352352	0.620885	0.512898	0.731779	0.600557	0.487088	0.556567	-0.181285	0.324942
TRIP11	-0.146108	-0.109862	0.0351525	0.0217037	-0.0974513	0.0107479	-0.00073777	0.335268	-0.124016	0.272558	-0.172117	-0.225011	-0.239848	0.171057	-0.243514	-0.0685803	-0.220006	-0.204252	0.0709376	-0.311607	0.18122	-0.0973736	0.114548	0.168778	0.0979252	-0.341483	-0.0464108	-0.277682	0.0139129	0.153669	-0.254045	0.00560698	-0.331318	0.210505	0.0356947	0.50533	-0.182085	-0.217611	-0.00223966	-0.163187	0.100208	0.0494279	0.0509516	0.0357635	-0.100158	-0.046546	-0.231045	-0.300832	-0.163321
CDR2	-0.706781	-0.421931	-0.391853	0.271764	0.195938	-0.450158	0.364851	-0.359425	-0.257136	-0.14413	-0.267734	0.498945	-0.430561	-0.224605	0.107746	-0.505014	0.379382	-0.0783309	0.361705	0.261519	0.269907	-0.696688	0.459749	0.40687	0.165113	0.0920724	-0.523153	0.0757641	0.473199	-0.23333	-0.500724	-0.00342815	-0.217014	0.483077	-0.184204	-0.162767	-0.390369	-0.318239	0.0471483	-0.226105	-0.0812634	0.488233	-0.00528963	0.430995	0.198531	-0.0132552	0.18245	-0.507333	-0.0962006
SLFN12	-0.77791	-0.353274	0.0727557	-0.0787971	0.113235	-0.493781	0.577456	-0.483864	-0.246079	-0.484988	-0.167865	0.495636	-0.303318	0.584703	0.474453	-0.21954	0.115614	-0.0838314	0.451744	0.57015	0.662137	-0.044287	0.490743	0.424317	0.541431	0.353866	0.127787	0.271451	0.426085	-0.541078	-0.0113424	0.238229	-0.014907	0.463505	0.159201	-0.381199	-0.1688	-0.151072	0.18682	-0.277267	0.225765	0.317954	0.380258	0.447034	0.408584	0.277656	0.137281	-0.214697	0.379216
GNAO1	0.879895	0.427014	0.203886	-0.270129	-0.155592	0.418847	-0.603779	0.419614	0.40461	0.367635	0.422272	-0.651314	0.572838	-0.15459	-0.258759	0.527195	-0.550727	0.259256	-0.684864	-0.444336	-0.684071	0.486168	-0.718509	-0.640004	-0.563676	-0.186998	0.181321	-0.207665	-0.627111	0.57068	0.388104	-0.256951	0.177437	-0.810548	-0.156452	0.266631	0.279254	0.24468	-0.293054	0.259985	-0.225615	-0.603428	-0.367396	-0.658516	-0.42044	-0.332536	-0.364009	0.46274	-0.111133
C21orf62	-0.255262	0.056821	0.44477	-0.092661	0.144068	0.0984182	0.268546	0.114569	0.0939913	0.315401	0.146929	-0.188824	0.0440553	0.419584	-0.0660588	0.188053	-0.149262	-0.0834688	-0.158369	-0.0898727	0.0513947	0.034945	-0.0580676	-0.111877	0.0108824	-0.368192	0.0338917	-0.368064	-0.297784	-0.278184	-0.298411	-0.111007	-0.467083	-0.0391118	-0.253763	0.0876075	-0.437963	-0.468285	-0.202395	-0.594973	-0.269628	-0.238216	-0.152877	-0.152609	-0.302995	-0.209602	-0.286627	-0.467248	-0.365635
CDKL3	-0.114455	-0.00781632	0.140984	-0.288614	-0.0833099	0.158316	-0.162908	0.472625	0.0484034	0.248128	-0.108707	-0.247277	-0.033156	0.0976084	-0.132575	-0.096009	-0.158085	-0.0377231	-0.212855	-0.0128331	-0.090623	-0.0384937	-0.227047	-0.208789	-0.0314918	-0.338076	0.102893	-0.430622	-0.155546	0.113732	-0.284231	-0.261916	-0.411816	-0.132772	-0.155158	-0.152105	-0.234534	-0.251324	-0.267353	-0.326104	-0.246793	-0.197787	-0.222036	-0.283394	-0.29176	-0.191626	-0.506737	-0.196307	0.0130777
GDF9	-0.36542	-0.280052	-0.502874	0.16573	-0.00708115	0.0761645	0.0705443	-0.173387	-0.285226	-0.0643177	-0.278532	0.431009	-0.295979	-0.199147	0.138022	-0.38383	0.453069	-0.105724	0.375256	0.108201	0.145652	-0.413392	0.29224	0.322364	0.267888	0.0867539	-0.333623	0.260825	0.343883	-0.11132	-0.344024	0.00598131	-0.10179	0.43937	0.0366781	-0.106976	-0.12568	-0.113621	0.0471987	-0.0854407	0.0802825	0.342918	0.0877486	0.324016	0.112081	0.045774	0.535174	-0.261147	-0.177949
RASGEF1B	-0.334822	-0.460997	-0.571842	0.121964	0.0783685	-0.175069	0.0215864	-0.0767751	-0.515264	0.0527235	-0.480295	0.332627	-0.535739	-0.166281	-0.0427702	-0.474534	0.472968	-0.283441	0.406664	-0.100323	0.272159	-0.511334	0.407359	0.43974	0.337721	-0.11616	-0.237859	0.0580496	0.425803	-0.0265297	-0.418236	0.0367341	-0.240549	0.63057	0.051889	0.118086	-0.19986	-0.145973	0.174958	-0.0562669	0.121987	0.4323	0.105469	0.407362	0.0895054	0.0740229	0.367229	-0.439843	-0.266744
P39189	0.467189	0.0679961	-0.146416	-0.0842847	-0.437846	0.394484	-0.551491	0.145224	-0.0893124	0.346773	0.119192	-0.421442	0.327124	-0.00158369	-0.423641	0.291495	-0.290425	0.0668254	-0.182556	-0.583494	-0.347583	0.534922	-0.201083	-0.120474	-0.14463	-0.199236	0.143584	-0.0245688	-0.30733	0.309309	0.274385	-0.0158292	0.168049	-0.224224	0.122828	0.30323	0.202475	0.179427	0.168593	0.149957	0.0767764	-0.318306	0.00845982	-0.176912	-0.176599	0.0620834	-0.0180917	0.159793	-0.176274
TNFSF8	0.742268	0.500755	0.297761	-0.234913	-0.0185781	0.554644	-0.65476	0.615142	0.29295	0.403891	0.318872	-0.646123	0.483874	-0.0704649	-0.208713	0.417122	-0.457014	0.171521	-0.66195	-0.360334	-0.650991	0.486186	-0.712786	-0.633012	-0.438822	-0.236218	0.18692	-0.265902	-0.6908	0.493905	0.267884	-0.202569	0.0545964	-0.759384	-0.148524	0.129936	0.242437	0.192294	-0.305956	0.141829	-0.228838	-0.606239	-0.331045	-0.64808	-0.452316	-0.305633	-0.404172	0.393994	-0.14928
ACACB	-0.298445	0.108283	-0.0622019	0.0616067	0.543369	0.101616	-0.0750315	0.341225	-0.302804	0.0402626	-0.278111	0.109729	-0.366812	-0.0578833	0.126191	-0.332883	0.296927	-0.1339	0.151374	0.0875173	0.0602675	-0.407855	0.0872374	0.127593	0.33459	-0.0690008	-0.323122	-0.00290335	0.0437641	0.128949	-0.462467	0.0884195	-0.328558	0.296792	-0.0634058	0.0542614	-0.0860093	-0.104068	-0.102534	-0.104928	0.0840409	0.258409	0.0530466	0.150591	-0.00935481	-0.0349882	0.176856	-0.181794	-0.244193
SH3YL1	-0.549859	-0.278477	0.250304	-0.123354	0.26882	-0.274898	0.409877	-0.165372	-0.199162	-0.508856	-0.331881	0.47553	-0.440916	0.565891	0.59703	-0.402583	0.325748	-0.280055	0.281092	0.806794	0.536597	-0.0629775	0.240016	0.248725	0.468121	0.308998	0.283767	0.143863	0.26356	-0.481617	-0.022667	0.22037	-0.0643792	0.316798	0.142258	-0.381818	-0.100215	-0.0456481	-0.0380869	-0.277666	0.134738	0.215652	0.244482	0.228876	0.259153	0.169628	0.0125792	-0.0662731	0.381535
LCP1	-0.300233	-0.444159	-0.45944	0.247714	-0.252397	-0.0899506	0.130303	-0.164073	-0.207962	0.18838	-0.286718	0.151018	-0.347224	-0.0972269	-0.258933	-0.291425	0.195361	-0.230396	0.256419	-0.190311	0.19182	-0.389947	0.328292	0.312939	0.0496639	-0.244443	-0.250771	-0.0896921	0.297125	-0.101325	-0.3905	-0.121553	-0.281931	0.437539	-0.0667384	0.211684	-0.361132	-0.318192	0.0619229	-0.22462	-0.0487986	0.225329	-0.0376801	0.232841	-0.0369427	-0.0511005	0.152113	-0.553543	-0.271227
VIL1	0.327218	0.161855	0.36271	-0.104707	-0.236447	0.487783	-0.161331	0.32655	0.149807	0.159654	0.0880866	-0.298909	0.179135	0.348228	-0.111988	0.168266	-0.11264	-0.139291	-0.437199	0.0538625	-0.185477	0.245381	-0.443373	-0.417797	-0.23503	-0.393518	0.289812	-0.367809	-0.518317	-0.0987337	0.0789871	-0.275356	-0.181584	-0.38304	-0.124622	-0.0728767	-0.144155	-0.152948	-0.31684	-0.253333	-0.291138	-0.562262	-0.291179	-0.44367	-0.445048	-0.339355	-0.370109	-0.0567902	-0.0886533
MINOS1	0.207884	0.0351784	-0.332178	0.173711	-0.337834	0.235888	-0.428446	0.361525	0.106508	0.72347	0.124983	-0.461569	0.194132	-0.494144	-0.609712	0.14338	-0.42377	0.0948135	-0.228459	-0.800964	-0.417913	-0.100369	-0.137217	-0.0912298	-0.451884	-0.400867	-0.409914	-0.298897	-0.158338	0.50717	-0.259647	-0.233229	-0.190994	-0.215505	-0.224729	0.60025	-0.134685	-0.193232	-0.0711172	0.0142699	-0.209171	-0.118327	-0.289631	-0.203896	-0.323985	-0.262499	-0.247478	-0.227717	-0.464946
LOC338797	0.688072	0.2958	0.414867	-0.348266	-0.355056	0.280612	-0.361029	0.293462	0.379787	0.0985495	0.326287	-0.501079	0.482341	0.164458	-0.0396199	0.456667	-0.604379	0.114396	-0.442728	-0.185537	-0.291889	0.779454	-0.474992	-0.404926	-0.344055	0.0619254	0.534989	-0.0729696	-0.429195	0.266768	0.675476	0.0148015	0.396262	-0.66633	0.170746	0.132292	0.433453	0.393843	-0.0362968	0.281989	0.0317012	-0.499958	-0.0367524	-0.476597	-0.121253	-0.0088816	-0.436075	0.614815	0.317128
RNF141	-0.193792	0.0709198	0.438636	-0.413734	-0.0235276	-0.00279253	0.313616	-0.352234	0.222802	-0.2492	0.124779	0.000642823	0.165238	0.414201	0.233515	0.124341	-0.258553	0.0708158	-0.0661148	0.267162	0.145377	0.266695	-0.0696317	-0.0853365	0.148539	0.150828	0.307682	0.0363317	-0.0925493	-0.193711	0.190752	0.00206328	0.00727123	-0.148687	-0.0753498	-0.351941	-0.0645727	-0.0993266	-0.100644	-0.251752	-0.0764455	-0.147278	0.0470737	-0.0916936	0.0589164	0.000533799	-0.248575	0.070217	0.296838
IL28RA	0.565966	0.63073	0.621646	-0.218098	-0.271026	0.412283	-0.0299889	0.17469	0.787403	0.259056	0.847548	-0.615176	0.872635	-0.124047	-0.348249	0.786564	-0.549486	0.566833	-0.713085	-0.289481	-0.689467	0.309376	-0.70652	-0.762365	-0.694015	-0.388915	-0.0547974	-0.430673	-0.74408	0.184655	0.127247	-0.487375	-0.0605664	-0.850735	-0.354578	0.0524027	-0.0822855	-0.135366	-0.455606	-0.113125	-0.459604	-0.725739	-0.514675	-0.704615	-0.505411	-0.438959	-0.458704	0.191385	-0.148315
SGMS1	-0.808727	-0.384318	-0.0957243	0.135566	0.246805	-0.433441	0.512426	-0.458265	-0.316182	-0.150501	-0.299789	0.361413	-0.468597	0.271831	0.0903537	-0.403441	0.186939	-0.221039	0.457131	0.229726	0.502654	-0.335575	0.590626	0.497005	0.435989	0.12303	-0.222148	0.118896	0.408538	-0.411574	-0.358288	0.214368	-0.237435	0.580597	-0.0452596	-0.0783462	-0.359529	-0.331301	0.197678	-0.372386	0.0944219	0.448113	0.234185	0.503896	0.290151	0.185604	0.0990649	-0.51671	-0.0154713
G3BP2	-0.536207	-0.17004	0.369176	-0.327248	0.0851837	-0.217601	0.306722	-0.173954	-0.0527405	-0.101635	-0.0857667	-0.0376997	-0.145472	0.645933	0.126216	-0.108138	-0.276216	-0.129399	0.0406054	0.2575	0.318142	0.246074	0.147481	0.0883271	0.25919	0.0320422	0.232182	-0.134038	-0.0175229	-0.329213	-0.00904873	0.0877775	-0.191673	0.0711963	-0.0579024	-0.291901	-0.265066	-0.247665	0.026132	-0.477485	-0.0321188	-0.0534164	0.117728	0.0534758	0.0782203	0.0981574	-0.415972	-0.261827	0.241433
PLAU	-0.476586	-0.0324719	-0.126731	0.306719	0.26519	-0.29793	0.273504	-0.284022	-0.00364964	-0.0715345	0.0481574	0.293586	-0.0755761	-0.261818	0.0350556	-0.187789	0.190974	0.159696	0.128102	0.179171	0.0240638	-0.422793	0.207502	0.108769	-0.127401	0.129502	-0.471338	0.032726	0.188036	-0.167558	-0.308798	-0.00156057	-0.0694599	0.0985701	-0.242529	-0.154403	-0.256162	-0.245746	0.00539578	-0.154261	-0.175854	0.210372	-0.0962074	0.199763	0.104877	-0.0127756	0.0715664	-0.274378	-0.104637
ABCC6	-0.167165	0.0583444	0.155154	-0.265961	-0.261546	0.139306	0.279454	-0.369771	0.0716988	-0.281362	-0.00237471	0.161194	0.1378	0.271299	0.132223	0.0574911	0.127862	0.0448273	0.169458	0.226789	0.235022	0.294016	0.106982	0.00658601	0.292761	0.105836	0.390095	0.125623	0.101912	-0.43049	0.175705	-0.0132081	0.0655707	0.117714	0.145137	-0.723537	0.021718	-0.0136927	0.159832	-0.14521	0.0103866	-0.0761927	0.177719	0.0601084	0.132058	0.219128	0.0996502	0.0344556	0.308944
AQP9	-0.694037	-0.347704	-0.0694277	0.0888026	0.0903313	-0.387473	0.232153	0.110306	-0.316271	0.136385	-0.196779	0.093069	-0.386996	0.236003	-0.0516403	-0.273031	-0.0691115	-0.142378	0.302309	0.00214512	0.392108	-0.239292	0.430881	0.397882	0.227067	-0.0924222	-0.250156	-0.159104	0.267377	-0.163751	-0.397103	0.139935	-0.313532	0.418911	0.0358261	0.253562	-0.323704	-0.310317	0.147576	-0.32426	0.120305	0.300946	0.169388	0.331527	0.130278	0.132572	-0.15927	-0.492261	-0.0555383
WBSCR16	-0.604018	-0.34749	-0.476605	0.405236	0.122778	-0.259281	0.229093	-0.285171	-0.222878	0.0883065	-0.240684	0.345274	-0.363605	-0.348289	-0.123045	-0.427664	0.355431	-0.069676	0.294834	-0.0122112	0.112385	-0.652609	0.39383	0.347614	0.019842	-0.0909465	-0.611204	-0.0332999	0.355437	-0.141582	-0.585997	-0.0772232	-0.294573	0.450548	-0.262882	-0.0713539	-0.455616	-0.394471	0.0425438	-0.274428	-0.167387	0.39106	-0.0924111	0.347406	0.0533333	-0.0597778	0.226785	-0.623203	-0.346567
MEAF6	-0.248894	-0.22553	-0.450994	0.332354	0.0234337	-0.0754679	0.00229143	0.0330617	-0.0352284	0.324438	-0.158757	0.0695576	-0.211893	-0.607615	-0.371077	-0.320288	0.21952	-0.0567621	-0.00399034	-0.2291	-0.190536	-0.789703	0.087868	0.0656804	-0.281129	-0.355041	-0.637622	-0.297897	0.144346	0.148774	-0.666869	-0.321215	-0.427485	0.165533	-0.419149	0.195283	-0.479162	-0.436278	-0.183063	-0.225213	-0.364082	0.199208	-0.383642	0.0505291	-0.224457	-0.309885	-0.0673237	-0.57072	-0.44032
MUSK	0.501736	0.265574	0.270909	-0.140778	-0.0552996	0.361614	-0.598768	0.829777	0.144437	0.467451	0.102281	-0.537019	0.217786	0.120079	-0.0946417	0.203566	-0.449314	-0.0545401	-0.537764	-0.261579	-0.395129	0.431555	-0.542311	-0.418744	-0.348171	-0.256175	0.212281	-0.363495	-0.511783	0.352453	0.170469	-0.100207	-0.0568241	-0.595927	-0.0584285	0.209237	0.139359	0.0939728	-0.2605	0.0377942	-0.164216	-0.480582	-0.245195	-0.536635	-0.401174	-0.261973	-0.537746	0.236354	-0.0973138
GNL3L	-0.547405	-0.497218	-0.572035	0.455603	-0.000163244	-0.379974	0.355519	-0.426164	-0.40617	-0.241898	-0.373917	0.674147	-0.485734	-0.321974	0.156907	-0.478335	0.652154	-0.209526	0.631217	0.192708	0.432999	-0.626101	0.653061	0.618546	0.348775	0.177174	-0.314397	0.29672	0.677308	-0.343438	-0.338907	0.154596	-0.02332	0.74629	0.138955	-0.0611058	-0.156783	-0.0906293	0.298512	0.0353269	0.189036	0.639666	0.2464	0.629246	0.353484	0.230784	0.571516	-0.375581	-0.0663461
ESRP2	0.376647	0.654304	0.674172	-0.0822106	-0.241508	0.405724	0.278843	0.006016	0.708913	0.123738	0.815251	-0.435446	0.780292	0.0694818	-0.252716	0.834398	-0.394786	0.505041	-0.453437	-0.284419	-0.385979	0.245578	-0.470843	-0.56288	-0.431825	-0.391647	-0.0286092	-0.302714	-0.606002	-0.0414995	0.0690808	-0.37229	-0.12044	-0.541826	-0.24302	0.090899	-0.138521	-0.239294	-0.318105	-0.195937	-0.305083	-0.612899	-0.309678	-0.495197	-0.39086	-0.322782	-0.167246	0.051383	-0.22912
HYAL2	-0.0107659	0.136178	0.342316	-0.359215	0.377943	-0.013437	-0.152062	0.38665	-0.0200226	0.0318585	-0.116143	-0.271635	-0.184382	0.402925	0.24976	-0.0833766	-0.46419	-0.267001	-0.121009	-0.0222124	0.0825332	0.364546	-0.0904684	-0.0290429	0.128361	0.156103	0.198412	-0.0193355	-0.187872	0.191672	0.24473	0.271261	0.062941	-0.165568	0.0748172	0.174413	0.187266	0.181174	0.047945	-0.0273462	0.210837	-0.0697543	0.165577	-0.105238	0.0749004	0.100841	-0.349676	0.195366	0.204491
DCAF4L2	0.856963	0.424677	0.250029	-0.174192	-0.3998	0.359365	-0.396657	0.402468	0.509538	0.268271	0.439661	-0.515213	0.614051	-0.242141	-0.182486	0.563097	-0.544763	0.176667	-0.475879	-0.391733	-0.459125	0.458805	-0.513641	-0.454088	-0.505059	-0.0485771	0.264753	-0.0964047	-0.395251	0.395972	0.500825	-0.11957	0.326893	-0.700599	0.0783766	0.368751	0.425111	0.342084	-0.114157	0.418321	-0.0417844	-0.426591	-0.173256	-0.498745	-0.211041	-0.145791	-0.33052	0.61187	0.139083
SARM1	0.148516	0.11209	0.225075	-0.432054	-0.022367	0.468148	-0.266651	0.293402	0.119571	0.304933	0.0601098	-0.301418	0.17818	0.111996	-0.0944823	0.0751748	-0.0776865	0.0207191	-0.409084	0.00795403	-0.346642	0.120471	-0.454	-0.440985	-0.102803	-0.324851	0.200863	-0.337038	-0.442909	0.0917736	-0.168537	-0.343563	-0.339008	-0.348961	-0.261378	-0.232432	-0.191489	-0.187445	-0.413473	-0.377273	-0.391589	-0.418519	-0.357388	-0.449933	-0.452169	-0.329521	-0.363544	-0.114691	-0.161644
COX10	-0.386263	-0.307659	-0.537218	0.396093	-0.0816341	-0.169678	0.152787	-0.215281	-0.118401	0.209632	-0.178836	0.198259	-0.234637	-0.552429	-0.333665	-0.3003	0.273387	-0.0222934	0.23778	-0.253562	0.00811275	-0.665648	0.331859	0.264403	-0.0898924	-0.224407	-0.548048	-0.112425	0.336044	-0.0137739	-0.566547	-0.189054	-0.300376	0.387632	-0.250443	0.0279409	-0.408758	-0.372562	0.0566998	-0.172123	-0.203517	0.331618	-0.159568	0.258682	-0.0253372	-0.0925364	0.157294	-0.581316	-0.360773
MCF2L	0.767214	0.465921	0.0702121	0.00873775	-0.321882	0.300151	-0.513739	0.414241	0.486839	0.322371	0.435379	-0.637421	0.590147	-0.356154	-0.415436	0.561287	-0.667407	0.356599	-0.539543	-0.600295	-0.588334	0.280705	-0.57179	-0.503501	-0.61567	-0.198245	-0.0158545	-0.186391	-0.426749	0.716805	0.297498	-0.255332	0.17107	-0.694256	-0.134176	0.494167	0.264693	0.171437	-0.203842	0.367172	-0.132733	-0.455924	-0.295825	-0.550273	-0.305449	-0.274229	-0.360244	0.440738	-0.0462378
C4orf3	-0.618177	-0.479751	-0.382534	0.237833	-0.0369681	-0.216334	0.249998	-0.170352	-0.261638	0.133728	-0.354208	0.264944	-0.479438	-0.0794708	-0.107791	-0.456926	0.184118	-0.267598	0.322381	-0.0803436	0.277243	-0.561145	0.418063	0.425527	0.134637	-0.17256	-0.411432	-0.0932737	0.360188	-0.109146	-0.544925	-0.0415293	-0.379653	0.504339	-0.166237	0.229396	-0.480194	-0.439569	0.0345941	-0.377226	-0.0667986	0.349058	-0.0187652	0.322836	0.0251025	-0.0618856	0.0630157	-0.670905	-0.285925
LMNB2	-0.346394	-0.315734	-0.42382	0.275775	-0.294912	-0.19972	0.4864	-0.534924	-0.153893	-0.270273	-0.220355	0.496978	-0.228927	-0.253207	-0.00053913	-0.192044	0.415467	-0.118908	0.580689	-0.0275681	0.455448	-0.493608	0.557045	0.5092	0.315405	0.0409263	-0.146888	0.252281	0.601157	-0.291461	-0.194668	0.0382479	-0.0170692	0.657735	0.165549	-0.0402697	-0.124845	-0.140504	0.312794	0.0589396	0.201356	0.473808	0.249781	0.517135	0.30748	0.205844	0.513299	-0.284268	0.0236417
IL32	0.720721	0.371774	0.202225	-0.230288	-0.203523	0.30568	-0.52505	0.512998	0.183163	0.167782	0.188392	-0.471228	0.334614	-0.0318916	-0.0668144	0.348579	-0.488186	0.0131611	-0.276405	-0.293823	-0.269447	0.599245	-0.359855	-0.267448	-0.211016	0.0977699	0.386988	0.0315969	-0.293819	0.425257	0.579265	0.139559	0.400261	-0.492668	0.322093	0.418965	0.601775	0.529898	0.0657892	0.528282	0.273337	-0.276087	0.0978735	-0.304876	-0.0233291	0.111926	-0.242085	0.69303	0.294151
TMEM72	-0.0376359	0.103788	0.0960497	0.00445006	0.177756	0.16739	-0.448238	0.850104	-0.0354643	0.563681	-0.125922	-0.378434	-0.124148	0.0294867	-0.105766	-0.163607	-0.346786	-0.197327	-0.328048	-0.205728	-0.231538	0.0137302	-0.255071	-0.161208	-0.223038	-0.286262	-0.188025	-0.436774	-0.282077	0.276011	-0.268092	-0.0612699	-0.335882	-0.293627	-0.196536	0.226397	-0.143338	-0.175092	-0.244502	-0.19435	-0.192544	-0.169469	-0.234306	-0.29077	-0.323553	-0.257451	-0.565511	-0.159883	-0.214348
ELL3	-0.621551	-0.431422	-0.0547608	0.042484	0.316799	-0.226347	0.182218	-0.0702625	-0.345802	-0.208001	-0.337154	0.43309	-0.501431	0.47278	0.429956	-0.487198	0.367633	-0.230695	0.147585	0.642664	0.296437	-0.267769	0.151346	0.203206	0.289069	0.0940884	-0.100493	0.0176208	0.14958	-0.338498	-0.337198	0.028023	-0.290041	0.287753	-0.114839	-0.21388	-0.372185	-0.277845	-0.232902	-0.456782	-0.0767113	0.150161	-0.00710993	0.163019	0.0110866	-0.0933289	0.0738936	-0.398706	-0.0409697
HRAS	-0.389148	-0.303716	-0.593826	0.419811	0.0727259	-0.232034	0.158863	-0.259663	-0.186071	0.000228144	-0.263938	0.419623	-0.349072	-0.566507	-0.0436193	-0.414761	0.451616	-0.0648545	0.355543	-0.0567911	0.0916869	-0.668909	0.37579	0.356973	0.00904828	0.01617	-0.524059	0.0981742	0.463229	-0.0310905	-0.448903	-0.0451949	-0.125848	0.457414	-0.132321	-0.0264115	-0.241292	-0.191301	0.102641	-0.00986595	-0.0538294	0.456468	-0.0364903	0.356175	0.125864	0.0146717	0.398179	-0.405383	-0.263494
HLA-DOA	-0.290855	0.00588026	0.195551	-0.335408	0.220802	-0.0402404	0.173564	-0.346292	-0.275721	-0.517815	-0.159463	0.301018	-0.128394	0.537475	0.539515	-0.124756	0.0963192	-0.100561	0.32279	0.466563	0.419843	0.416357	0.239425	0.222441	0.614268	0.516768	0.433	0.476674	0.150091	-0.32745	0.399332	0.408551	0.317282	0.217807	0.354974	-0.522044	0.311339	0.29843	0.301473	0.0534657	0.396893	0.140434	0.498088	0.301765	0.426824	0.424531	0.254261	0.290248	0.480716
SMC1A	-0.346792	-0.496679	-0.473162	0.316021	-0.237425	-0.19553	0.322463	-0.509297	-0.355574	-0.301895	-0.24432	0.550868	-0.226691	-0.391958	0.00868657	-0.269406	0.540743	-0.0333441	0.571095	0.0956003	0.38654	-0.537824	0.566018	0.524196	0.353706	0.137779	-0.0990024	0.332231	0.54363	-0.215527	-0.199873	0.115733	0.0775604	0.648891	0.205489	-0.123893	-0.0497679	-0.0203744	0.337758	0.0854017	0.175776	0.527345	0.261898	0.562818	0.343346	0.237968	0.48186	-0.206466	0.0494803
BCL2	-0.415467	-0.412296	-0.352616	0.347777	-0.247812	-0.228097	0.433682	-0.259724	-0.158696	-0.0350586	-0.261959	0.350243	-0.351657	-0.218255	-0.12683	-0.294807	0.30626	-0.240927	0.470363	-0.0546757	0.420237	-0.545374	0.534762	0.470432	0.148587	-0.105869	-0.223871	0.0133039	0.496787	-0.290595	-0.344257	0.016296	-0.169038	0.586819	0.0884583	0.147035	-0.27104	-0.257635	0.231723	-0.106307	0.0944603	0.424065	0.131062	0.435343	0.185943	0.117486	0.223492	-0.46026	-0.0616204
LOC221814	0.712141	0.417987	0.32732	-0.245667	-0.0891607	0.401718	-0.627541	0.732078	0.331205	0.427748	0.291618	-0.68711	0.421182	-0.0253723	-0.192023	0.392511	-0.637444	0.103975	-0.646856	-0.382539	-0.552385	0.497988	-0.664784	-0.560888	-0.495138	-0.209852	0.213984	-0.321327	-0.614569	0.544661	0.323417	-0.147254	0.0837763	-0.774724	-0.0843478	0.319508	0.263951	0.209965	-0.271352	0.180962	-0.152474	-0.561505	-0.287538	-0.635181	-0.392811	-0.272114	-0.575667	0.424079	-0.016412
ECD	-0.235409	-0.186878	-0.460647	0.330605	-0.165041	0.0656959	-0.0752221	0.0783515	-0.210503	0.405318	-0.210486	-0.0563262	-0.229959	-0.381373	-0.49514	-0.207964	0.0867033	-0.0912124	0.183532	-0.483513	-0.00584202	-0.499415	0.247323	0.25866	-0.0273684	-0.386362	-0.495978	-0.190151	0.177985	0.214123	-0.557653	-0.132102	-0.373663	0.366727	-0.144537	0.448448	-0.319262	-0.33932	0.041327	-0.127698	-0.0643292	0.238225	-0.0907047	0.187314	-0.12215	-0.110017	0.0789677	-0.525201	-0.4632
XBP1	-0.508258	-0.243323	-0.255995	0.453079	0.190694	-0.327466	0.326119	-0.223111	-0.16047	0.154539	-0.180427	0.23242	-0.323708	-0.311727	-0.155736	-0.353811	0.165343	-0.154774	0.375192	-0.121494	0.188109	-0.471527	0.536622	0.43025	0.0972927	0.0602456	-0.485498	0.0785768	0.380925	-0.222788	-0.409209	0.196754	-0.139917	0.40754	-0.0790462	0.142556	-0.232982	-0.237808	0.233758	-0.110056	0.0227243	0.48943	0.0904884	0.440113	0.218088	0.126552	0.112172	-0.409499	-0.212758
RNF149	-0.498804	-0.442969	0.148312	-0.287354	0.0714548	-0.284335	0.286924	-0.20181	-0.476472	-0.464915	-0.431257	0.400469	-0.486015	0.738845	0.525805	-0.378334	0.209038	-0.435729	0.435239	0.587971	0.710279	0.249046	0.431902	0.440825	0.672302	0.344834	0.546753	0.244411	0.324262	-0.525426	0.237248	0.411129	0.114011	0.4715	0.432014	-0.293279	0.0823715	0.145523	0.321592	-0.144979	0.408498	0.251526	0.512618	0.410244	0.406074	0.431253	0.0395851	-0.0197034	0.509108
PAFAH1B2	-0.803408	-0.523104	-0.264312	0.202078	-0.0396395	-0.560626	0.667399	-0.556402	-0.251858	-0.373015	-0.28668	0.628051	-0.418848	0.0940476	0.202294	-0.405233	0.399236	-0.143762	0.61165	0.428205	0.646726	-0.483147	0.682048	0.566968	0.398363	0.217603	-0.145572	0.196051	0.672213	-0.577265	-0.291055	0.136931	-0.101178	0.681083	0.116892	-0.297075	-0.297162	-0.259534	0.267574	-0.21754	0.141905	0.552291	0.277962	0.600909	0.416796	0.278554	0.258862	-0.420326	0.238861
URB1	-0.700986	-0.55858	-0.370237	0.276608	-0.104925	-0.335702	0.509854	-0.420976	-0.331832	-0.19655	-0.451806	0.560225	-0.546315	-0.00138147	0.122784	-0.495063	0.429876	-0.346754	0.608395	0.187203	0.6055	-0.53382	0.65995	0.625191	0.415673	0.0532356	-0.142315	0.137009	0.632031	-0.430702	-0.37207	0.120609	-0.206036	0.75527	0.0935017	-0.081447	-0.326124	-0.294322	0.241879	-0.231619	0.136588	0.546183	0.249267	0.564805	0.29553	0.193724	0.295013	-0.535798	0.0129278
CD8B	0.107811	-0.00767108	-0.304171	0.255832	0.0507263	0.0793136	-0.571203	0.748484	-0.134664	0.54789	-0.218021	-0.256868	-0.186134	-0.3567	-0.16557	-0.240432	-0.25539	-0.206086	-0.144641	-0.358077	-0.22661	-0.124994	-0.0879121	0.0262121	-0.251082	-0.124756	-0.294896	-0.192595	-0.0186588	0.452019	-0.168804	0.0388707	-0.0868998	-0.161453	-0.041518	0.431221	0.0766093	0.048119	-0.0526609	0.182251	-0.0120774	0.0699505	-0.126234	-0.0971215	-0.143285	-0.157339	-0.297063	-0.0135373	-0.188994
SUZ12	-0.503189	-0.298943	0.0104255	-0.11108	-0.0431443	-0.376122	0.61353	-0.519546	-0.167245	-0.6586	-0.196645	0.632065	-0.226778	0.382572	0.499849	-0.182754	0.444055	-0.0857978	0.518998	0.71589	0.677846	-0.135208	0.452464	0.366153	0.579515	0.37422	0.313645	0.345026	0.53559	-0.632975	0.066885	0.164882	0.0871407	0.524965	0.314513	-0.574633	0.000489336	0.0174868	0.203643	-0.0613628	0.263438	0.365875	0.394961	0.446866	0.445976	0.343853	0.345442	0.00581232	0.533482
CORO2B	0.641277	0.545795	0.438946	-0.203745	-0.383444	0.466547	-0.26815	0.195966	0.488059	0.347279	0.664558	-0.679059	0.80895	0.0787595	-0.464964	0.795378	-0.563811	0.449696	-0.573128	-0.494558	-0.552027	0.623974	-0.573899	-0.603296	-0.501921	-0.356734	0.163694	-0.305087	-0.684238	0.220378	0.302824	-0.285998	0.0647262	-0.691221	-0.124482	0.131357	0.087511	0.00477684	-0.160683	0.00266752	-0.242708	-0.705191	-0.27516	-0.572394	-0.413037	-0.20237	-0.324168	0.254728	-0.159206
CKLF	-0.71211	-0.216617	0.093106	0.210015	0.483463	-0.392038	0.366236	-0.203561	-0.214334	-0.110401	-0.241057	0.268449	-0.473358	0.0816164	0.205869	-0.454896	0.0944003	-0.232953	0.342585	0.224893	0.307156	-0.24222	0.469726	0.435769	0.278769	0.243537	-0.299075	0.0989277	0.264378	-0.25009	-0.276165	0.360585	-0.109272	0.374524	-0.0514564	0.0485949	-0.196568	-0.147261	0.157391	-0.250948	0.126102	0.444693	0.21941	0.400187	0.304035	0.214881	-0.0201532	-0.316029	-0.0191492
PDE7A	-0.7268	-0.544384	-0.441064	0.268422	0.125272	-0.434849	0.501997	-0.528178	-0.426406	-0.429068	-0.399087	0.786164	-0.529925	0.0378316	0.344692	-0.536444	0.712922	-0.21432	0.575296	0.571674	0.555368	-0.635127	0.592698	0.513474	0.44206	0.225541	-0.21222	0.285204	0.62737	-0.553326	-0.357339	0.0803974	-0.115745	0.71509	0.0585924	-0.372853	-0.298582	-0.21603	0.162006	-0.19762	0.0896734	0.537505	0.19657	0.58961	0.331425	0.162252	0.494547	-0.44477	0.0852504
RASAL2	-0.646226	-0.56135	-0.409224	0.256304	0.00299706	-0.386084	0.321536	-0.230136	-0.413855	-0.143205	-0.427364	0.438934	-0.580205	0.133872	0.118613	-0.474847	0.27896	-0.306569	0.508152	0.175074	0.530118	-0.465608	0.561285	0.56577	0.369448	0.0530516	-0.224251	0.125858	0.530346	-0.246521	-0.346712	0.130647	-0.198514	0.663096	0.0974599	0.13204	-0.286102	-0.237721	0.171178	-0.185069	0.206385	0.483957	0.231948	0.505843	0.255716	0.139025	0.253192	-0.483009	-0.00516089
KBTBD4	-0.681186	-0.419239	-0.41898	0.359437	0.026265	-0.337538	0.312208	-0.281242	-0.224533	0.151046	-0.221619	0.290101	-0.346389	-0.25846	-0.215376	-0.385129	0.251206	-0.0748804	0.355996	-0.0624798	0.20608	-0.606538	0.492023	0.41335	0.0768509	-0.114	-0.546216	-0.073765	0.406936	-0.213517	-0.609989	-0.038904	-0.343316	0.500431	-0.198511	0.0185011	-0.480779	-0.445884	0.102529	-0.322952	-0.122155	0.43245	-0.0282876	0.39795	0.0910989	0.021068	0.113847	-0.659539	-0.277223
OR6P1	0.495865	0.656963	0.76769	-0.189385	-0.162121	0.450977	0.163116	0.169263	0.662262	0.14976	0.722891	-0.503087	0.720375	0.0521254	-0.248906	0.764073	-0.371276	0.392571	-0.540606	-0.244705	-0.415057	0.26581	-0.571584	-0.635059	-0.480991	-0.432744	0.127902	-0.417445	-0.691137	0.0216059	0.121137	-0.34839	-0.117542	-0.623659	-0.218728	0.121149	-0.078446	-0.163514	-0.340374	-0.157518	-0.32009	-0.66571	-0.350352	-0.569089	-0.442223	-0.323432	-0.342607	0.125598	-0.167812
SRP19	-0.559935	-0.341021	-0.446579	0.286755	0.240663	-0.416848	0.392454	-0.474121	-0.28438	-0.357934	-0.248423	0.680029	-0.375071	-0.272824	0.283218	-0.445646	0.620374	-0.0708066	0.449532	0.380831	0.309862	-0.652505	0.468362	0.398088	0.231487	0.242283	-0.395829	0.266515	0.533467	-0.35759	-0.317636	0.0557497	-0.0182907	0.528448	-0.0446048	-0.351395	-0.208427	-0.132844	0.162355	-0.0394418	0.0317056	0.507775	0.0964119	0.501063	0.301535	0.122112	0.486885	-0.318511	0.00114136
ZNF565	-0.929239	-0.441271	-0.135024	0.117247	0.25214	-0.540253	0.579631	-0.415957	-0.327594	-0.39496	-0.336384	0.615755	-0.520088	0.354264	0.409058	-0.473502	0.36622	-0.164729	0.514752	0.58367	0.628255	-0.408337	0.566796	0.49994	0.508758	0.251261	-0.163891	0.184715	0.545096	-0.530492	-0.344431	0.1644	-0.210979	0.6213	0.0176375	-0.369533	-0.349124	-0.30284	0.10894	-0.360041	0.111117	0.477904	0.259754	0.514185	0.350317	0.186795	0.215231	-0.448678	0.170972
GPER	0.386104	0.270543	0.522742	-0.333401	0.126098	0.242835	-0.310072	0.383248	0.241548	0.13598	0.315973	-0.46351	0.324245	0.484807	0.0189805	0.400617	-0.346576	0.207216	-0.611183	0.0548937	-0.40171	0.486531	-0.656416	-0.564096	-0.245796	-0.239643	0.268556	-0.326249	-0.661185	0.226523	0.145996	-0.227619	-0.147642	-0.587255	-0.22272	0.0494225	-0.0518033	-0.0313566	-0.478718	-0.230495	-0.265967	-0.620222	-0.305843	-0.611515	-0.44691	-0.334136	-0.389454	0.164967	-0.136437
CAT	-0.756856	-0.314409	0.0248241	-0.139319	0.28479	-0.404253	0.216094	-0.0876345	-0.226818	-0.138008	-0.202072	0.269669	-0.354519	0.295956	0.319361	-0.40825	-0.000788812	-0.109744	0.148009	0.441789	0.284903	-0.19836	0.243023	0.239385	0.214344	0.177349	-0.193711	-0.0391241	0.203198	-0.223972	-0.259256	0.0904297	-0.194259	0.19484	-0.127305	-0.222677	-0.306252	-0.236981	-0.0395642	-0.385473	-0.039203	0.223646	0.0592875	0.212773	0.1551	0.036012	-0.224049	-0.333177	0.160523
LDLR	-0.497662	-0.537664	-0.397779	0.196233	0.0862065	-0.252203	0.13802	-0.0431187	-0.50118	-0.0516763	-0.529757	0.355389	-0.6621	0.144032	0.107539	-0.537559	0.349942	-0.427225	0.448286	0.120567	0.457057	-0.386964	0.485997	0.523091	0.408527	-0.00307311	-0.144629	0.0913935	0.433519	-0.162893	-0.335046	0.168019	-0.212393	0.652194	0.129756	0.19434	-0.213787	-0.142252	0.168155	-0.165259	0.219741	0.441728	0.224126	0.438014	0.183702	0.129891	0.251007	-0.439179	-0.101381
SOBP	0.115612	0.353545	0.629634	-0.0190262	-0.0181596	-0.00421292	0.554143	-0.0541799	0.488975	-0.163262	0.589966	0.0227988	0.439119	-0.248229	0.201376	0.468572	-0.0629038	0.257744	-0.0238591	0.0670565	-0.0353779	-0.0505933	-0.010415	-0.107255	-0.0739352	0.0289054	0.0283392	-0.0138434	-0.12672	-0.301287	0.119802	0.00577006	0.120622	-0.166788	0.0838145	-0.0367849	0.110671	0.0792712	-0.024051	0.0889211	0.0145722	-0.0208423	0.0293972	-0.0283022	0.0704397	-0.0103978	-0.016379	0.214225	0.110917
DERA	-0.513804	-0.296108	-0.412464	0.306727	0.240197	-0.381407	0.0495064	0.0627896	-0.290298	0.166407	-0.252621	0.159091	-0.423746	-0.293602	-0.102933	-0.410039	0.0481206	-0.138141	0.299275	-0.162267	0.126001	-0.565747	0.409613	0.44005	0.102211	-0.0044731	-0.649524	0.000898978	0.361404	0.141772	-0.493625	0.120832	-0.224894	0.410282	-0.103465	0.418702	-0.232424	-0.201803	0.107989	-0.0505987	0.112823	0.508931	0.0640636	0.382088	0.160333	0.0373613	0.0746461	-0.39145	-0.224164
CHRNB3	-0.522904	-0.142984	0.0816186	0.241857	-0.122952	-0.230619	0.757229	-0.427177	0.00813659	-0.234888	-0.0622847	0.398841	-0.179775	-0.00300439	0.0916372	-0.0886274	0.243279	-0.095974	0.494161	0.114652	0.556889	-0.39277	0.54488	0.413352	0.327059	0.0120523	-0.0292121	0.09447	0.442164	-0.512402	-0.223842	0.10315	-0.141289	0.529919	0.114826	-0.112581	-0.220985	-0.277594	0.223912	-0.167096	0.108305	0.36137	0.243316	0.430992	0.271897	0.160721	0.189477	-0.348424	0.0719145
ATM	-0.779857	-0.491994	-0.182966	0.245177	0.262628	-0.353493	0.569383	-0.47982	-0.361506	-0.396778	-0.413633	0.682613	-0.572546	0.342636	0.393963	-0.522199	0.626707	-0.305724	0.483066	0.634449	0.557451	-0.482945	0.511573	0.437656	0.517392	0.156494	-0.0967133	0.201425	0.465473	-0.653674	-0.391062	0.0927948	-0.271802	0.655141	-0.032521	-0.429725	-0.41142	-0.33646	0.0233946	-0.423661	0.0182355	0.413014	0.167921	0.471996	0.229585	0.0955013	0.370766	-0.528443	0.0105363
SNX1	-0.201623	-0.104773	0.308397	-0.331967	0.153167	-0.0972496	0.273133	-0.220637	-0.0772861	-0.583161	-0.113917	0.383253	-0.119845	0.59373	0.675303	-0.110903	0.218538	-0.127373	0.144614	0.756491	0.378518	0.252313	0.040092	0.0492449	0.436921	0.414457	0.505382	0.295944	0.103852	-0.439116	0.31241	0.186119	0.175705	0.0787783	0.23182	-0.545402	0.145363	0.17995	-0.0153095	-0.0891022	0.176963	0.0158247	0.263345	0.0867031	0.246674	0.191406	0.117203	0.254666	0.501996
LOC286087	0.693219	0.609514	0.680379	-0.281428	-0.206188	0.271466	0.0541649	0.226922	0.716625	0.0626393	0.722773	-0.496676	0.741442	-0.0938511	-0.0813203	0.76787	-0.553956	0.393843	-0.511128	-0.248273	-0.400043	0.381246	-0.543598	-0.574011	-0.468284	-0.142032	0.252712	-0.208955	-0.531402	0.185804	0.420827	-0.20869	0.188907	-0.715553	-0.0350941	0.162778	0.250223	0.165423	-0.227729	0.206237	-0.128688	-0.527923	-0.219602	-0.533975	-0.238159	-0.215099	-0.367796	0.493887	0.135366
PIGR	0.0322529	-0.106782	0.0312053	-0.0925859	-0.50574	0.0887097	0.133161	0.102252	0.0426592	0.0813514	0.0452528	-0.156657	0.0854627	0.142728	-0.209681	0.215308	-0.231853	-0.0581035	0.0927041	-0.301782	0.219631	0.0809976	0.0920121	0.0757326	0.0537019	-0.288669	0.233494	-0.16744	0.0384438	-0.046645	0.044366	-0.109221	-0.10511	0.135753	0.186668	0.186211	-0.0649351	-0.11362	0.135353	-0.0638196	0.117604	-0.0998815	0.103071	0.0098114	-0.0449316	0.0496967	-0.117637	-0.139735	0.089182
DNASE1L3	0.293103	0.0809304	0.0961545	-0.0546399	-0.0283668	0.230149	-0.345246	0.486277	0.119116	0.239504	0.0826903	-0.28025	0.0378222	-0.0184409	-0.0115079	0.0677269	-0.283165	-0.0458967	-0.347198	-0.146165	-0.298131	-0.0219913	-0.378125	-0.194903	-0.271182	-0.200596	-0.152797	-0.205972	-0.319639	0.444725	-0.045189	-0.139764	-0.111497	-0.324513	-0.133139	0.603406	-0.00731948	0.00409089	-0.367779	0.0123581	-0.072101	-0.215216	-0.234551	-0.331187	-0.293677	-0.351836	-0.24062	0.0765294	-0.198409
EIF3I	-0.742937	-0.501179	-0.500505	0.397507	0.00695783	-0.426831	0.450721	-0.446349	-0.373096	-0.197917	-0.375372	0.617694	-0.50222	-0.189754	0.0983019	-0.503396	0.511373	-0.19556	0.645917	0.201728	0.507361	-0.607941	0.706299	0.64487	0.360601	0.15455	-0.375724	0.225616	0.68101	-0.387082	-0.420482	0.159484	-0.116774	0.760112	0.0856347	-0.0991487	-0.270049	-0.223773	0.300054	-0.120619	0.159324	0.64426	0.255389	0.647013	0.370462	0.244879	0.435483	-0.484541	-0.0302549
BRCA1	-0.354036	-0.394371	-0.317355	0.179215	-0.308528	-0.105021	0.196274	-0.0108773	-0.154272	0.0906201	-0.274774	0.203608	-0.328631	-0.0695893	-0.11901	-0.254679	0.187395	-0.185414	0.280074	-0.0565853	0.3023	-0.458215	0.289253	0.335306	0.113807	-0.252953	-0.183014	-0.147312	0.347813	-0.0603576	-0.418981	-0.131298	-0.332464	0.451028	0.00317974	0.250511	-0.333895	-0.321461	-0.0266076	-0.201892	-0.00123717	0.255942	0.00444756	0.21011	-0.0196041	-0.0727961	0.0758556	-0.466429	-0.149558
MYCN	0.465159	0.139535	0.399862	-0.169612	-0.393087	0.0264711	0.172226	0.0127583	0.349845	-0.127878	0.278114	-0.125705	0.368164	0.193574	0.074257	0.412552	-0.269965	-0.0118041	-0.17194	-0.00536007	0.0736556	0.381189	-0.17878	-0.210398	-0.20779	0.00927121	0.547968	-0.0570744	-0.128728	-0.204577	0.545316	-0.0111589	0.288079	-0.347455	0.214648	0.00900252	0.231249	0.173669	0.0792747	0.197037	0.0434349	-0.320403	0.0198532	-0.203147	-0.00693073	0.0319547	-0.265015	0.366705	0.371846
LOC284581	0.433784	0.155076	0.0628903	-0.136421	0.217248	0.0826672	-0.192172	0.118836	-0.0285301	-0.368248	0.0285749	0.24357	0.046036	-0.176138	0.57988	0.0154681	0.225862	-0.0478626	-0.0121937	0.313006	-0.0527266	0.106607	-0.162915	-0.0463333	0.0917817	0.441618	0.246237	0.392611	-0.00151436	0.11314	0.466069	0.227027	0.491581	-0.158773	0.287706	-0.0261805	0.558469	0.588276	0.029832	0.528502	0.27616	0.0691166	0.165688	-0.00321791	0.195994	0.0993607	0.308711	0.649896	0.279865
ACSM1	-0.39157	-0.0379742	-0.155183	0.219958	0.414341	0.288644	-0.224183	0.300406	-0.265043	0.424224	-0.234108	-0.152778	-0.327538	0.130295	-0.280334	-0.333992	0.157741	-0.164481	-0.129136	-0.0960262	-0.213673	-0.294692	-0.0701328	-0.091552	-0.00341006	-0.404137	-0.492764	-0.306625	-0.274662	0.0413517	-0.69724	-0.182605	-0.620684	0.111375	-0.432411	0.0609187	-0.533088	-0.498954	-0.296094	-0.599128	-0.32217	-0.0876574	-0.290032	-0.0964787	-0.381017	-0.276619	-0.0475992	-0.668106	-0.636084
PSG5	0.0943317	0.339042	0.727103	-0.0711826	-0.155033	0.106551	0.420116	0.0600933	0.567917	0.00470305	0.48375	-0.286456	0.414022	0.0446231	-0.0717529	0.457339	-0.424854	0.105562	-0.253963	-0.124153	-0.0793926	0.104705	-0.196869	-0.266576	-0.306688	-0.237765	0.141719	-0.341448	-0.344834	-0.167342	0.110074	-0.13093	-0.0890355	-0.36387	-0.123472	0.131228	-0.135893	-0.190025	-0.128559	-0.206106	-0.160843	-0.332543	-0.141337	-0.274612	-0.152832	-0.1217	-0.490433	-0.00413903	0.097597
MS4A6A	-0.102832	0.145217	0.351622	-0.35808	0.360841	0.158831	0.0570503	-0.192113	-0.0114975	-0.261532	-0.0128025	0.108325	0.0191803	0.242099	0.342683	-0.0897557	0.148763	0.0177497	-0.0942089	0.444138	-0.0281706	0.166354	-0.158176	-0.168563	0.205706	0.222916	0.244275	0.117303	-0.193289	-0.150807	0.101685	0.0741542	0.0367157	-0.139677	-0.0789364	-0.482694	0.051151	0.0695833	-0.142091	-0.173267	-0.0960103	-0.10795	0.00104693	-0.0872401	0.0170886	0.00878682	-0.0455146	0.149686	0.145883
TACR1	0.0181316	0.426869	0.719072	-0.148329	-0.190383	0.156516	0.548059	-0.124744	0.529703	-0.0640456	0.65089	-0.177916	0.566436	0.0979018	-0.0364866	0.615923	-0.267386	0.372512	-0.173317	-0.0572581	-0.0317875	0.140748	-0.14347	-0.305336	-0.155585	-0.207857	0.144553	-0.208527	-0.327844	-0.310451	0.0775408	-0.186135	-0.0710591	-0.275813	-0.0743267	-0.138938	-0.126681	-0.207675	-0.0907404	-0.243089	-0.183398	-0.363287	-0.0919055	-0.216628	-0.136139	-0.110157	-0.226121	-0.0216947	0.0308605
TUBA8	0.40893	0.238002	-0.0835628	0.164219	-0.224216	0.30074	-0.350074	0.583878	0.367462	0.591323	0.24733	-0.457117	0.31742	-0.682424	-0.547561	0.209666	-0.229351	0.223671	-0.422918	-0.566625	-0.591635	-0.320949	-0.408365	-0.362385	-0.609047	-0.529417	-0.416488	-0.493243	-0.295183	0.514116	-0.372816	-0.430809	-0.302394	-0.395225	-0.337211	0.399807	-0.163004	-0.209118	-0.347886	0.0231866	-0.398591	-0.2236	-0.512915	-0.431632	-0.476292	-0.439478	-0.349321	-0.0912589	-0.425523
DNM1	0.694033	0.535773	0.56621	-0.384805	-0.146534	0.396748	-0.368389	0.375862	0.476127	0.176242	0.48456	-0.658111	0.578211	0.120741	-0.136128	0.584239	-0.673209	0.297597	-0.607383	-0.275461	-0.478697	0.639685	-0.65767	-0.578168	-0.415527	-0.124478	0.312165	-0.214856	-0.652663	0.469456	0.469817	-0.126917	0.193126	-0.76829	-0.0445154	0.248241	0.302969	0.246239	-0.258991	0.168512	-0.0959311	-0.611865	-0.198556	-0.617788	-0.296268	-0.217634	-0.477394	0.523372	0.0846075
PPP2CA	-0.830798	-0.519536	-0.20653	0.173928	0.053238	-0.52448	0.571423	-0.53402	-0.295196	-0.27748	-0.342829	0.482314	-0.487379	0.235345	0.133566	-0.443581	0.263266	-0.233666	0.519128	0.344334	0.595679	-0.360356	0.639176	0.533112	0.392684	0.160261	-0.131179	0.123863	0.544134	-0.514141	-0.288904	0.156091	-0.165256	0.632379	0.0232178	-0.242983	-0.363517	-0.305953	0.246624	-0.333567	0.0976361	0.467301	0.248954	0.535454	0.347998	0.239846	0.120975	-0.513993	0.152988
IMPAD1	-0.69599	-0.538482	-0.408561	0.320033	-0.010246	-0.483556	0.39723	-0.325236	-0.348057	-0.0420018	-0.354019	0.404992	-0.503102	-0.0710511	-0.0469709	-0.457758	0.271189	-0.247052	0.5011	0.0738107	0.468187	-0.549791	0.643138	0.572197	0.271346	0.0205912	-0.345044	0.0553645	0.563918	-0.30767	-0.424178	0.112557	-0.210503	0.65007	0.00798625	0.0760419	-0.35115	-0.299342	0.252787	-0.202447	0.0918583	0.539645	0.171258	0.54402	0.268315	0.147956	0.145487	-0.561489	-0.0541215
SSTR2	-0.0863274	-0.217887	-0.200714	-0.147375	0.146284	-0.109908	-0.152602	0.203699	-0.429688	-0.0859302	-0.314707	0.118601	-0.312565	0.270073	0.208255	-0.217875	0.183366	-0.203993	0.136633	0.100577	0.219776	0.0470763	0.11619	0.117406	0.387561	-0.00492055	0.233465	0.0580865	0.126987	-0.0877704	0.0285218	0.0616995	-0.0547072	0.264338	0.184892	-0.334561	0.0554851	0.101524	0.145102	0.0232052	0.172351	0.0691219	0.168053	0.141565	0.0591393	0.104101	0.116905	-0.072842	0.0991664
SEPT7P2	-0.0926862	0.0487718	0.421606	-0.349374	-0.085901	-0.0260022	0.446981	-0.317625	0.0792853	-0.61714	0.102742	0.337645	0.137291	0.497376	0.529628	0.182903	0.193084	0.0698626	0.139575	0.61762	0.407837	0.205994	0.00461828	-0.0282794	0.3587	0.248327	0.575818	0.203691	0.0729423	-0.463104	0.33482	0.0522071	0.159533	0.0633692	0.258766	-0.533958	0.127847	0.10422	0.00684251	-0.0435068	0.142639	-0.0872757	0.238941	0.0527164	0.195289	0.162594	0.129057	0.260124	0.505754
NYX	0.755933	0.443122	0.458636	-0.374036	-0.184171	0.323073	-0.332121	0.272287	0.325961	-0.0324219	0.390495	-0.413473	0.536783	0.0812048	0.0764113	0.531139	-0.447117	0.18929	-0.368925	-0.123435	-0.288858	0.713256	-0.461637	-0.398412	-0.198232	0.149899	0.52895	0.0710726	-0.426069	0.271272	0.701428	0.0882562	0.467788	-0.60401	0.257932	0.10657	0.580407	0.523578	0.00239219	0.431477	0.153302	-0.416371	0.0589419	-0.391272	-0.0404029	0.059714	-0.219025	0.766013	0.330111
MAP7D3	-0.477566	0.101896	0.465315	0.120606	0.011231	-0.158283	0.859385	-0.343617	0.325474	-0.228719	0.216737	0.21575	0.00966174	0.129448	0.0580655	0.0860595	0.120647	0.0758596	0.215776	0.262892	0.333164	-0.347121	0.27223	0.116819	0.119243	-0.096332	-0.152825	-0.109113	0.133603	-0.520087	-0.317384	-0.054339	-0.281604	0.247402	-0.0959661	-0.0726296	-0.360355	-0.400398	-0.0797313	-0.379819	-0.0894683	0.131741	0.026933	0.15496	0.0852757	-0.0175829	-0.0124824	-0.332589	0.0160905
MIAT	0.0670921	0.202685	-0.0486318	0.00752076	0.133612	-0.0206169	-0.0701495	-0.0344167	-0.0485232	-0.261009	-0.138802	0.21393	-0.0916133	0.0284334	0.2945	-0.15219	0.212498	-0.0643916	0.190816	0.245187	0.0765576	0.161902	0.085445	0.147014	0.273151	0.368524	0.0181328	0.330232	0.223796	-0.0775588	0.185762	0.242306	0.238616	0.0986436	0.236554	-0.188094	0.357321	0.322481	0.0937704	0.377803	0.294555	0.238764	0.25866	0.146501	0.267762	0.255778	0.325136	0.397857	0.253029
KAT6B	0.0813313	0.144022	0.212418	-0.00234935	0.225072	0.170239	-0.214299	0.0879012	0.0530527	0.0166739	-0.0781604	-0.10375	-0.0815783	0.00091395	0.138371	-0.155306	-0.118496	-0.245304	-0.217564	0.0510479	-0.209049	0.195253	-0.222194	-0.13281	-0.219451	0.0807964	0.0804765	-0.0848479	-0.259244	0.0952818	0.186766	0.0985968	0.100604	-0.301724	-0.123674	0.116912	0.0581594	0.100881	-0.0983703	-0.0162863	-0.0596987	-0.1806	-0.097238	-0.182878	-0.0880308	-0.0319532	-0.256983	0.0829122	0.0106563
ASB6	-0.675125	-0.414168	-0.487597	0.321241	0.241842	-0.226111	0.282079	-0.335611	-0.340515	-0.129603	-0.422148	0.530165	-0.544922	-0.240806	0.112836	-0.61808	0.525991	-0.190726	0.436928	0.203852	0.268105	-0.661048	0.461661	0.432108	0.240822	0.0760355	-0.468344	0.139776	0.455982	-0.214132	-0.525396	0.0365646	-0.229817	0.581302	-0.141537	-0.235723	-0.357204	-0.294278	0.0782756	-0.250028	-0.0375089	0.486181	0.0390279	0.442465	0.174702	0.0495295	0.377072	-0.536493	-0.198133
IGF1	0.504016	0.342798	-0.184446	0.0752239	-0.17787	0.396459	-0.480875	0.538363	0.274746	0.622568	0.13294	-0.427843	0.232496	-0.553661	-0.32211	0.160055	-0.340517	0.0561152	-0.339953	-0.70914	-0.483731	0.0140063	-0.321507	-0.256329	-0.465609	-0.287684	-0.272899	-0.219979	-0.228831	0.517033	-0.0458259	-0.207899	-0.0354621	-0.38663	-0.179312	0.291102	0.102041	0.0224292	-0.11704	0.21768	-0.206551	-0.208995	-0.303747	-0.355934	-0.325657	-0.312226	-0.158726	0.066014	-0.379236
RBM44	-0.230675	-0.12905	0.138773	-0.103746	-0.225524	0.00732545	0.523232	-0.528931	-0.066692	-0.377563	-0.0120796	0.315149	0.0397237	0.38476	0.163338	0.0953776	0.262271	-0.0438353	0.329928	0.291712	0.460062	0.0860634	0.296958	0.157605	0.437538	0.0940042	0.429675	0.221756	0.201679	-0.607353	0.122841	0.0518666	0.023229	0.333277	0.223654	-0.492982	-0.0473966	-0.0883425	0.206824	-0.162928	0.113428	0.0479308	0.269091	0.256268	0.198082	0.228252	0.255662	-0.0883504	0.26182
POLA1	-0.331831	-0.299626	-0.464063	0.25212	-0.305052	0.00401188	0.0861471	-0.0609831	-0.196567	0.297803	-0.23297	0.0656875	-0.201799	-0.285341	-0.442454	-0.199956	0.194571	-0.0494953	0.279346	-0.3214	0.141749	-0.483883	0.329983	0.293772	0.102886	-0.354426	-0.336382	-0.157054	0.307831	0.00285298	-0.560301	-0.175627	-0.395001	0.468928	-0.0828624	0.127716	-0.360676	-0.385085	0.0699823	-0.202593	-0.0953269	0.274279	-0.0431719	0.239468	-0.0654938	-0.0533746	0.11793	-0.545357	-0.327288
NT5C	0.337683	0.200007	-0.479644	0.308622	-0.0636488	0.183574	-0.130155	-0.0498998	0.025288	0.0125184	0.0583851	0.152763	0.133615	-0.721524	-0.115461	0.0866197	0.307031	0.156956	0.15028	-0.33559	-0.190763	-0.389494	0.0356958	0.0514634	-0.0804412	0.0159147	-0.346812	0.261464	0.188042	0.275895	-0.0727583	-0.0700483	0.160524	0.126718	0.0482521	0.161151	0.224172	0.168173	0.103477	0.462794	0.09925	0.212226	-0.0109713	0.128402	0.049674	-0.0169142	0.587235	0.167417	-0.232733
TBC1D28	0.208617	0.0526356	-0.311519	0.169983	0.210818	0.25237	-0.543277	0.436844	-0.108078	0.580926	-0.291998	-0.300576	-0.286472	-0.392221	-0.288386	-0.361542	-0.118012	-0.318445	-0.167025	-0.462383	-0.353699	-0.0855384	-0.106298	0.00545936	-0.269014	-0.146952	-0.384706	-0.156127	-0.114089	0.437543	-0.198874	0.0506626	-0.0996436	-0.128502	-0.175579	0.452239	0.0320558	0.0405312	-0.0725337	0.13729	-0.0789366	0.0733496	-0.199784	-0.106665	-0.191322	-0.176157	-0.132515	-0.100425	-0.423148
CDK6	-0.595719	-0.454354	-0.389584	0.170913	-0.0624619	-0.340463	0.484607	-0.619529	-0.40497	-0.344073	-0.359721	0.58765	-0.409996	0.110749	0.135126	-0.333166	0.478707	-0.141559	0.609501	0.223163	0.619772	-0.416608	0.616186	0.549381	0.501859	0.144559	-0.0402193	0.299749	0.602827	-0.380026	-0.221664	0.137576	-0.0701942	0.73876	0.146244	-0.176037	-0.20329	-0.197481	0.30403	-0.121362	0.188663	0.473361	0.309973	0.583381	0.344398	0.232345	0.470925	-0.385115	0.0438097
CALML3	0.381492	0.257079	-0.062076	0.101702	0.148569	0.355511	-0.461389	0.411023	0.205425	0.467686	0.0620365	-0.437475	0.0403117	-0.513616	-0.376706	-0.0269805	-0.212948	-0.0276501	-0.41644	-0.479041	-0.610378	-0.203702	-0.402724	-0.286583	-0.509143	-0.328124	-0.460829	-0.312652	-0.393984	0.624807	-0.241408	-0.214243	-0.176569	-0.363468	-0.372604	0.607621	-0.0761562	-0.0519619	-0.329316	0.0359531	-0.251174	-0.175545	-0.41928	-0.368701	-0.386993	-0.378034	-0.229501	-0.0550614	-0.478901
RLN1	-0.466952	-0.216549	0.104431	-0.154866	-0.32397	-0.0710269	0.302199	-0.064702	0.0333612	0.0827184	0.0183326	-0.0537555	-0.0113745	0.323144	-0.0430809	0.00577643	-0.35177	-0.0475841	0.0639539	-0.0855396	0.288836	0.0192311	0.177946	0.142766	0.0949094	-0.199228	-0.00381328	-0.215202	0.055957	-0.247173	-0.137383	-0.120796	-0.260551	0.11281	-0.0754385	-0.207464	-0.358913	-0.383975	0.0366864	-0.406541	-0.0928897	-0.0478894	0.0254706	0.0595478	-0.0179888	-0.0677725	-0.324262	-0.423587	0.0785955
LOC100129129	0.831347	0.540651	0.370006	-0.289666	-0.279561	0.507866	-0.441697	0.36091	0.487088	0.281018	0.441953	-0.627149	0.632016	-0.102744	-0.204391	0.571052	-0.593805	0.219239	-0.537424	-0.452123	-0.538171	0.655312	-0.59262	-0.529539	-0.432133	-0.104067	0.305127	-0.124786	-0.563411	0.409756	0.517695	-0.112883	0.282335	-0.738808	0.0159621	0.138488	0.398079	0.316374	-0.122407	0.303847	-0.0784504	-0.549654	-0.173914	-0.564236	-0.269873	-0.144841	-0.325854	0.570254	0.0480473
PSMD5	-0.627675	-0.367083	-0.216076	0.370635	0.475824	-0.36158	0.274011	-0.339155	-0.484612	-0.198757	-0.394572	0.506971	-0.572285	0.0144695	0.18495	-0.58376	0.582691	-0.342501	0.423391	0.405611	0.316508	-0.410662	0.523597	0.460165	0.316412	0.216075	-0.297682	0.178139	0.343251	-0.44831	-0.316207	0.305697	-0.071613	0.5418	-0.00173444	-0.112486	-0.214399	-0.102867	0.22443	-0.179561	0.10629	0.486921	0.187893	0.532399	0.28611	0.236988	0.290915	-0.390535	-0.0959986
GJC3	-0.623814	-0.281602	-0.0968837	0.0815612	-0.0465147	-0.102098	0.245542	-0.107886	-0.234775	0.219188	-0.221875	0.0592103	-0.333305	0.327779	-0.121039	-0.273698	-0.0593284	-0.293007	0.266469	-0.101347	0.31238	-0.106312	0.417685	0.350721	0.263444	-0.138765	-0.224517	-0.0809704	0.178815	-0.318973	-0.358078	0.0778011	-0.339409	0.391456	-0.0593477	0.118815	-0.394268	-0.393371	0.142793	-0.462611	0.021234	0.182234	0.121922	0.277185	0.0458547	0.068475	-0.0665469	-0.594831	-0.178122
MFAP1	-0.719267	-0.404402	-0.134395	0.105441	0.0573489	-0.255196	0.300886	-0.14353	-0.245572	0.199686	-0.303291	0.0695063	-0.44702	0.196822	-0.197305	-0.391736	-0.016211	-0.240689	0.276743	-0.0888065	0.311244	-0.294977	0.433277	0.383353	0.216462	-0.199586	-0.304787	-0.191623	0.240252	-0.212163	-0.513887	0.0340959	-0.4419	0.458163	-0.160723	0.0877245	-0.508199	-0.478205	0.081378	-0.510279	-0.0603565	0.275672	0.043884	0.293577	0.0366594	0.0259678	-0.145487	-0.695865	-0.222859
MOB3A	0.00904662	-0.184123	-0.290249	0.0766382	-0.554146	-0.0734864	0.337036	-0.557593	0.122919	-0.256457	0.0204412	0.32092	0.113872	-0.375129	-0.0173272	0.0728597	0.204622	0.103818	0.36581	-0.1167	0.244134	-0.0912678	0.310729	0.272524	0.0501065	0.129712	0.131279	0.242416	0.435663	-0.176648	0.168461	-0.0223371	0.266859	0.303542	0.220327	-0.237364	0.103501	0.0888859	0.315426	0.229338	0.11763	0.226142	0.185642	0.258196	0.26505	0.230141	0.384575	0.0427611	0.188897
ALS2CL	0.821647	0.557477	0.316907	-0.268359	-0.238849	0.549935	-0.431285	0.291449	0.4536	0.238048	0.399804	-0.594175	0.609052	-0.103067	-0.2295	0.526521	-0.504297	0.222797	-0.512037	-0.428463	-0.546274	0.609254	-0.577632	-0.543661	-0.364378	-0.10784	0.282859	-0.0772138	-0.549076	0.375959	0.473245	-0.137733	0.250799	-0.692486	-0.0118278	0.0197932	0.379133	0.292871	-0.124551	0.290201	-0.0982061	-0.536574	-0.182662	-0.542122	-0.269845	-0.152106	-0.249504	0.543005	0.0256595
TPM3	-0.600447	-0.466975	-0.47415	0.408522	0.0861408	-0.425535	0.446214	-0.5984	-0.357091	-0.326214	-0.394186	0.645041	-0.509118	-0.18587	0.123619	-0.512672	0.596532	-0.259842	0.62413	0.288622	0.480212	-0.526982	0.676339	0.592195	0.315354	0.262338	-0.260877	0.310009	0.647552	-0.432011	-0.251717	0.219643	0.0356351	0.711218	0.110519	-0.125742	-0.168532	-0.0924854	0.352627	-0.0263243	0.187608	0.614272	0.270415	0.642213	0.420882	0.317586	0.492449	-0.36147	0.0479036
RARA	0.716107	0.733918	0.69627	-0.268624	-0.0303834	0.437039	-0.0927231	0.316554	0.634984	0.135768	0.676598	-0.55599	0.706289	-0.0986285	-0.128999	0.711286	-0.439762	0.389713	-0.553129	-0.274574	-0.525527	0.423659	-0.60908	-0.625789	-0.417317	-0.186542	0.167371	-0.216426	-0.655209	0.246494	0.325879	-0.180552	0.126725	-0.712681	-0.0859967	0.133646	0.258241	0.180166	-0.261583	0.163604	-0.156161	-0.555601	-0.241515	-0.572984	-0.308307	-0.223454	-0.285567	0.482133	-0.0409068
BRP44L	-0.761817	-0.593048	-0.18313	0.0406705	-0.000135291	-0.453818	0.43428	-0.391035	-0.353834	-0.333266	-0.411798	0.486834	-0.55528	0.458866	0.3311	-0.461109	0.193862	-0.324387	0.445833	0.43152	0.630261	-0.244077	0.508039	0.506208	0.444723	0.17506	0.0274787	0.140651	0.481186	-0.408377	-0.176344	0.143766	-0.154389	0.570465	0.0753288	-0.118543	-0.3191	-0.247031	0.127892	-0.345042	0.155686	0.357687	0.260344	0.430745	0.286678	0.159318	0.0919363	-0.444483	0.202091
NUP98	-0.787614	-0.510796	-0.408682	0.321544	0.0729605	-0.512696	0.513861	-0.415538	-0.350146	-0.177214	-0.359878	0.53263	-0.523446	0.0231562	0.0945924	-0.462777	0.355048	-0.213402	0.595838	0.195729	0.56576	-0.549849	0.691678	0.604944	0.376333	0.119085	-0.330423	0.168045	0.636869	-0.409703	-0.410929	0.150828	-0.187553	0.723637	0.046661	-0.0780116	-0.337642	-0.302968	0.271238	-0.217279	0.149174	0.580765	0.245404	0.608962	0.345419	0.210546	0.311271	-0.539078	-0.00370661
C21orf49	0.246511	0.11984	0.1328	0.113972	-0.20286	0.394207	-0.311255	0.500245	0.273397	0.592737	0.164947	-0.485433	0.248704	-0.232642	-0.478576	0.112923	-0.332067	0.0584395	-0.44155	-0.378496	-0.436439	0.0336765	-0.3606	-0.335723	-0.569592	-0.419937	-0.198845	-0.472024	-0.437814	0.2409	-0.209989	-0.235359	-0.226503	-0.466199	-0.289502	0.233352	-0.205161	-0.24123	-0.254234	-0.224576	-0.41541	-0.351909	-0.421677	-0.420073	-0.427611	-0.343731	-0.524302	-0.143768	-0.344619
PUS10	-0.512798	-0.279241	0.299677	-0.254719	0.125475	-0.21152	0.33975	-0.233391	-0.172311	-0.361114	-0.270023	0.223587	-0.341337	0.801502	0.412335	-0.263101	0.00425495	-0.291585	0.151406	0.596071	0.481566	0.186836	0.173128	0.164996	0.434423	0.17487	0.385876	0.0452398	0.103042	-0.447636	0.0708747	0.142921	-0.123411	0.205019	0.069693	-0.361796	-0.184882	-0.139722	-0.0386956	-0.398446	0.0877325	0.0193522	0.207977	0.127181	0.155726	0.11486	-0.181493	-0.17089	0.365311
ERAP1	-0.117447	-0.037038	-0.0677259	0.202684	0.407891	-0.115416	-0.2792	0.609289	-0.217728	0.362276	-0.201271	-0.158786	-0.361256	-0.135722	-0.135026	-0.295652	-0.0104844	-0.18707	-0.0825052	-0.152798	-0.113626	-0.283089	-0.012997	0.0566203	-0.150611	-0.197129	-0.389797	-0.29557	-0.0731062	0.297141	-0.377387	0.0806269	-0.26238	0.0314218	-0.120211	0.554737	-0.128854	-0.0914775	-0.094801	-0.0653172	-0.015719	0.116549	-0.123184	-0.0165583	-0.141157	-0.104366	-0.226895	-0.217208	-0.325097
OXT	0.767978	0.558684	0.519207	-0.327761	-0.0373305	0.35847	-0.381727	0.440867	0.498534	0.222936	0.443409	-0.614598	0.545794	-0.0149438	-0.0954599	0.515844	-0.594328	0.199716	-0.596561	-0.280118	-0.515531	0.588332	-0.626211	-0.576346	-0.446005	-0.0514028	0.288706	-0.177466	-0.595974	0.39642	0.481183	-0.0742398	0.240542	-0.790391	-0.0386199	0.191821	0.369947	0.30949	-0.208272	0.258129	-0.102288	-0.53429	-0.209545	-0.593412	-0.263648	-0.175894	-0.453542	0.58516	0.0943663
BNIPL	0.512022	0.301629	0.0849866	-0.280415	0.0920846	0.145706	-0.209222	0.252679	0.0351854	-0.0716552	0.0793561	-0.0223785	0.175278	0.118653	0.328033	0.224678	-0.0301154	-0.0236071	-0.104214	0.0682644	-0.00527274	0.285631	-0.211626	-0.161891	0.102709	0.216493	0.312454	0.232577	-0.0667116	0.0684326	0.426768	0.113473	0.304146	-0.217834	0.261193	-0.0542896	0.475463	0.404612	0.0245592	0.440939	0.215547	-0.0912093	0.123941	-0.101508	0.0541837	0.0222164	0.176797	0.554098	0.208216
LOC147004	0.652472	0.418337	0.158593	-0.0709304	0.0238227	0.442992	-0.726142	0.841181	0.236733	0.58566	0.207927	-0.65692	0.314217	-0.153765	-0.260264	0.267519	-0.503183	0.072351	-0.645716	-0.454698	-0.6372	0.313709	-0.653592	-0.531431	-0.534191	-0.307582	-0.0410175	-0.367572	-0.601965	0.599017	0.100049	-0.186685	-0.0475145	-0.712081	-0.193124	0.384318	0.157031	0.106706	-0.33136	0.137462	-0.232212	-0.503205	-0.380382	-0.611934	-0.48036	-0.3777	-0.477672	0.264522	-0.270977
SERPINA1	-0.4051	-0.0551096	0.287544	-0.320749	0.336993	-0.182587	0.0981381	-0.176534	-0.194764	-0.27097	0.00845291	0.0895831	-0.0894142	0.623368	0.429812	-0.0383708	-0.188134	0.0610406	0.0200189	0.382783	0.209873	0.313578	0.0293874	0.0554101	0.34005	0.286486	0.170981	0.169424	-0.0842264	-0.117803	0.158949	0.199555	0.0443477	-0.00829288	0.0153226	-0.265939	-0.0104603	0.013218	-0.0253354	-0.223792	0.117202	-0.0442631	0.198116	0.0728614	0.152141	0.0809839	-0.0769013	0.0210551	0.204993
RAPH1	-0.650082	-0.47671	-0.32547	0.0798885	-0.137017	-0.291883	0.542118	-0.648185	-0.373304	-0.506642	-0.288996	0.680973	-0.346954	0.237651	0.332928	-0.297132	0.484878	-0.136368	0.641872	0.442756	0.662575	-0.340852	0.609621	0.543068	0.607777	0.268462	0.0370127	0.418328	0.601589	-0.514468	-0.129525	0.138893	-0.000646885	0.721853	0.238184	-0.296814	-0.148739	-0.125102	0.271274	-0.144748	0.268044	0.458758	0.385512	0.595244	0.411344	0.276023	0.535412	-0.288996	0.229138
CHMP6	-0.415025	-0.300464	-0.464497	0.314525	0.0539196	-0.162673	0.267391	-0.418229	-0.179691	-0.146568	-0.307376	0.517008	-0.306799	-0.461526	0.116994	-0.420798	0.537277	-0.115003	0.432035	0.105906	0.20204	-0.485357	0.429827	0.374561	0.194029	0.149421	-0.230069	0.212224	0.495474	-0.272576	-0.287183	0.0406287	-0.0306324	0.484232	-0.0330158	-0.476747	-0.152327	-0.110747	0.19936	-0.0283405	-0.0326949	0.457272	0.0834819	0.402163	0.231516	0.146432	0.426077	-0.306555	-0.0747585
LPGAT1	-0.384676	-0.305057	-0.47299	0.391339	0.0383021	-0.161171	0.0480568	0.0322757	-0.307879	0.24698	-0.282085	0.172011	-0.401636	-0.380716	-0.254775	-0.373429	0.28365	-0.186529	0.296094	-0.251159	0.104504	-0.605284	0.380665	0.385406	0.0512795	-0.226718	-0.547139	-0.108826	0.315471	0.0303437	-0.559898	-0.016871	-0.309411	0.483601	-0.0990106	0.347801	-0.313599	-0.27395	0.104411	-0.10475	0.00181011	0.40115	-0.0201195	0.334094	0.0124595	-0.0219337	0.180945	-0.537423	-0.39617
GNA12	-0.376922	-0.14424	-0.411115	0.261286	-0.283391	-0.292754	0.316283	-0.425823	-0.0050533	-0.0162529	0.106187	0.255699	0.0883348	-0.380028	-0.196828	0.0434403	0.0900717	0.229724	0.334867	-0.195462	0.165616	-0.362904	0.397962	0.287972	-0.0287231	0.00781861	-0.385742	0.0910523	0.416126	-0.153571	-0.219464	-0.0858178	-0.00422773	0.327126	-0.0233495	-0.0864937	-0.185451	-0.213482	0.264951	0.0207018	0.00402665	0.294426	0.0714305	0.348364	0.195302	0.129975	0.269055	-0.293903	-0.0382281
C1orf21	-0.0559553	0.103887	0.581651	-0.471324	0.174948	0.0592656	0.134005	-0.00711854	0.0581134	-0.325859	0.0438533	-0.00242648	0.0573214	0.693818	0.405979	0.0859629	-0.0511247	-0.0362509	-0.168948	0.553118	0.156777	0.441299	-0.226911	-0.232509	0.205054	0.131701	0.551618	-0.0413867	-0.259656	-0.299671	0.28402	0.0478008	0.0173181	-0.202591	0.0607849	-0.476951	0.0367281	0.0572547	-0.15364	-0.249111	-0.0233997	-0.300068	0.0655666	-0.198485	-0.0172662	0.0409396	-0.250672	0.187764	0.361958
BACE1	-0.269659	0.0785505	0.205959	-0.171609	0.537144	0.158947	-0.109876	0.236698	-0.183645	0.0537902	-0.24328	0.013346	-0.282207	0.017995	0.190301	-0.35626	0.193511	-0.156528	-0.060106	0.179404	-0.0865771	-0.130131	-0.0760625	-0.0421623	0.237696	-0.0351068	-0.0489006	-0.115647	-0.152751	0.0463319	-0.306438	0.0601484	-0.288117	0.0384842	-0.192077	-0.250966	-0.123965	-0.0906183	-0.180059	-0.284563	-0.141665	0.0463503	-0.0726349	-0.057562	-0.106508	-0.082995	-0.16054	-0.1586	-0.171503
UQCRBP1	0.0159973	0.117208	0.412973	-0.291414	-0.39456	0.0465144	0.390856	-0.391594	0.272745	-0.26344	0.199945	-0.0788241	0.298996	0.306136	0.0201609	0.336224	-0.294799	0.0387788	0.0777897	-0.0382744	0.252475	0.422378	0.0797124	0.0139198	0.145956	0.0479955	0.487438	0.0371611	-0.0108738	-0.296427	0.395983	0.0462197	0.161257	-0.0227597	0.177066	-0.290549	0.0861659	0.0250462	0.214267	-0.0345279	0.115971	-0.146153	0.225241	0.00727166	0.157148	0.224435	-0.150598	0.140399	0.39902
SLC22A18	0.0341398	0.129891	0.391084	-0.306092	0.469574	0.244852	-0.198199	0.280638	-0.101204	-0.0778384	-0.181557	-0.0650307	-0.196748	0.406489	0.367274	-0.194334	0.0688332	-0.193543	-0.178767	0.381058	-0.0471917	0.304485	-0.254888	-0.180241	0.217192	0.130795	0.318375	0.00730403	-0.299083	0.0125552	0.0951764	0.157755	-0.0392127	-0.16497	0.00288265	-0.220326	0.121899	0.157987	-0.219964	-0.157135	-0.00603993	-0.157987	0.0179405	-0.206128	-0.0829748	-0.0331423	-0.140478	0.18312	0.048324
LZTFL1	-0.284474	-0.229463	0.330671	-0.430675	0.0927495	-0.196192	0.371259	-0.396233	-0.0734326	-0.522198	-0.171243	0.345645	-0.172763	0.528091	0.521241	-0.18107	0.201657	-0.157344	0.120854	0.651477	0.391974	0.172689	0.0850975	0.0649631	0.386218	0.281445	0.556579	0.12729	0.12726	-0.45752	0.228709	0.101866	0.0602669	0.116206	0.1027	-0.597042	-0.024856	0.0341122	-0.00446408	-0.221861	0.0228976	0.00690747	0.163954	0.0785997	0.187687	0.147819	-0.0916332	0.0519108	0.45663
PROL1	0.651512	0.428538	0.254718	-0.129046	-0.0732938	0.404967	-0.61653	0.847574	0.321901	0.539923	0.25444	-0.661212	0.347492	-0.0547514	-0.208384	0.326508	-0.603046	0.0406978	-0.629417	-0.426984	-0.54967	0.36015	-0.631074	-0.51441	-0.518131	-0.294063	0.0312296	-0.376897	-0.573853	0.519656	0.172266	-0.181905	-0.0315203	-0.725609	-0.132419	0.408596	0.172856	0.104468	-0.322163	0.146114	-0.176502	-0.513635	-0.334421	-0.61143	-0.442793	-0.351846	-0.542145	0.302679	-0.139532
UNC5A	0.394582	0.30851	0.109032	0.016324	0.137131	0.280605	-0.636196	0.859336	0.140866	0.535883	0.0443142	-0.50305	0.0964787	-0.126041	-0.126514	0.0467531	-0.429573	-0.0608552	-0.503166	-0.289057	-0.465131	0.189273	-0.485678	-0.361364	-0.43264	-0.20308	-0.109076	-0.34622	-0.421153	0.483889	0.00287682	-0.0863419	-0.0917778	-0.561058	-0.165677	0.32127	0.108441	0.0687895	-0.296463	0.104675	-0.17378	-0.313209	-0.297007	-0.464739	-0.359678	-0.300841	-0.493697	0.176214	-0.179038
PARVG	-0.40686	-0.281443	-0.0608277	0.111956	0.415524	-0.274054	0.26666	-0.332955	-0.279705	-0.570431	-0.345223	0.657777	-0.481222	0.213457	0.70207	-0.485446	0.561339	-0.210407	0.282786	0.71739	0.358786	-0.190385	0.217382	0.273047	0.343136	0.422269	0.0635022	0.330458	0.300358	-0.353507	0.0259937	0.218645	0.120799	0.324091	0.0535079	-0.493607	-0.0221927	0.0808829	-0.00736883	-0.0604635	0.0969078	0.279335	0.176569	0.276857	0.273728	0.109618	0.384469	-0.0390807	0.160675
NSL1	-0.655254	-0.372249	-0.112784	0.118229	0.240356	-0.371938	0.46603	-0.649654	-0.324566	-0.391022	-0.264116	0.570312	-0.378101	0.157736	0.258357	-0.433741	0.511245	-0.174004	0.373609	0.543051	0.395386	-0.322055	0.447321	0.358111	0.306093	0.240221	-0.103388	0.181893	0.348823	-0.562168	-0.183144	0.148034	-0.0349587	0.454548	-0.0449381	-0.423281	-0.276615	-0.182814	0.159471	-0.263334	-0.00701859	0.342082	0.141452	0.45297	0.279205	0.181491	0.226504	-0.366152	0.0975117
DIP2C	0.356646	0.395687	0.531805	-0.500942	-0.14074	0.299775	-0.212688	0.383058	0.419709	0.19092	0.49374	-0.554603	0.545875	0.199927	-0.100333	0.513641	-0.574916	0.288146	-0.559613	-0.167227	-0.427379	0.462585	-0.561766	-0.57541	-0.293153	-0.238515	0.224715	-0.335852	-0.595819	0.200481	0.204919	-0.29158	-0.0696566	-0.644867	-0.155915	-0.0409813	0.0243945	0.00048409	-0.29358	-0.153654	-0.229104	-0.597468	-0.264674	-0.572813	-0.355997	-0.233081	-0.545911	0.209065	0.0881016
ANK2	0.726343	0.493798	0.516175	-0.36978	-0.130837	0.381054	-0.410963	0.466219	0.46967	0.197324	0.461633	-0.589043	0.570278	0.127468	-0.0441511	0.540315	-0.593769	0.225681	-0.640208	-0.180967	-0.503639	0.632	-0.690782	-0.617962	-0.457613	-0.0907328	0.336167	-0.21733	-0.638189	0.355249	0.482747	-0.149586	0.201949	-0.823249	-0.0423923	0.149666	0.304718	0.257153	-0.28586	0.169709	-0.137602	-0.631513	-0.244186	-0.64545	-0.32578	-0.22761	-0.473473	0.540932	0.116719
PCDHGA12	0.484478	0.343762	0.150202	-0.0726869	-0.000405024	0.35144	-0.644741	0.900531	0.207092	0.597282	0.152334	-0.60999	0.225461	-0.165366	-0.228063	0.171757	-0.538202	0.0213496	-0.560053	-0.436489	-0.525422	0.220096	-0.540735	-0.416426	-0.483481	-0.30735	-0.108671	-0.405951	-0.495231	0.555722	0.0188358	-0.15592	-0.100874	-0.621303	-0.164561	0.388259	0.106885	0.0530584	-0.291323	0.100712	-0.194727	-0.395309	-0.333402	-0.525504	-0.418421	-0.348192	-0.550855	0.186078	-0.210241
UBXN10	0.373898	0.32125	0.150217	-0.0976962	-0.0137623	0.39908	-0.61577	0.90837	0.1664	0.630586	0.120936	-0.600909	0.210823	-0.169206	-0.288589	0.126775	-0.461385	0.0240567	-0.539641	-0.445963	-0.526	0.159337	-0.514613	-0.419776	-0.424448	-0.402739	-0.13002	-0.476569	-0.501497	0.48945	-0.116898	-0.215378	-0.227759	-0.556347	-0.214228	0.270829	-0.00256641	-0.0556742	-0.296546	-0.0369928	-0.269502	-0.404224	-0.365563	-0.521195	-0.470445	-0.356156	-0.578255	0.0528552	-0.271172
FBRS	0.353502	0.426063	0.194186	-0.051815	-0.330687	0.0504369	-0.0341499	0.182991	0.56842	0.277989	0.777338	-0.419376	0.730313	-0.258151	-0.331145	0.758893	-0.471885	0.735471	-0.417186	-0.444207	-0.504672	0.0704764	-0.437483	-0.423953	-0.525685	-0.343927	-0.345042	-0.295049	-0.341126	0.373093	-0.0684923	-0.437999	-0.0935483	-0.486796	-0.233945	0.322259	-0.0829105	-0.150789	-0.335902	0.0633775	-0.247998	-0.38348	-0.348471	-0.429921	-0.34288	-0.357224	-0.112949	0.101397	-0.273119
BPNT1	-0.754408	-0.392939	0.127439	-0.0366103	0.205312	-0.437647	0.635902	-0.497465	-0.308319	-0.467937	-0.3234	0.527184	-0.471966	0.572992	0.474385	-0.348613	0.262469	-0.320469	0.506807	0.538244	0.719411	-0.0914704	0.554117	0.49746	0.598692	0.287099	0.213654	0.222009	0.424857	-0.631528	-0.0399133	0.308801	-0.066815	0.578034	0.170041	-0.336998	-0.198769	-0.16043	0.235939	-0.318902	0.240594	0.364693	0.402441	0.495114	0.393417	0.318298	0.154811	-0.30511	0.295584
PIK3C2A	-0.585042	-0.312038	0.250043	-0.313606	0.217402	-0.250847	0.329525	-0.24279	-0.28097	-0.371835	-0.316853	0.295707	-0.395487	0.790227	0.458302	-0.325312	0.104863	-0.271344	0.213419	0.647531	0.531627	0.150656	0.229682	0.207515	0.509866	0.228895	0.379894	0.0888704	0.155841	-0.462161	0.033777	0.191603	-0.113527	0.277663	0.102642	-0.425731	-0.163044	-0.113683	0.0137361	-0.396298	0.109676	0.0869441	0.248963	0.197909	0.202779	0.168055	-0.118496	-0.177202	0.360641
[truncated: 17,289 more rows]
[truncated: 8 more columns]
